# Supplementary material for: Temozolomide promotes glioblastoma stemness expression through senescence-associated reprogramming via HIF1α/HIF2α regulation
Source: Cell Death Dis. 2025 Apr 19;16(1):317. doi: 10.1038/s41419-025-07617-w (PMC12009364; doi:10.1038/s41419-025-07617-w)
Supplement: Supplementary file 2 — Table S2 [file 41419_2025_7617_MOESM2_ESM.xlsx]

## Sheet: Sheet1
	Table S2 GO terms analysis according to differential protein expression of mass spectrometry
U118
GO Terms Level 1	GO Terms Description	GO Terms Level	GO Terms ID	Mapping	Background	All Mapping	All Background	Fold Enrichment	Fisher's exact test p value	#NAME?	Related proteins
Molecular Function	integrin binding	3	GO:0005178	51	103	1805	6154	1.69	1.54491e-05	4.81	A2A2Y4 O14495 O14672 O14817 O43707 O60343 O75077 O75326 P00533 P02751 P04216 P05106 P07237 P07996 P09038 P11532 P12931 P13796 P17252 P17301 P18084 P20908 P21926 P23229 P26006 P27487 P27797 P48745 P49023 P49841 P53708 P55268 P60033 P78310 P98082 P98160 Q02297 Q03001 Q13418 Q13683 Q15063 Q15149 Q15582 Q7Z6J6 Q86UX7 Q8NB90 Q96AC1 Q96RT1 Q99500 Q9Y490 Q9Y6C2
Molecular Function	transmembrane transporter activity	2	GO:0022857	147	376	1805	6154	1.33	3.10034e-05	4.51	B7ZAQ6 O00562 O14925 O15247 O15427 O15438 O15439 O15440 O43615 O43826 O60220 O60830 O75027 O95236 O95477 O95563 P00846 P02786 P05023 P05026 P05141 P06576 P08195 P08758 P13637 P17302 P20674 P21281 P21283 P21796 P23634 P24539 P25705 P30049 P30825 P31641 P33527 P34903 P36021 P36542 P36543 P43003 P45880 P48029 P48047 P49281 P49768 P50995 P51797 P53708 P53794 P54289 P54709 P56134 P60880 P78382 Q01650 …
Molecular Function	cell adhesion molecule binding	3	GO:0050839	75	170	1805	6154	1.5	3.57938e-05	4.45	A0MZ66 A2A2Y4 O00560 O14495 O14672 O14817 O43707 O60343 O75077 O75326 P00533 P02751 P04216 P05106 P07237 P07996 P09038 P11532 P12931 P13612 P13796 P16333 P17252 P17301 P18084 P20908 P21926 P23229 P26006 P26038 P27487 P27797 P48745 P49023 P49069 P49768 P49841 P53708 P55196 P55268 P55290 P60033 P78310 P98082 P98160 Q02297 Q03001 Q12955 Q13308 Q13332 Q13418 Q13683 Q14126 Q15063 Q15149 Q15582 Q5JU85 …
Molecular Function	collagen binding	3	GO:0005518	27	46	1805	6154	2	5.2044e-05	4.28	P02751 P05106 P07585 P07858 P07996 P08254 P17301 P25774 P26006 P27487 P35052 P56199 P78559 P84022 Q05707 Q08345 Q13485 Q14112 Q15063 Q15113 Q15582 Q53GQ0 Q6UVK1 Q8TF66 Q9UBG0 Q9UKX5 Q9Y653
Molecular Function	extracellular matrix binding	2	GO:0050840	24	43	1805	6154	1.9	0.000300484	3.52	O00468 P05106 P07585 P07996 P08865 P09382 P10451 P17301 P17931 P18827 P20908 P23229 P25774 P26006 P35052 P50895 P53708 Q13683 Q14112 Q14118 Q15582 Q8TF66 Q9HB63 Q9Y653
Molecular Function	laminin binding	3	GO:0043236	16	26	1805	6154	2.1	0.00074706	3.13	O00468 P07996 P08865 P09382 P17301 P17931 P23229 P25774 P26006 P35052 P50895 Q13683 Q14112 Q14118 Q8TF66 Q9HB63
Molecular Function	fibronectin binding	3	GO:0001968	14	27	1805	6154	1.77	0.0175159	1.76	P05106 P07996 P08253 P13612 P17936 P24821 P25774 P26006 P53708 P58215 Q53GQ0 Q76M96 Q8TF66 Q9Y4K0
Molecular Function	cell adhesion mediator activity	4	GO:0098631	11	20	1805	6154	1.88	0.0231533	1.64	P05106 P08865 P15924 P17301 P50895 P56199 P78310 Q14126 Q9UKX5 Q9Y2I2 Q9Y6C2
Molecular Function	cell-matrix adhesion mediator activity	5	GO:0098634	5	7	1805	6154	2.44	0.0260314	1.58	P05106 P17301 P56199 Q9UKX5 Q9Y6C2
Molecular Function	p53 binding	3	GO:0002039	9	56	1805	6154	0.55	0.0271076	1.57	P04637 P10809 P49841 Q12888 Q13547 Q9HCK8 Q9NZM5 Q9UPN9 Q9Y3D8
Cellular Component	extracellular matrix	3	GO:0031012	72	142	2047	7040	1.74	5.70965e-08	7.24	O00468 O15162 O43155 O60568 P01033 P01034 P02452 P02751 P04156 P05106 P05121 P05997 P07093 P07585 P07900 P07996 P08123 P08253 P08254 P08294 P08865 P09958 P10451 P11047 P12109 P12110 P12111 P13611 P17931 P20908 P21980 P23141 P23229 P24821 P27658 P27797 P28300 P35052 P35625 P41221 P48307 P48745 P52803 P55268 P58215 P78417 P98160 Q02388 Q03001 Q05707 Q12959 Q14112 Q14118 Q14766 Q15063 Q15149 Q15582 …
Cellular Component	collagen-containing extracellular matrix	4	GO:0062023	48	90	2047	7040	1.83	1.6523e-06	5.78	O00468 O60568 P01033 P01034 P02452 P02751 P04156 P05106 P05121 P05997 P07093 P07996 P08123 P08253 P08865 P09958 P11047 P20908 P23141 P23229 P24821 P27658 P35625 P52803 P55268 P58215 P78417 P98160 Q02388 Q03001 Q05707 Q12959 Q14112 Q14118 Q15149 Q15582 Q16363 Q32P28 Q76M96 Q8IVL5 Q8IVL6 Q96RT1 Q99715 Q9HB63 Q9UHI8 Q9UI42 Q9Y490 Q9Y4K0
Cellular Component	basement membrane	5	GO:0005604	38	73	2047	7040	1.79	4.0881e-05	4.39	O00468 P01033 P01034 P02751 P04156 P05106 P07996 P08253 P08865 P11047 P20908 P23141 P23229 P24821 P27658 P35625 P52803 P55268 P58215 P78417 P98160 Q02388 Q03001 Q12959 Q14112 Q14118 Q15149 Q15582 Q16363 Q32P28 Q76M96 Q8IVL5 Q8IVL6 Q96RT1 Q9HB63 Q9UHI8 Q9Y490 Q9Y4K0
Cellular Component	integrin complex	3	GO:0008305	13	20	2047	7040	2.24	0.000908683	3.04	P05106 P13612 P17301 P18084 P20702 P23229 P26006 P26012 P53708 P56199 Q13683 Q9UKX5 Q9Y6C2
Cellular Component	chromosome, centromeric region	3	GO:0000775	26	144	2047	7040	0.62	0.00287568	2.54	O00264 O14777 O14974 O75122 O95347 O96028 P07199 P12270 P26358 P49454 P49768 P50748 Q12888 Q13561 Q15003 Q15021 Q15555 Q15691 Q29RF7 Q8NFH3 Q9BUJ2 Q9H3R5 Q9NTI5 Q9NXR1 Q9Y448 Q9Y6D9
Biological Process	regulation of cellular biosynthetic process	5	GO:0031326	445	1885	2007	6931	0.82	1.45923e-09	8.84	O00170 O00233 O00255 O00468 O14495 O14639 O14641 O14657 O14734 O14974 O14981 O15014 O15162 O15371 O15455 O43159 O43251 O43462 O43597 O43707 O43708 O43852 O60353 O60504 O60563 O60906 O75052 O75072 O75084 O75175 O75312 O75354 O75425 O75475 O75506 O75528 O75629 O75676 O75832 O75907 O76071 O94776 O94842 O94851 O95140 O95159 O95248 O95817 O95864 O96028 P00519 P00533 P01024 P01034 P01130 P01911 P02452 …
Biological Process	cellular macromolecule biosynthetic process	4	GO:0034645	242	1113	2007	6931	0.75	3.8086e-09	8.42	O00142 O00303 O00411 O00469 O14519 O14641 O15162 O15371 O60563 O60568 O60701 O60762 O75072 O75312 O75354 O75607 O75616 O94766 O94808 O95394 O95477 O95602 P00533 P04150 P04637 P05161 P07585 P07900 P08238 P08865 P09884 P11310 P13611 P18615 P23381 P24928 P26639 P26640 P27540 P27694 P28340 P28702 P33316 P33991 P34949 P35232 P35249 P35250 P35251 P35268 P35813 P37198 P39748 P40937 P41250 P46778 P46937 …
Biological Process	regulation of biosynthetic process	4	GO:0009889	465	1939	2007	6931	0.83	1.00872e-08	8	O00170 O00233 O00255 O00468 O00767 O14495 O14639 O14641 O14657 O14734 O14974 O14981 O15014 O15162 O15371 O15455 O43159 O43251 O43462 O43597 O43707 O43708 O43852 O60353 O60504 O60563 O60906 O75052 O75072 O75084 O75175 O75312 O75354 O75425 O75475 O75506 O75528 O75629 O75676 O75832 O75907 O76071 O94776 O94842 O94851 O95140 O95159 O95248 O95817 O95864 O96028 P00519 P00533 P01024 P01034 P01130 P01911 …
Biological Process	cellular macromolecule metabolic process	3	GO:0044260	721	2831	2007	6931	0.88	9.49723e-08	7.02	A2PYH4 A5PLL7 A6NJ78 O00115 O00142 O00203 O00233 O00255 O00303 O00391 O00411 O00462 O00468 O00469 O00487 O00584 O14495 O14519 O14544 O14578 O14641 O14672 O14786 O14874 O14967 O14974 O15162 O15371 O15394 O15455 O15460 O43299 O43426 O43447 O43462 O43633 O43852 O60238 O60291 O60462 O60507 O60563 O60568 O60701 O60725 O60762 O75072 O75175 O75312 O75354 O75382 O75385 O75439 O75528 O75607 O75616 O75676 …
Biological Process	macromolecule biosynthetic process	4	GO:0009059	259	1148	2007	6931	0.78	1.06543e-07	6.97	O00142 O00303 O00411 O00468 O00469 O14519 O14641 O14967 O15162 O15371 O15440 O60563 O60568 O60701 O60762 O75072 O75312 O75354 O75607 O75616 O94766 O94808 O95394 O95477 O95602 P00533 P04150 P04637 P05161 P06865 P07585 P07686 P07900 P08238 P08865 P09619 P09884 P09958 P11310 P13611 P18615 P18827 P20908 P23381 P24928 P26639 P26640 P27540 P27694 P28340 P28702 P33316 P33991 P34741 P34949 P35052 P35232 …
Biological Process	stem cell division	3	GO:0017145	17	98	2007	6931	0.6	0.00968067	2.01	O75084 P10721 P12270 P35580 P41743 P61758 P62873 Q01973 Q06330 Q13485 Q13617 Q14680 Q16637 Q8NI27 Q9BRX2 Q9BYG5 Q9Y6R0
Biological Process	stem cell population maintenance	2	GO:0019827	27	139	2007	6931	0.67	0.0136783	1.86	O14641 O75084 O75122 P00533 P04626 P05106 P09038 P10721 P13693 P26196 P46937 P49841 P49917 P52926 P78504 Q06330 Q13485 Q13610 Q15906 Q6PD62 Q86VS8 Q8N5F7 Q8N7H5 Q8WVC0 Q9BRX2 Q9UM47 Q9UP38
U87
GO Terms Level 1	GO Terms Description	GO Terms Level	GO Terms ID	Mapping	Background	All Mapping	All Background	Fold Enrichment	Fisher's exact test p value	#NAME?	Related proteins
Molecular Function	transcription regulator activity	1	GO:0140110	121	620	1453	6154	0.83	0.0109659	1.96	O00170 O00233 O00625 O14776 O15162 O15379 O60281 O60315 O60711 O60869 O75150 O75152 O75376 O75448 O75475 O95251 O95365 O95905 P06733 P0DMV8 P17252 P17275 P17535 P17544 P18850 P19484 P19532 P22670 P25685 P28347 P29590 P35222 P35869 P41221 P42224 P46531 P46937 P49711 P51532 P52926 P53999 P54198 P54259 P55347 P56270 P62633 P68036 P78347 P82094 P85037 Q00577 Q00613 Q02447 Q05086 Q12906 Q13263 Q13363 …
Molecular Function	cadherin binding	4	GO:0045296	13	28	1453	6154	1.97	0.0117403	1.93	O00192 O60716 P15529 P18206 P19022 P28827 P35221 P35222 P55290 Q92859 Q99569 Q99571 Q9Y5K6
Molecular Function	mismatched DNA binding	6	GO:0030983	4	6	1453	6154	2.82	0.0306694	1.51	P12004 P20585 P43246 P52701
Molecular Function	collagen receptor activity	4	GO:0038064	3	4	1453	6154	3.18	0.0432717	1.36	P17301 Q08345 Q16832
Molecular Function	extracellular matrix binding	2	GO:0050840	16	43	1453	6154	1.58	0.0458881	1.34	O00622 P05106 P08865 P09382 P15692 P17301 P18827 P19022 P23229 P25774 P35052 P50895 P53708 Q16610 Q8TF66 Q9Y653
Cellular Component	mismatch repair complex	2	GO:0032300	3	4	1629	7040	3.24	0.0409109	1.39	P20585 P43246 P52701
Cellular Component	integrin alpha2-beta1 complex	4	GO:0034666	3	4	1629	7040	3.24	0.0409109	1.39	P05106 P07948 P17301
Biological Process	cell motility	2	GO:0048870	195	676	1599	6931	1.25	0.000253813	3.6	A0MZ66 O00622 O14733 O14939 O43306 O60315 O60674 O75051 O75072 O75084 O75165 O75385 O94832 O94901 O95613 O95749 P00519 P02751 P04083 P04626 P05026 P05106 P07225 P07948 P08133 P08195 P10398 P10636 P11047 P13612 P15291 P15692 P16070 P16333 P16949 P17252 P17301 P17655 P18827 P19022 P21333 P22413 P22670 P23229 P23468 P24844 P25054 P28328 P28827 P29353 P29590 P29597 P30536 P32121 P32246 P34741 P35052 …
Biological Process	cell-cell signaling	2	GO:0007267	156	529	1599	6931	1.28	0.000384181	3.42	O00161 O00192 O00622 O14662 O14828 O14910 O15126 O43318 O43752 O60427 O60488 O60716 O60941 O75052 O75084 O75396 O75436 O75787 O94880 O94973 O94985 O95613 O95864 P00519 P00558 P01116 P04083 P04179 P05106 P07737 P07948 P09471 P09497 P09958 P10636 P11117 P15559 P16070 P16870 P18827 P20138 P20337 P21359 P24386 P24666 P25054 P30740 P32121 P32246 P32970 P33176 P35222 P35237 P35240 P36383 P37840 P41221 …
Biological Process	Notch signaling pathway	4	GO:0007219	4	65	1599	6931	0.27	0.000518041	3.29	P42224 P46531 Q8NCW6 Q9BZK7
Biological Process	cell migration	3	GO:0016477	180	631	1599	6931	1.24	0.000881832	3.05	A0MZ66 O00622 O14733 O60315 O60674 O75051 O75072 O75084 O75165 O75385 O94832 O94901 O95613 O95749 P00519 P02751 P04083 P04626 P05026 P05106 P07225 P07948 P08133 P08195 P10398 P10636 P11047 P13612 P15291 P15692 P16070 P16333 P16949 P17252 P17301 P17655 P18827 P19022 P21333 P23229 P23468 P24844 P25054 P28328 P28827 P29353 P29590 P29597 P30536 P32121 P32246 P34741 P35052 P35221 P35222 P35580 P36897 …
Biological Process	cellular macromolecule biosynthetic process	4	GO:0034645	215	1113	1599	6931	0.84	0.00109888	2.96	O00425 O00469 O00625 O00748 O14776 O14933 O15162 O15446 O43324 O43776 O60281 O60315 O60512 O60551 O60671 O60716 O60783 O60870 O75072 O75354 O75376 O75448 O76021 O94923 O95251 O95477 O95905 P05198 P05387 P06454 P07948 P08865 P09884 P11388 P12004 P13798 P15291 P17275 P17535 P18850 P19447 P19484 P19525 P19532 P21333 P25205 P25398 P26572 P26639 P28347 P32121 P32780 P33316 P33991 P33992 P33993 P35268 …
Biological Process	cell growth	2	GO:0016049	49	140	1599	6931	1.52	0.00113203	2.95	O14733 O14965 O15085 O60315 O60683 O75084 O75326 O75385 O95376 P00519 P05067 P08195 P10636 P13612 P18206 P21359 P23468 P24844 P26045 P28328 P35222 P41221 P45984 P51148 P52803 P61020 Q07866 Q08345 Q13009 Q15907 Q8IVF7 Q8N6T7 Q93008 Q96F07 Q96JI7 Q96PY5 Q99829 Q9BY67 Q9HB90 Q9HCM4 Q9NQY0 Q9NZN5 Q9P2K8 Q9P2X3 Q9UBP0 Q9ULL4 Q9UP38 Q9BRT6 Q9NPD7
Biological Process	basement membrane disassembly	6	GO:0034769	3	4	1599	6931	3.25	0.0405707	1.39	O14733 P25774 P51511
Biological Process	mitochondrial DNA repair	6	GO:0043504	3	4	1599	6931	3.25	0.0405707	1.39	P49916 Q8N4Q1 Q9BQP7
Biological Process	macroautophagy	4	GO:0016236	19	125	1599	6931	0.66	0.0410351	1.39	O75351 O75385 O95183 O95210 P21796 P56962 Q13488 Q14596 Q5MNZ6 Q86Y82 Q8NCE2 Q96GC9 Q96RF0 Q9H2V7 Q9HBF4 Q9ULC3 Q9UNZ2 Q9Y2L5 Q9Y4P1
Biological Process	positive regulation of metabolic process	4	GO:0009893	408	1909	1599	6931	0.93	0.0410811	1.39	A1X283 O00170 O00203 O00233 O00506 O00622 O14733 O14776 O14965 O15085 O15162 O15344 O15379 O15381 O15446 O43290 O43318 O43561 O43597 O43719 O60271 O60281 O60315 O60488 O60504 O60658 O60674 O60716 O60869 O75052 O75084 O75150 O75151 O75326 O75340 O75354 O75367 O75376 O75385 O75396 O75425 O75448 O75475 O75530 O75676 O75832 O75955 O76024 O76095 O94804 O95251 O95361 O95376 O95476 O95613 O95905 P00492 …
Biological Process	mitotic G1 DNA damage checkpoint signaling	6	GO:0031571	4	42	1599	6931	0.41	0.0414513	1.38	O14965 P12004 P29590 Q96GD4
Biological Process	positive regulation of gene expression	6	GO:0010628	219	1060	1599	6931	0.9	0.0434051	1.36	A1X283 O00203 O00233 O00622 O14733 O14965 O15085 O15162 O15379 O15446 O43290 O43318 O43597 O43719 O60281 O60315 O60674 O60716 O60869 O75052 O75084 O75150 O75151 O75367 O75376 O75425 O75448 O75475 O75530 O75676 O95251 O95361 O95905 P01116 P01130 P01911 P02545 P02751 P04626 P05067 P05106 P05387 P06213 P06733 P07737 P08582 P09603 P0DMV8 P11388 P15529 P15692 P16070 P16333 P17275 P17301 P17535 P17655 …
Biological Process	signal transduction by p53 class mediator	4	GO:0072331	9	70	1599	6931	0.56	0.0450526	1.35	O14965 O43159 P12004 P29590 P43246 Q07812 Q16666 Q96GD4 Q9H930
Biological Process	regulation of stem cell proliferation	5	GO:0072091	24	71	1599	6931	1.47	0.045996	1.34	O15379 P15692 P19525 P21359 P35221 P35222 P35240 P46531 P46937 P51114 P51511 P51532 P52926 P63151 Q06787 Q15910 Q6PD62 Q8N6T7 Q92922 Q92925 Q96GM5 Q96MG7 Q9BQL6 Q9NZM3
Biological Process	cellular response to xenobiotic stimulus	4	GO:0071466	27	83	1599	6931	1.41	0.0484433	1.31	O00170 O00748 O14880 O43488 O60674 O75828 P04424 P08397 P09488 P12004 P15559 P15692 P19801 P21359 P23141 P28161 P31513 P33993 P35354 P35869 P50225 P78417 Q03154 Q15185 Q96DG6 Q9UH17 Q9UNQ0
