# Supplementary material for: Temozolomide promotes glioblastoma stemness expression through senescence-associated reprogramming via HIF1α/HIF2α regulation
Source: Cell Death Dis. 2025 Apr 19;16(1):317. doi: 10.1038/s41419-025-07617-w (PMC12009364; doi:10.1038/s41419-025-07617-w)
Supplement: Supplementary file 3 — Table S3 [file 41419_2025_7617_MOESM3_ESM.xlsx]

## Sheet: Sheet1
	Table S3 Reactome pathway analysis according to differential protein expression of mass spectrometry
U118
Reactome pathway	Mapping	Background	All Mapping	All Background	Fold Enrichment	Fisher's exact test p value	#NAME?	Related proteins	Reactome link
R-HSA-8953854 Metabolism of RNA	88	558	1488	5032	0.53	1.99e-15	14.7	A8CG34 O00233 O00487 O43290 O43447 O60231 O75175 O75400 O75648 O75832 P04792 P08865 P12270 P17252 P24928 P26196 P28062 P28066 P28074 P35268 P37198 P46778 P49721 P52272 P52597 P52756 P55265 P62191 P63220 Q05655 Q06265 Q07352 Q09161 Q10570 Q12996 Q13200 Q14997 Q15428 Q16637 Q6IN84 Q6P2E9 Q6P2Q9 Q6YHU6 Q86XP3 Q8IYB3 Q8NFH3 Q8NI27 Q8WUM0 Q92530 Q92797 Q969X6 Q96C86 Q96FV9 Q96Q11 Q99714 Q9BQ52 Q9BTM9 …	https://reactome.org/PathwayBrowser/#/R-HSA-8953854
R-HSA-1474244 Extracellular matrix organization	81	147	1488	5032	1.86	7.67e-11	10.12	O00468 O00469 O14672 O15460 O15484 O60568 O75096 P01023 P01033 P02452 P02751 P05106 P05121 P05997 P07237 P07339 P07585 P07858 P07996 P08123 P08253 P08254 P09038 P09958 P10451 P11047 P11532 P12109 P12110 P12111 P13591 P13611 P13612 P13674 P17252 P17301 P18084 P18827 P20702 P20908 P23229 P23284 P24821 P25774 P26006 P26012 P27658 P28300 P34741 P42574 P49768 P53708 P55268 P56199 P58215 P98160 Q02388 …	https://reactome.org/PathwayBrowser/#/R-HSA-1474244
R-HSA-1474290 Collagen formation	31	48	1488	5032	2.18	5.29e-07	6.28	O00469 O15460 O60568 P02452 P05997 P07237 P07858 P08123 P08254 P12109 P12110 P12111 P13674 P20908 P23229 P23284 P25774 P27658 P28300 P58215 Q02388 Q02809 Q05707 Q15113 Q15149 Q32P28 Q8IVL5 Q8IVL6 Q8NBJ5 Q99715 Q9Y4K0	https://reactome.org/PathwayBrowser/#/R-HSA-1474290
R-HSA-3247509 Chromatin modifying enzymes	18	141	1488	5032	0.43	3.29e-06	5.48	O75528 O94776 O96028 Q00653 Q03112 Q04206 Q12873 Q13547 Q14865 Q15014 Q15022 Q15906 Q6NYC1 Q7LBC6 Q8NFD5 Q9NQC1 Q9UBU8 Q9Y4A5	https://reactome.org/PathwayBrowser/#/R-HSA-3247509
R-HSA-4839726 Chromatin organization	18	141	1488	5032	0.43	3.29e-06	5.48	O75528 O94776 O96028 Q00653 Q03112 Q04206 Q12873 Q13547 Q14865 Q15014 Q15022 Q15906 Q6NYC1 Q7LBC6 Q8NFD5 Q9NQC1 Q9UBU8 Q9Y4A5	https://reactome.org/PathwayBrowser/#/R-HSA-4839726
R-HSA-3000178 ECM proteoglycans	27	43	1488	5032	2.12	6.22e-06	5.21	O00468 O75096 P02452 P02751 P05106 P05121 P05997 P07585 P08123 P11047 P12109 P12110 P12111 P13591 P13611 P17301 P18084 P20702 P20908 P24821 P53708 P55268 P98160 Q13332 Q13683 Q14118 Q16363	https://reactome.org/PathwayBrowser/#/R-HSA-3000178
R-HSA-1650814 Collagen biosynthesis and modifying enzymes	23	35	1488	5032	2.22	1.43e-05	4.85	O00469 O15460 O60568 P02452 P05997 P07237 P08123 P12109 P12110 P12111 P13674 P20908 P23284 P27658 Q02388 Q02809 Q05707 Q15113 Q32P28 Q8IVL5 Q8IVL6 Q8NBJ5 Q99715	https://reactome.org/PathwayBrowser/#/R-HSA-1650814
R-HSA-381426 Regulation of Insulin-like Growth Factor (IGF) transport and uptake by Insulin-like Growth Factor Binding Proteins (IGFBPs)	35	64	1488	5032	1.85	2.5e-05	4.6	O00255 O00391 O14672 O43852 P01024 P01033 P01034 P02751 P07237 P08253 P09382 P09603 P10451 P11047 P13611 P14314 P14625 P17936 P22692 P24821 P34741 P55268 Q07065 Q12841 Q13217 Q13219 Q14766 Q15084 Q15293 Q16270 Q24JP5 Q86UP2 Q8IXL6 Q9BTY2 O95084	https://reactome.org/PathwayBrowser/#/R-HSA-381426
R-HSA-3000171 Non-integrin membrane-ECM interactions	24	39	1488	5032	2.08	5.12e-05	4.29	O00468 P02452 P02751 P05106 P05997 P07996 P08123 P09038 P11047 P11532 P17252 P17301 P18084 P18827 P20908 P23229 P24821 P34741 P55268 P98160 Q08345 Q14118 Q16363 Q9HB63	https://reactome.org/PathwayBrowser/#/R-HSA-3000171
R-HSA-450294 MAP kinase activation	2	40	1488	5032	0.17	0.000179	3.75	Q15418 Q9Y6K9	https://reactome.org/PathwayBrowser/#/R-HSA-450294
R-HSA-448424 Interleukin-17 signaling	2	41	1488	5032	0.16	0.00019	3.72	Q15418 Q9Y6K9	https://reactome.org/PathwayBrowser/#/R-HSA-448424
R-HSA-1474228 Degradation of the extracellular matrix	30	62	1488	5032	1.64	0.00184	2.74	O14672 O15484 P01023 P01033 P02452 P02751 P05997 P07339 P07585 P07858 P08123 P08253 P08254 P09958 P10451 P11047 P12109 P12110 P12111 P20908 P25774 P27658 P42574 P49768 P98160 Q02388 Q05707 Q99715 Q9UHI8 Q9Y6W3	https://reactome.org/PathwayBrowser/#/R-HSA-1474228
R-HSA-2559580 Oxidative Stress Induced Senescence	4	43	1488	5032	0.31	0.00219	2.66	O95819 P04637 Q15022 Q8N4C8	https://reactome.org/PathwayBrowser/#/R-HSA-2559580
R-HSA-8953897 Cellular responses to stimuli	128	529	1488	5032	0.82	0.0040708	2.39	A8CG34 O00233 O00487 O14773 O43462 O75506 O75832 O75935 O94888 O95816 O95817 O95819 P04040 P04150 P04179 P04637 P07237 P07305 P07900 P08238 P08294 P08865 P09211 P10412 P11021 P12270 P14625 P16401 P16403 P19474 P19784 P20674 P21281 P21283 P27540 P27694 P27797 P28062 P28066 P28074 P29353 P29401 P30041 P30048 P31689 P31948 P32119 P33527 P35268 P35611 P36543 P37198 P46778 P48506 P49721 P49748 P49841 …	https://reactome.org/PathwayBrowser/#/R-HSA-8953897
R-HSA-2262752 Cellular responses to stress	128	525	1488	5032	0.82	0.00545982	2.26	A8CG34 O00233 O00487 O14773 O43462 O75506 O75832 O75935 O94888 O95816 O95817 O95819 P04040 P04150 P04179 P04637 P07237 P07305 P07900 P08238 P08294 P08865 P09211 P10412 P11021 P12270 P14625 P16401 P16403 P19474 P19784 P20674 P21281 P21283 P27540 P27694 P27797 P28062 P28066 P28074 P29353 P29401 P30041 P30048 P31689 P31948 P32119 P33527 P35268 P35611 P36543 P37198 P46778 P48506 P49721 P49748 P49841 …	https://reactome.org/PathwayBrowser/#/R-HSA-2262752
R-HSA-3000157 Laminin interactions	11	18	1488	5032	2.07	0.00709638	2.15	P11047 P17301 P23229 P26006 P55268 P56199 P98160 Q02388 Q13683 Q14112 Q16363	https://reactome.org/PathwayBrowser/#/R-HSA-3000157
R-HSA-3700989 Transcriptional Regulation by TP53	51	234	1488	5032	0.74	0.00811378	2.09	O60238 O60563 O75175 O94776 P04637 P06744 P17936 P18615 P19784 P20674 P24928 P25445 P27694 P29466 P32119 P35249 P35250 P40692 P40937 P43246 P48426 P49848 P50750 P53611 P55957 P58004 P99999 Q12873 Q13315 Q13472 Q13547 Q14241 Q14676 Q15382 Q16254 Q16881 Q6R327 Q7L523 Q7LG56 Q8IXH7 Q8NBW4 Q8WUF5 Q92466 Q92547 Q92597 Q9BPZ7 Q9BRQ8 Q9H3P2 Q9HB90 Q9Y6N1 Q49B96	https://reactome.org/PathwayBrowser/#/R-HSA-3700989
R-HSA-1430728 Metabolism	415	1278	1488	5032	1.1	0.00956706	2.02	A8CG34 A8MXV4 O00142 O00170 O00233 O00462 O00468 O00487 O00562 O00767 O14494 O14495 O14734 O14874 O14880 O15067 O15382 O15427 O15438 O15440 O43252 O43306 O43426 O43462 O43708 O43826 O60218 O60266 O60503 O60507 O60664 O60701 O60906 O75027 O75208 O75223 O75354 O75509 O75832 O75907 O76071 O94766 O95248 O95470 O95477 O95563 O95571 O95772 O95864 P00325 P00338 P00367 P00505 P00558 P00846 P01130 P03915 …	https://reactome.org/PathwayBrowser/#/R-HSA-1430728
R-HSA-5633007 Regulation of TP53 Activity	17	94	1488	5032	0.61	0.012092	1.92	O94776 P04637 P19784 P27694 P35249 P35250 P40937 P48426 P49848 Q12873 Q13315 Q13472 Q13547 Q6R327 Q8WUF5 Q92547 Q9BPZ7	https://reactome.org/PathwayBrowser/#/R-HSA-5633007
R-HSA-2559582 Senescence-Associated Secretory Phenotype (SASP)	5	40	1488	5032	0.42	0.0148604	1.83	Q04206 Q15418 Q16270 Q9UJX3 Q9UJX6	https://reactome.org/PathwayBrowser/#/R-HSA-2559582
R-HSA-975138 TRAF6 mediated induction of NFkB and MAP kinases upon TLR7/8 or 9 activation	8	55	1488	5032	0.49	0.0164106	1.78	P04637 Q00653 Q04206 Q15418 Q70UQ0 Q86UT6 Q9BQ95 Q9Y6K9	https://reactome.org/PathwayBrowser/#/R-HSA-975138
R-HSA-2559583 Cellular Senescence	17	91	1488	5032	0.63	0.0204135	1.69	O95819 P04637 P07305 P10412 P16401 P16403 P52926 P54198 Q04206 Q13315 Q15022 Q15418 Q15554 Q16270 Q8N4C8 Q9UJX3 Q9UJX6	https://reactome.org/PathwayBrowser/#/R-HSA-2559583
R-HSA-1640170 Cell Cycle	107	431	1488	5032	0.84	0.0236727	1.63	A8CG34 O00233 O00487 O14777 O14974 O15084 O43633 O43768 O75122 O75832 O75935 O94901 O95235 O95347 O95613 O96028 P00519 P04637 P07900 P08238 P09884 P12270 P17252 P19784 P24928 P27694 P28062 P28066 P28074 P28340 P33991 P35249 P35250 P35251 P37198 P39748 P40692 P40937 P46736 P49005 P49454 P49721 P49736 P49841 P50402 P50748 P54652 P61163 P62140 P62191 P62877 Q12888 Q13200 Q13315 Q13472 Q13547 Q13561 …	https://reactome.org/PathwayBrowser/#/R-HSA-1640170
R-HSA-1989781 PPARA activates gene expression	9	54	1488	5032	0.56	0.0360929	1.44	O75509 O95477 P11310 P27540 P28702 P33121 Q01581 Q16881 Q9Y2X0	https://reactome.org/PathwayBrowser/#/R-HSA-1989781
U87
Reactome pathway	Mapping	Background	All Mapping	All Background	Fold Enrichment	Fisher's exact test p value	#NAME?	Related proteins	Reactome link
R-HSA-8953854 Metabolism of RNA	92	558	1155	5032	0.72	9.34e-05	4.03	O00233 O00425 O00541 O00566 O14818 O43290 O43447 O60231 O60306 O75152 O75832 P05387 P08865 P0DMV8 P17252 P19447 P25398 P25787 P25789 P28072 P28074 P32780 P35268 P40306 P46782 P49674 P49790 P51991 P52597 P55036 P55265 P55735 P55795 P60842 P60900 P63151 P63220 P83881 Q01081 Q01105 Q08J23 Q10570 Q13200 Q13243 Q13247 Q13601 Q14137 Q14997 Q15008 Q16539 Q52LJ0 Q7L0Y3 Q86TB9 Q8IV48 Q8IX12 Q8IY81 Q8IYB3 …	https://reactome.org/PathwayBrowser/#/R-HSA-8953854
R-HSA-74160 Gene expression (Transcription)	117	679	1155	5032	0.75	0.000103773	3.98	O00233 O14818 O14965 O15379 O15446 O43159 O60671 O75152 O75376 O75448 O75530 O75832 P00519 P01116 P04179 P04626 P05455 P06744 P07711 P09958 P11169 P11413 P12004 P13612 P15692 P17275 P18031 P19447 P24386 P24844 P25445 P25787 P25789 P27348 P28072 P28074 P28347 P29590 P32119 P32780 P35222 P40306 P42224 P42345 P43235 P43246 P46531 P46937 P49790 P51532 P55036 P55212 P55735 P60900 P61964 P61981 P62258 …	https://reactome.org/PathwayBrowser/#/R-HSA-74160
R-HSA-3700989 Transcriptional Regulation by TP53	31	234	1155	5032	0.58	0.000170798	3.77	O14965 O60671 P06744 P11413 P12004 P19447 P24386 P25445 P27348 P29590 P32119 P32780 P42345 P43246 P55212 P61981 P62258 P78356 Q07812 Q13526 Q15526 Q16539 Q7L523 Q86T03 Q8NBW4 Q8WXI9 Q8WZ73 Q96GD4 Q9HB90 Q9ULW0 Q9Y3T9	https://reactome.org/PathwayBrowser/#/R-HSA-3700989
R-HSA-176974 Unwinding of DNA	6	9	1155	5032	2.9	0.00634453	2.2	P25205 P33991 P33992 P33993 P49736 Q14566	https://reactome.org/PathwayBrowser/#/R-HSA-176974
R-HSA-6796648 TP53 Regulates Transcription of DNA Repair Genes	3	45	1155	5032	0.29	0.00674268	2.17	P19447 P32780 P43246	https://reactome.org/PathwayBrowser/#/R-HSA-6796648
R-HSA-5099900 WNT5A-dependent internalization of FZD4	7	12	1155	5032	2.54	0.00868025	2.06	O94973 P09496 P09497 P17252 P32121 P41221 Q00610	https://reactome.org/PathwayBrowser/#/R-HSA-5099900
R-HSA-1852241 Organelle biogenesis and maintenance	25	170	1155	5032	0.64	0.00910755	2.04	O15379 O43924 O75376 O75935 O95613 P04179 P36405 P49674 P61163 P61981 P62258 Q13505 Q13561 Q16539 Q16566 Q3SXY8 Q5BJF6 Q8NHV4 Q96GX1 Q9BPU9 Q9BV73 Q9BZK7 Q9H0F7 Q9NVH1 Q9Y547	https://reactome.org/PathwayBrowser/#/R-HSA-1852241
R-HSA-8852135 Protein ubiquitination	20	52	1155	5032	1.68	0.0119202	1.92	A0AVT1 O00623 O60683 O75150 P04439 P12004 P15374 P22314 P28328 P45974 P60604 P68036 Q16763 Q5VTR2 Q6PD62 Q7L523 Q92968 Q93008 Q9BQE4 Q9P0P0	https://reactome.org/PathwayBrowser/#/R-HSA-8852135
R-HSA-5632928 Defective Mismatch Repair Associated With MSH2	3	3	1155	5032	4.36	0.0120685	1.92	P20585 P43246 P52701	https://reactome.org/PathwayBrowser/#/R-HSA-5632928
R-HSA-75072 mRNA Editing	3	3	1155	5032	4.36	0.0120685	1.92	P55265 Q9NRW3 Q9UH17	https://reactome.org/PathwayBrowser/#/R-HSA-75072
R-HSA-156827 L13a-mediated translational silencing of Ceruloplasmin expression	13	103	1155	5032	0.55	0.0123222	1.91	P05198 P05387 P08865 P25398 P35268 P41091 P46782 P60842 P63220 P83881 Q15056 Q9Y3U8 Q6P5R6	https://reactome.org/PathwayBrowser/#/R-HSA-156827
R-HSA-3238698 WNT ligand biogenesis and trafficking	6	10	1155	5032	2.61	0.0128011	1.89	O75436 P41221 P56706 Q96QK1 Q9UBQ0 Q9Y3A6	https://reactome.org/PathwayBrowser/#/R-HSA-3238698
R-HSA-1226099 Signaling by FGFR in disease	2	35	1155	5032	0.25	0.0137178	1.86	P42224 Q9NVK5	https://reactome.org/PathwayBrowser/#/R-HSA-1226099
R-HSA-913531 Interferon Signaling	39	120	1155	5032	1.42	0.015298	1.82	O00629 O14933 O15344 O60674 O75369 O75382 P00973 P01889 P01911 P04439 P16070 P18031 P19474 P19525 P20036 P21333 P29590 P29597 P32455 P42224 P49790 P55265 P55735 P60842 P61221 Q01628 Q01629 Q06124 Q13325 Q13526 Q14653 Q6L8Q7 Q8IYM9 Q8NFH4 Q96HA1 Q9C035 Q9UKX7 Q9Y4X5 Q9Y6K5	https://reactome.org/PathwayBrowser/#/R-HSA-913531
R-HSA-425407 SLC-mediated transmembrane transport	33	99	1155	5032	1.45	0.0157702	1.8	O00400 P04920 P08195 P11169 P12235 P30626 P50443 P55011 P78382 Q01650 Q08357 Q2Y0W8 Q6PCB7 Q8N697 Q8N8R3 Q8TB61 Q8WUM9 Q8WWI5 Q92536 Q96A29 Q96BI1 Q96QD8 Q96T83 Q99808 Q9H2J7 Q9H936 Q9NRA2 Q9UBX3 Q9UGQ3 Q9Y6M5 Q9Y6M7 Q9ULF5 Q5TF39	https://reactome.org/PathwayBrowser/#/R-HSA-425407
R-HSA-5654738 Signaling by FGFR2	3	39	1155	5032	0.34	0.0207766	1.68	O43597 P52597 Q06124	https://reactome.org/PathwayBrowser/#/R-HSA-5654738
R-HSA-1430728 Metabolism	322	1278	1155	5032	1.1	0.0282083	1.55	A1L3X0 O00116 O00170 O00233 O00562 O00748 O14678 O14735 O14818 O14880 O14939 O15056 O15067 O15121 O15379 O15440 O43306 O43324 O43488 O43772 O43808 O60218 O60427 O60488 O60507 O60512 O60704 O60779 O75223 O75354 O75376 O75448 O75509 O75828 O75832 O75874 O94923 O95477 O95563 O95749 O95864 P00338 P00387 P00492 P00558 P00813 P01130 P03915 P04075 P04181 P04406 P04424 P05091 P05387 P05413 P06132 P06733 …	https://reactome.org/PathwayBrowser/#/R-HSA-1430728
R-HSA-2219528 PI3K/AKT Signaling in Cancer	3	37	1155	5032	0.35	0.0299936	1.52	P04626 P42345 Q06124	https://reactome.org/PathwayBrowser/#/R-HSA-2219528
R-HSA-5633007 Regulation of TP53 Activity	13	94	1155	5032	0.6	0.0348225	1.46	O14965 O60671 P29590 P42345 P78356 Q13526 Q16539 Q86T03 Q8WXI9 Q8WZ73 Q96GD4 Q9ULW0 Q9Y3T9	https://reactome.org/PathwayBrowser/#/R-HSA-5633007
R-HSA-5423599 Diseases of Mismatch Repair (MMR)	3	4	1155	5032	3.27	0.0399804	1.4	P20585 P43246 P52701	https://reactome.org/PathwayBrowser/#/R-HSA-5423599
R-HSA-877300 Interferon gamma signaling	18	50	1155	5032	1.57	0.040568	1.39	O15344 O60674 O75382 P00973 P01889 P01911 P04439 P16070 P18031 P19474 P20036 P29590 P32455 Q06124 Q14653 Q8IYM9 Q9C035 Q9Y6K5	https://reactome.org/PathwayBrowser/#/R-HSA-877300
R-HSA-3247509 Chromatin modifying enzymes	22	141	1155	5032	0.68	0.041538	1.38	O15379 O60674 O75151 O75376 O75530 O95251 P51532 P61964 P62805 Q15910 Q68CP9 Q6IA86 Q71UI9 Q8WXI9 Q92922 Q92925 Q96GM5 Q9BZK7 Q9H5I1 Q9NVM4 Q9Y230 Q9Y265	https://reactome.org/PathwayBrowser/#/R-HSA-3247509
R-HSA-4839726 Chromatin organization	22	141	1155	5032	0.68	0.041538	1.38	O15379 O60674 O75151 O75376 O75530 O95251 P51532 P61964 P62805 Q15910 Q68CP9 Q6IA86 Q71UI9 Q8WXI9 Q92922 Q92925 Q96GM5 Q9BZK7 Q9H5I1 Q9NVM4 Q9Y230 Q9Y265	https://reactome.org/PathwayBrowser/#/R-HSA-4839726
R-HSA-5673000 RAF activation	2	28	1155	5032	0.31	0.0436809	1.36	O60674 P10398	https://reactome.org/PathwayBrowser/#/R-HSA-5673000
