# Supplementary material for: Temozolomide promotes glioblastoma stemness expression through senescence-associated reprogramming via HIF1α/HIF2α regulation
Source: Cell Death Dis. 2025 Apr 19;16(1):317. doi: 10.1038/s41419-025-07617-w (PMC12009364; doi:10.1038/s41419-025-07617-w)
Supplement: Supplementary file 4 — Table S4 [file 41419_2025_7617_MOESM4_ESM.xlsx]

## Sheet: Cluster1
KEGG pathway	Mapping	Background	All Mapping	All Background	Fold Enrichment	Fisher's exact test p value	-log10(p value)	Related proteins
hsa05014 Amyotrophic lateral sclerosis	46	362	392	33587	10.89	1.48464e-33	32.83	O00231 O00487 O14818 O43242 O75935 O75947 P00846 P04040 P06576 P17980 P18859 P20339 P20618 P24539 P25705 P25786 P25787 P25788 P25789 P28066 P28072 P28074 P30049 P36542 P42574 P48047 P49721 P55072 P55957 P56181 P60900 P99999 Q13200 Q15008 Q8NE86 Q8NEB9 Q8NFH5 Q8TDY2 Q92934 Q96CV9 Q99436 Q9BTX1 Q9H492 Q9HAD4 Q9UHD9 Q9UNM6
hsa05022 Pathways of neurodegeneration - multiple diseases	49	475	392	33587	8.84	2.13837e-31	30.67	O00231 O00487 O14818 O14933 O43242 O43464 O75935 O75947 P00846 P04040 P05141 P06576 P09603 P17980 P18859 P20339 P20618 P22314 P24539 P25705 P25786 P25787 P25788 P25789 P28066 P28072 P28074 P30049 P36542 P42574 P48047 P49721 P55072 P55957 P56181 P60900 P99999 Q13200 Q15008 Q8NE86 Q8NEB9 Q8TDY2 Q92934 Q96CV9 Q99436 Q9H492 Q9HAD4 Q9UNM6 Q9Y385
hsa05020 Prion disease	38	275	392	33587	11.84	3.16036e-29	28.5	O00231 O00487 O14818 O43242 O75947 P00846 P05141 P06241 P06576 P11142 P17980 P18859 P20618 P24539 P25705 P25786 P25787 P25788 P25789 P28066 P28072 P28074 P30049 P31948 P36542 P42574 P48047 P49721 P56181 P60900 P99999 Q05655 Q13200 Q15008 Q8NE86 Q92934 Q99436 Q9UNM6
hsa03050 Proteasome	21	46	392	33587	39.12	7.97476e-29	28.1	O00231 O00487 O14818 O43242 P17980 P20618 P25786 P25787 P25788 P25789 P28062 P28066 P28072 P28074 P49721 P60900 Q13200 Q14997 Q15008 Q99436 Q9UNM6
hsa05016 Huntington disease	39	305	392	33587	10.96	1.14436e-28	27.94	O00231 O00487 O14818 O43242 O75935 O75947 P00846 P04179 P05141 P06576 P17980 P18859 P20618 P21980 P24539 P25705 P25786 P25787 P25788 P25789 P28066 P28072 P28074 P30049 P36542 P42574 P48047 P49721 P56181 P60900 P99999 Q00059 Q00610 Q13200 Q15008 Q8NEB9 Q8TDY2 Q99436 Q9UNM6
hsa05012 Parkinson disease	37	268	392	33587	11.83	1.81466e-28	27.74	O00231 O00487 O14818 O14933 O43242 O43464 O75947 P00846 P05141 P06576 P17980 P18859 P20618 P22314 P24539 P25705 P25786 P25787 P25788 P25789 P28066 P28072 P28074 P30049 P36542 P42574 P48047 P49721 P56181 P60900 P99999 Q13200 Q15008 Q8NE86 Q99436 Q9UNM6 Q9Y385
hsa05010 Alzheimer disease	41	384	392	33587	9.15	5.71147e-27	26.24	O00231 O00487 O14818 O43242 O75947 P00846 P04406 P05141 P06576 P09603 P17980 P18859 P20618 P24539 P25705 P25786 P25787 P25788 P25789 P28066 P28072 P28074 P30049 P36542 P42574 P48047 P49721 P55957 P56181 P60900 P99999 Q13200 Q15008 Q8NE86 Q8NEB9 Q8TDY2 Q92934 Q99436 Q9UNM6 Q9Y5Z0 Q9Y6K9
hsa05017 Spinocerebellar ataxia	27	142	392	33587	16.29	6.59459e-25	24.18	O00231 O00487 O14818 O43242 O60313 P05141 P17980 P20618 P25786 P25787 P25788 P25789 P28066 P28072 P28074 P49721 P60900 P98155 P99999 Q13200 Q15008 Q8NE86 Q8NEB9 Q8TDY2 Q96E52 Q99436 Q9UNM6
hsa04714 Thermogenesis	24	233	392	33587	8.83	6.79024e-16	15.17	O43772 O75947 O75964 P00846 P06576 P18859 P24539 P25705 P30049 P36542 P48047 P50416 P56134 P56181 P56385 P62993 Q15418 Q330K2 Q7KZN9 Q7L592 Q8N183 Q8N6T7 Q9Y375 Q9Y6N1
hsa00190 Oxidative phosphorylation	18	135	392	33587	11.42	3.33869e-14	13.48	O75947 O75964 P00846 P06576 P18859 P24539 P25705 P30049 P36542 P48047 P56134 P56181 P56385 P99999 Q15181 Q7KZN9 Q8N8Y2 Q9Y6N1
hsa04144 Endocytosis	23	252	392	33587	7.82	3.77366e-14	13.42	O15143 O15145 O95208 P01130 P02786 P11142 P20339 P42566 P50570 P61160 Q00610 Q13596 Q15075 Q5JU85 Q5SW96 Q5T4F4 Q92538 Q9BPX5 Q9BYG5 Q9H4M9 Q9NR46 Q9NZN3 Q9UMY4
hsa05208 Chemical carcinogenesis - reactive oxygen species	21	225	392	33587	8	3.19436e-13	12.5	O14880 O75947 P00846 P04040 P04179 P05141 P06576 P10620 P18859 P24539 P25705 P30049 P36542 P48047 P56181 P62993 P78417 Q05655 Q12913 Q92934 Q9Y6K9
hsa00983 Drug metabolism - other enzymes	14	79	392	33587	15.18	4.32189e-13	12.36	O14880 P10620 P12268 P15531 P22392 P23141 P23921 P30085 P49915 P78417 Q16831 Q7LG56 Q9BZX2 Q9Y5B8
hsa03010 Ribosome	16	132	392	33587	10.39	4.0219e-12	11.4	P05387 P08865 P18124 P25398 P36578 P40429 P46777 P46783 P50914 P61254 P61313 P62841 P62847 P83881 Q9BYD2 Q9Y3U8
hsa01232 Nucleotide metabolism	13	83	392	33587	13.42	1.54717e-11	10.81	O95671 P12268 P15531 P22392 P23921 P30085 P49915 P55263 Q01433 Q16831 Q7LG56 Q9BZX2 Q9Y5B8
hsa00010 Glycolysis / Gluconeogenesis	12	67	392	33587	15.35	1.81847e-11	10.74	P00338 P04406 P06733 P06744 P09622 P09972 P19367 P49189 P52789 P60174 Q9BRR6 Q9NR19
hsa04141 Protein processing in endoplasmic reticulum	16	169	392	33587	8.11	1.75553e-10	9.76	P04843 P07900 P11142 P25685 P27797 P51571 P51572 P55072 Q13217 Q13724 Q14697 Q92598 Q9BV94 Q9GZP9 Q9UHD9 Q9Y385
hsa00240 Pyrimidine metabolism	10	56	392	33587	15.3	9.23845e-10	9.03	O95671 P15531 P22392 P23921 P30085 P50583 Q16831 Q7LG56 Q9BZX2 Q9Y5B8
hsa05171 Coronavirus disease - COVID-19	17	230	392	33587	6.33	2.21152e-09	8.66	O14786 P05387 P08865 P18124 P25398 P36578 P40429 P46777 P46783 P50914 P61254 P61313 P62841 P62847 P83881 Q9Y3U8 Q9Y6K9
hsa05169 Epstein-Barr virus infection	16	202	392	33587	6.79	2.4305e-09	8.61	O00231 O00487 O43242 P01903 P01911 P17980 P19256 P20036 P27797 P42574 P55957 P99999 Q13200 Q15008 Q9UNM6 Q9Y6K9
hsa00514 Other types of O-glycan biosynthesis	9	46	392	33587	16.76	2.75945e-09	8.56	O60568 Q5NDL2 Q86SF2 Q8IXK2 Q8NBI6 Q8NBJ5 Q8NBL1 Q9UKY4 Q9Y2G5
hsa05152 Tuberculosis	15	180	392	33587	7.14	3.84671e-09	8.41	P01903 P01911 P04233 P11279 P13473 P20036 P20339 P42574 P55957 P99999 Q15075 Q8N8Y2 Q8NEB9 Q92934 Q9NYA1
hsa04145 Phagosome	14	154	392	33587	7.79	4.14857e-09	8.38	O75396 P01903 P01911 P02786 P07711 P11279 P13473 P17301 P20036 P20339 P27797 Q15075 Q8N8Y2 Q8NEB9
hsa05415 Diabetic cardiomyopathy	15	205	392	33587	6.27	2.24042e-08	7.65	O60343 O75947 O94808 P00846 P04406 P05141 P06576 P18859 P24539 P25705 P30049 P36542 P48047 P56181 Q05655
hsa00480 Glutathione metabolism	9	58	392	33587	13.3	2.35759e-08	7.63	O14880 O75223 P10620 P19623 P23921 P30041 P48507 P78417 Q7LG56
hsa05132 Salmonella infection	16	250	392	33587	5.48	4.99808e-08	7.3	O15143 O15145 O60499 O75935 P04406 P07900 P20339 P42574 P50570 P61160 P99999 Q8NEB9 Q8WUW1 Q9BPX5 Q9NP97 Q9Y6K9
hsa00510 N-Glycan biosynthesis	8	50	392	33587	13.71	1.12195e-07	6.95	O60762 P04843 Q13724 Q14697 Q9BYC5 Q9NP73 Q9P2X0 Q9Y673
hsa00564 Glycerophospholipid metabolism	10	98	392	33587	8.74	2.35261e-07	6.63	O95372 P48651 Q16635 Q32NB8 Q53EU6 Q8IY17 Q8NF37 Q96N66 Q9NRZ5 Q9Y6K0
hsa00230 Purine metabolism	11	126	392	33587	7.48	2.91489e-07	6.54	P12268 P15531 P22392 P23921 P49915 P50583 P55263 Q01433 Q7LG56 Q9UKK9 Q9Y5B8
hsa03018 RNA degradation	9	78	392	33587	9.89	3.28787e-07	6.48	O95777 P06733 P11940 P62310 Q13310 Q6P2E9 Q9UK45 Q9Y333 Q9Y4Z0
hsa04612 Antigen processing and presentation	9	79	392	33587	9.76	3.67272e-07	6.44	P01903 P01911 P04233 P07711 P07900 P11142 P13284 P20036 P27797
hsa04146 Peroxisome	9	82	392	33587	9.4	5.07108e-07	6.29	A8MXV4 O14832 P04040 P04179 P22307 P40855 Q15126 Q8WVX9 Q9UJ83
hsa05416 Viral myocarditis	8	61	392	33587	11.24	5.50295e-07	6.26	P01903 P01911 P06241 P20036 P42574 P55957 P78310 P99999
hsa04066 HIF-1 signaling pathway	10	109	392	33587	7.86	6.39218e-07	6.19	P00338 P01033 P02786 P04406 P05121 P06733 P09972 P19367 P52789 Q13617
hsa05130 Pathogenic Escherichia coli infection	13	198	392	33587	5.63	6.75373e-07	6.17	O15143 O15145 P04406 P06241 P42574 P49755 P61160 P99999 Q8WUW1 Q9BPX5 Q9UG63 Q9Y4I1 Q9Y6K9
hsa00310 Lysine degradation	8	63	392	33587	10.88	7.09167e-07	6.15	O00469 O60568 P09622 P49189 Q02809 Q8NBJ5 Q8NEZ4 Q96KQ7
hsa05145 Toxoplasmosis	10	112	392	33587	7.65	8.22635e-07	6.08	P01130 P01903 P01911 P11142 P20036 P42574 P99999 Q13751 Q92934 Q9Y6K9
hsa04151 PI3K-Akt signaling pathway	17	353	392	33587	4.13	1.08588e-06	5.96	P07900 P09603 P17301 P26006 P29317 P59768 P61952 P62993 P63151 P63218 Q07820 Q13683 Q13751 Q16543 Q92934 Q96BR1 Q9Y6K9
hsa00520 Amino sugar and nucleotide sugar metabolism	7	49	392	33587	12.24	1.57503e-06	5.8	O94808 P06744 P19367 P52789 Q14376 Q8NFW8 Q8TDQ7
hsa03008 Ribosome biogenesis in eukaryotes	8	77	392	33587	8.9	3.3427e-06	5.48	P56537 Q969X6 Q96D46 Q9BVJ6 Q9BZE4 Q9H6R4 Q9NW13 Q9Y3A4
hsa05131 Shigellosis	13	233	392	33587	4.78	4.13266e-06	5.38	O15143 O15145 P19367 P46108 P52789 P61160 P99999 Q05655 Q8NEB9 Q9BPX5 Q9H492 Q9Y490 Q9Y6K9
hsa01250 Biosynthesis of nucleotide sugars	6	37	392	33587	13.89	4.16522e-06	5.38	O94808 P06744 P19367 P52789 Q14376 Q8NFW8
hsa04210 Apoptosis	10	136	392	33587	6.3	4.82364e-06	5.32	O00273 O43464 P07711 P42574 P55957 P99999 Q07820 Q92934 Q9NR28 Q9Y6K9
hsa05200 Pathways in cancer	20	529	392	33587	3.24	5.13528e-06	5.29	O14880 P07900 P10620 P17301 P26006 P42574 P46108 P55957 P59768 P61952 P62993 P63218 P78417 P99999 Q04721 Q13617 Q13751 Q92934 Q9UKG1 Q9Y6K9
hsa04530 Tight junction	11	169	392	33587	5.58	5.29894e-06	5.28	O15143 O15145 P26038 P61160 P63151 Q8IY63 Q8N3V7 Q92796 Q9BPX5 Q9BYG5 Q9Y2J4
hsa04140 Autophagy - animal	10	141	392	33587	6.08	6.65494e-06	5.18	P07711 P11279 P13473 Q05655 Q8NEB9 Q8TDY2 Q92934 Q9H492 Q9HAD4 Q9Y4P1
hsa05170 Human immunodeficiency virus 1 infection	12	208	392	33587	4.94	6.88739e-06	5.16	P06493 P27797 P42574 P46108 P55957 P59768 P61952 P63218 P99999 Q10589 Q92934 Q9Y6K9
hsa04215 Apoptosis - multiple species	7	62	392	33587	9.67	7.91667e-06	5.1	O43464 P42574 P55957 P99999 Q8NEB9 Q9NR28 Q9Y4P1
hsa05165 Human papillomavirus infection	15	330	392	33587	3.89	9.28765e-06	5.03	P17301 P26006 P42574 P51572 P62993 P63151 Q04721 Q05086 Q13683 Q13751 Q8N8Y2 Q92796 Q92934 Q9BYG5 Q9Y6K9
hsa04810 Regulation of actin cytoskeleton	12	228	392	33587	4.51	1.73253e-05	4.76	O15143 O15145 P17301 P26006 P26038 P46108 P61160 P62328 Q13683 Q15746 Q8WUW1 Q9BPX5
hsa04666 Fc gamma R-mediated phagocytosis	8	98	392	33587	6.99	2.02097e-05	4.69	O15143 O15145 P46108 P50570 P61160 Q05655 Q9BPX5 Q9NYA1
hsa01524 Platinum drug resistance	7	73	392	33587	8.22	2.34975e-05	4.63	O14880 P10620 P42574 P55957 P78417 P99999 Q92934
hsa04115 p53 signaling pathway	7	73	392	33587	8.22	2.34975e-05	4.63	P05121 P06493 P27701 P42574 P55957 P99999 Q7LG56
hsa05164 Influenza A	10	168	392	33587	5.1	3.06637e-05	4.51	P01903 P01911 P05141 P20036 P25685 P42574 P55957 P99999 Q13217 Q9Y6K9
hsa00640 Propanoate metabolism	5	32	392	33587	13.39	3.27956e-05	4.48	P00338 P09622 P11182 Q96PE7 Q9NR19
hsa05100 Bacterial invasion of epithelial cells	7	77	392	33587	7.79	3.3323e-05	4.48	O15143 O15145 P46108 P50570 P61160 Q00610 Q9BPX5
hsa04371 Apelin signaling pathway	9	138	392	33587	5.59	3.73995e-05	4.43	P05121 P59768 P61952 P63218 Q00059 Q15746 Q8NEB9 Q9H492 Q9NYA1
hsa04120 Ubiquitin mediated proteolysis	9	143	392	33587	5.39	4.94273e-05	4.31	A0AVT1 O14933 O95714 P22314 Q05086 Q13617 Q15386 Q9UBE0 Q9Y385
hsa05417 Lipid and atherosclerosis	11	215	392	33587	4.38	4.99967e-05	4.3	O95477 P01130 P04179 P07900 P11142 P42574 P55957 P98155 P99999 Q92934 Q9Y6K9
hsa04621 NOD-like receptor signaling pathway	10	181	392	33587	4.73	5.76755e-05	4.24	P07900 P43490 Q05655 Q16666 Q8NE86 Q96QT4 Q9H3M7 Q9H492 Q9Y2Z0 Q9Y6K9
hsa04510 Focal adhesion	10	201	392	33587	4.26	0.000137463	3.86	P06241 P17301 P26006 P46108 P62993 Q13683 Q13751 Q15746 Q92934 Q9Y490
hsa03040 Spliceosome	8	129	392	33587	5.31	0.000143154	3.84	O95777 P11142 P62310 Q13247 Q5VTL8 Q9UK45 Q9Y333 Q9Y4Z0
hsa00970 Aminoacyl-tRNA biosynthesis	5	44	392	33587	9.74	0.000157681	3.8	P23381 P41250 P49589 Q9HA77 Q9UGM6
hsa04640 Hematopoietic cell lineage	7	100	392	33587	6	0.000176393	3.75	P01903 P01911 P02786 P09603 P17301 P20036 P26006
hsa00562 Inositol phosphate metabolism	6	73	392	33587	7.04	0.000214257	3.67	P42356 P60174 Q01968 Q13614 Q8NEB9 Q9NTJ5
hsa00565 Ether lipid metabolism	5	48	392	33587	8.93	0.0002393	3.62	Q15102 Q7L5L3 Q8NF37 Q99487 Q9Y6K0
hsa03013 Nucleocytoplasmic transport	7	108	392	33587	5.55	0.000283777	3.55	O00410 O95373 Q8IYB3 Q8NFH5 Q96D46 Q9BTX1 Q9NRG9
hsa05163 Human cytomegalovirus infection	10	222	392	33587	3.86	0.000306102	3.51	P27797 P42574 P46108 P55957 P59768 P61952 P62993 P63218 P99999 Q9Y6K9
hsa05168 Herpes simplex virus 1 infection	16	506	392	33587	2.71	0.00034429	3.46	P01903 P01911 P04233 P20036 P27797 P42574 P49770 P55957 P99999 Q10589 Q13144 Q13247 Q92934 Q9NR50 Q9UI10 Q9Y6K9
hsa05203 Viral carcinogenesis	9	185	392	33587	4.17	0.000347303	3.46	P06493 P42574 P62993 Q05086 Q7KZF4 Q8N8Y2 Q92934 Q9Y6D9 Q9Y6K9
hsa00630 Glyoxylate and dicarboxylate metabolism	4	30	392	33587	11.42	0.000393855	3.4	P04040 P09622 Q96PE7 Q9NR19
hsa05167 Kaposi sarcoma-associated herpesvirus infection	9	193	392	33587	4	0.000472667	3.33	P42574 P55957 P59768 P61952 P63218 P99999 Q8NEB9 Q9H492 Q9Y6K9
hsa04014 Ras signaling pathway	10	235	392	33587	3.65	0.00047898	3.32	P09603 P20339 P29317 P59768 P61952 P62993 P63218 Q14644 Q92934 Q9Y6K9
hsa05160 Hepatitis C	8	156	392	33587	4.39	0.000518919	3.28	P01130 P42574 P55957 P62993 P63151 P99999 Q92934 Q9Y6K9
hsa00051 Fructose and mannose metabolism	4	33	392	33587	10.39	0.000572093	3.24	P09972 P19367 P52789 P60174
hsa05134 Legionellosis	5	58	392	33587	7.39	0.000582171	3.23	O75396 P11142 P42574 P55072 P99999
hsa05206 MicroRNAs in cancer	8	160	392	33587	4.28	0.000613264	3.21	O43597 P42574 P46108 P52926 P62993 Q04721 Q07820 Q53EL6
hsa04010 MAPK signaling pathway	11	294	392	33587	3.21	0.000743567	3.13	P09603 P11142 P29317 P42574 P46108 P62993 Q13188 Q15418 Q9BQ95 Q9H2K8 Q9Y6K9
hsa05222 Small cell lung cancer	6	92	392	33587	5.59	0.000745692	3.13	P17301 P26006 P42574 P99999 Q13751 Q9Y6K9
hsa05323 Rheumatoid arthritis	6	93	392	33587	5.53	0.0007894	3.1	P01903 P01911 P07711 P09603 P20036 Q8N8Y2
hsa00500 Starch and sucrose metabolism	4	36	392	33587	9.52	0.000801165	3.1	P06744 P19367 P35573 P52789
hsa05162 Measles	7	138	392	33587	4.35	0.00122511	2.91	P11142 P26038 P42574 P55957 P99999 Q92934 Q9Y6K9
hsa05135 Yersinia infection	7	138	392	33587	4.35	0.00122511	2.91	O15143 O15145 P46108 P61160 Q15418 Q9BPX5 Q9Y6K9
hsa05166 Human T-cell leukemia virus 1 infection	9	222	392	33587	3.47	0.00127396	2.89	O14786 P01903 P01911 P05141 P20036 P27797 Q9Y490 Q9Y6D9 Q9Y6K9
hsa00524 Neomycin, kanamycin and gentamicin biosynthesis	2	5	392	33587	34.27	0.00132745	2.88	P19367 P52789
hsa00380 Tryptophan metabolism	4	42	392	33587	8.16	0.00144091	2.84	P04040 P09622 P49189 Q16719
hsa04931 Insulin resistance	6	108	392	33587	4.76	0.00171305	2.77	O60343 O94808 P50416 Q05655 Q15418 Q5K4L6
hsa04062 Chemokine signaling pathway	8	192	392	33587	3.57	0.00197279	2.7	P46108 P59768 P61952 P62993 P63218 Q05655 Q92934 Q9Y6K9
hsa05412 Arrhythmogenic right ventricular cardiomyopathy	5	77	392	33587	5.56	0.00209622	2.68	P17301 P26006 P50402 Q13683 Q14126
hsa04973 Carbohydrate digestion and absorption	4	47	392	33587	7.29	0.00219353	2.66	P05023 P19367 P52789 P54709
hsa00620 Pyruvate metabolism	4	47	392	33587	7.29	0.00219353	2.66	P00338 P09622 P49189 Q9NR19
hsa05207 Chemical carcinogenesis - receptor activation	8	197	392	33587	3.48	0.00231411	2.64	O14880 P07900 P10620 P62993 P78417 Q04721 Q15418 Q92934
hsa00280 Valine, leucine and isoleucine degradation	4	48	392	33587	7.14	0.00237119	2.63	P09622 P11182 P49189 Q96PE7
hsa04514 Cell adhesion molecules	7	156	392	33587	3.84	0.00246417	2.61	O95297 P01903 P01911 P19256 P20036 Q5ZPR3 Q9NZQ7
hsa04218 Cellular senescence	7	156	392	33587	3.84	0.00246417	2.61	P05121 P05141 P06493 Q07352 Q16254 Q8NE86 Q96QT4
hsa05205 Proteoglycans in cancer	8	202	392	33587	3.39	0.00270012	2.57	P07711 P08962 P16157 P17301 P26038 P42574 P62993 Q53EL6
hsa00270 Cysteine and methionine metabolism	4	50	392	33587	6.85	0.00275572	2.56	P00338 P19623 P31153 P48507
hsa04071 Sphingolipid signaling pathway	6	119	392	33587	4.32	0.00279261	2.55	O95470 P06241 P55957 P63151 Q96G23 Q9NYA1
hsa05210 Colorectal cancer	5	86	392	33587	4.98	0.00339372	2.47	P42574 P62993 P99999 Q92934 Q9UKG1
hsa00600 Sphingolipid metabolism	4	53	392	33587	6.47	0.00340933	2.47	O95470 Q16739 Q96G23 Q9NYA1
hsa04961 Endocrine and other factor-regulated calcium reabsorption	4	53	392	33587	6.47	0.00340933	2.47	P05023 P50570 P54709 Q00610
hsa04211 Longevity regulating pathway	5	89	392	33587	4.81	0.00393196	2.41	P04040 P04179 Q8TDY2 Q96KQ7 Q9UKG1
hsa04658 Th1 and Th2 cell differentiation	5	92	392	33587	4.66	0.00452866	2.34	P01903 P01911 P20036 Q04721 Q9Y6K9
hsa04142 Lysosome	6	132	392	33587	3.89	0.0046474	2.33	P07711 P08962 P11279 P13473 Q00610 Q8N8Y2
hsa00030 Pentose phosphate pathway	3	30	392	33587	8.57	0.00507026	2.29	O95479 P06744 P09972
hsa04978 Mineral absorption	4	60	392	33587	5.71	0.00532715	2.27	P05023 P54709 Q96QT4 Q9Y6M5
hsa04360 Axon guidance	7	180	392	33587	3.33	0.00539942	2.27	O14786 O75326 P06241 P29317 P52799 Q9BYG5 Q9UIW2
hsa04910 Insulin signaling pathway	6	137	392	33587	3.75	0.0055593	2.25	P19367 P46020 P46108 P52789 P62993 Q92934
hsa00052 Galactose metabolism	3	31	392	33587	8.29	0.0055655	2.25	P19367 P52789 Q14376
hsa03250 Viral life cycle - HIV-1	4	61	392	33587	5.62	0.00564944	2.25	P50750 P78559 Q10589 Q66K74
hsa04070 Phosphatidylinositol signaling system	5	97	392	33587	4.42	0.00566199	2.25	P42356 Q01968 Q13614 Q8NEB9 Q9NTJ5
hsa04925 Aldosterone synthesis and secretion	5	98	392	33587	4.37	0.00591057	2.23	P01130 P05023 P54709 Q14012 Q9Y4D2
hsa05418 Fluid shear stress and atherosclerosis	6	139	392	33587	3.7	0.00595837	2.22	O14880 P07711 P07900 P10620 P78417 Q9Y6K9
hsa00561 Glycerolipid metabolism	4	62	392	33587	5.53	0.00598447	2.22	P49189 Q53EU6 Q53H12 Q9NRZ5
hsa05310 Asthma	3	32	392	33587	8.03	0.00608875	2.22	P01903 P01911 P20036
hsa05211 Renal cell carcinoma	4	69	392	33587	4.97	0.00870406	2.06	P46108 P62993 Q13617 Q92934
hsa04659 Th17 cell differentiation	5	108	392	33587	3.97	0.0088326	2.05	P01903 P01911 P07900 P20036 Q9Y6K9
hsa05230 Central carbon metabolism in cancer	4	70	392	33587	4.9	0.00914842	2.04	P00338 P19367 P52789 Q8N6T7
hsa03450 Non-homologous end-joining	2	13	392	33587	13.18	0.00973373	2.01	P49917 Q13426
hsa00513 Various types of N-glycan biosynthesis	3	39	392	33587	6.59	0.0105661	1.98	P04843 Q9BYC5 Q9NP73
hsa05330 Allograft rejection	3	39	392	33587	6.59	0.0105661	1.98	P01903 P01911 P20036
hsa05161 Hepatitis B	6	161	392	33587	3.19	0.0118267	1.93	P42574 P55957 P62993 P99999 Q92934 Q9Y6K9
hsa04216 Ferroptosis	3	41	392	33587	6.27	0.0121159	1.92	P02786 P48507 Q9H492
hsa05220 Chronic myeloid leukemia	4	76	392	33587	4.51	0.0121256	1.92	P46108 P62993 Q92934 Q9Y6K9
hsa04015 Rap1 signaling pathway	7	211	392	33587	2.84	0.0123467	1.91	O43166 P09603 P29317 P46108 Q5TCQ9 Q9BYG5 Q9Y490
hsa04722 Neurotrophin signaling pathway	5	120	392	33587	3.57	0.0134982	1.87	P46108 P62993 Q05655 Q15418 Q92934
hsa00860 Porphyrin metabolism	3	43	392	33587	5.98	0.0137893	1.86	P06132 P53004 Q7KZN9
hsa05332 Graft-versus-host disease	3	43	392	33587	5.98	0.0137893	1.86	P01903 P01911 P20036
hsa04940 Type I diabetes mellitus	3	43	392	33587	5.98	0.0137893	1.86	P01903 P01911 P20036
hsa04919 Thyroid hormone signaling pathway	5	121	392	33587	3.54	0.0139492	1.86	O60343 P05023 P54709 Q04721 Q92934
hsa04930 Type II diabetes mellitus	3	46	392	33587	5.59	0.0165336	1.78	P19367 P52789 Q05655
hsa04672 Intestinal immune network for IgA production	3	49	392	33587	5.25	0.0195617	1.71	P01903 P01911 P20036
hsa00330 Arginine and proline metabolism	3	49	392	33587	5.25	0.0195617	1.71	P19623 P49189 Q96KP4
hsa04512 ECM-receptor interaction	4	88	392	33587	3.89	0.019783	1.7	P17301 P26006 Q13683 Q13751
hsa04727 GABAergic synapse	4	89	392	33587	3.85	0.0205289	1.69	P59768 P61952 P63218 Q96QD8
hsa05410 Hypertrophic cardiomyopathy	4	90	392	33587	3.81	0.021292	1.67	P17301 P26006 P50402 Q13683
hsa04979 Cholesterol metabolism	3	51	392	33587	5.04	0.0217389	1.66	O95477 P01130 Q5SW96
hsa00100 Steroid biosynthesis	2	20	392	33587	8.57	0.0224715	1.65	Q15738 Q6VVX0
hsa00532 Glycosaminoglycan biosynthesis - chondroitin sulfate / dermatan sulfate	2	20	392	33587	8.57	0.0224715	1.65	O94766 Q9H1B5
hsa04915 Estrogen signaling pathway	5	137	392	33587	3.13	0.0225876	1.65	P07900 P11142 P62993 Q02790 Q05655
hsa05320 Autoimmune thyroid disease	3	53	392	33587	4.85	0.0240431	1.62	P01903 P01911 P20036
hsa03015 mRNA surveillance pathway	4	94	392	33587	3.65	0.0245165	1.61	P11940 P63151 Q13310 Q8IYB3
hsa00340 Histidine metabolism	2	22	392	33587	7.79	0.0269067	1.57	P49189 Q96KP4
hsa05414 Dilated cardiomyopathy	4	97	392	33587	3.53	0.0271181	1.57	P17301 P26006 P50402 Q13683
hsa05215 Prostate cancer	4	97	392	33587	3.53	0.0271181	1.57	P07900 P62993 Q92934 Q9Y6K9
hsa04964 Proximal tubule bicarbonate reclamation	2	23	392	33587	7.45	0.0292456	1.53	P05023 P54709
hsa05322 Systemic lupus erythematosus	4	100	392	33587	3.43	0.0298786	1.52	P01903 P01911 P10155 P20036
hsa04723 Retrograde endocannabinoid signaling	5	148	392	33587	2.89	0.0301818	1.52	P56181 P59768 P61952 P63218 Q9Y4D2
hsa04072 Phospholipase D signaling pathway	5	148	392	33587	2.89	0.0301818	1.52	P06241 P50570 P62993 Q9NRZ5 Q9NYA1
hsa05142 Chagas disease	4	101	392	33587	3.39	0.0308344	1.51	P05121 P27797 P63151 Q9Y6K9
hsa00534 Glycosaminoglycan biosynthesis - heparan sulfate / heparin	2	24	392	33587	7.14	0.0316623	1.5	O94766 Q9H1B5
hsa04974 Protein digestion and absorption	4	103	392	33587	3.33	0.0327994	1.48	P05023 P54709 Q02388 Q96QD8
hsa04213 Longevity regulating pathway - multiple species	3	62	392	33587	4.15	0.0359754	1.44	P04040 P04179 P11142
hsa04390 Hippo signaling pathway	5	156	392	33587	2.75	0.0366042	1.44	P05121 P63151 Q13188 Q92796 Q9BYG5
hsa04914 Progesterone-mediated oocyte maturation	4	107	392	33587	3.2	0.0369445	1.43	P06493 P07900 Q15418 Q9Y6D9
hsa04623 Cytosolic DNA-sensing pathway	3	64	392	33587	4.02	0.0389705	1.41	P0DPB6 Q9NSU2 Q9Y6K9
hsa01040 Biosynthesis of unsaturated fatty acids	2	27	392	33587	6.35	0.0393588	1.4	P22307 Q9P035
hsa05321 Inflammatory bowel disease	3	65	392	33587	3.95	0.0405141	1.39	P01903 P01911 P20036
hsa04726 Serotonergic synapse	4	112	392	33587	3.06	0.0425308	1.37	P42574 P59768 P61952 P63218
hsa05221 Acute myeloid leukemia	3	67	392	33587	3.84	0.0436929	1.36	P62993 Q92934 Q9Y6K9
hsa04725 Cholinergic synapse	4	113	392	33587	3.03	0.043702	1.36	P06241 P59768 P61952 P63218
hsa04724 Glutamatergic synapse	4	113	392	33587	3.03	0.043702	1.36	P59768 P61952 P63218 Q96QD8
hsa04022 cGMP-PKG signaling pathway	5	165	392	33587	2.6	0.0447627	1.35	P05023 P05141 P54709 Q15746 Q92934
hsa05204 Chemical carcinogenesis - DNA adducts	3	68	392	33587	3.78	0.0453276	1.34	O14880 P10620 P78417
hsa05225 Hepatocellular carcinoma	5	167	392	33587	2.57	0.0467117	1.33	O14880 P10620 P62993 P78417 Q92934
hsa00982 Drug metabolism - cytochrome P450	3	70	392	33587	3.67	0.0486868	1.31	O14880 P10620 P78417
hsa05120 Epithelial cell signaling in Helicobacter pylori infection	3	70	392	33587	3.67	0.0486868	1.31	P42574 Q8N8Y2 Q9Y6K9

## Sheet: Cluster1 Pathway2Protein
		Table S4 KEGG pathway analysis according to differential protein expression of mass spectrometry
KEGG pathway	Fisher's exact test p value	Fold Enrichment	Protein accession	Protein description	Gene name	Coverage [%]	Peptides	PSMs	Unique Peptides	Razor + unique peptides	KEGG KO No.	MW [kDa]	Intensity U118_1	Intensity U118_2	Intensity U118_3	Intensity U118_50_1	Intensity U118_50_2	Intensity U118_50_3	Intensity U87_1	Intensity U87_2	Intensity U87_3	Intensity U87_50_1	Intensity U87_50_2	Intensity U87_50_3	U118_1	U118_2	U118_3	U118_50_1	U118_50_2	U118_50_3	U87_1	U87_2	U87_3	U87_50_1	U87_50_2	U87_50_3	U87/U87_50/U118/U118_50 Anova P_value	U118/U118_50 post P_value	U118/U87 post P_value	U118/U87_50 post P_value	U118_50/U87 post P_value	U118_50/U87_50 post P_value	U87/U87_50 post P_value	cluster
hsa00010 Glycolysis / Gluconeogenesis	1.81847e-11	15.35	P00338	L-lactate dehydrogenase A chain OS=Homo sapiens OX=9606 GN=LDHA PE=1 SV=2	LDHA	74	25	763	24	25	K00016	36.7	4.88663e+08	5.37162e+08	5.69896e+08	1.63273e+09	1.01532e+09	1.04278e+09	1.02495e+09	7.84084e+08	1.0165e+09	7.30244e+08	6.76175e+08	5.1739e+08	0.654129	0.701613	0.666264	1.83055	1.24669	1.34368	1.2759	1.13445	1.29575	0.896795	0.788873	0.724986	0.000174509	0.001	0.0013	0.37	0.4095	0.0015	0.0106	Cluster1
hsa00010 Glycolysis / Gluconeogenesis	1.81847e-11	15.35	P04406	Glyceraldehyde-3-phosphate dehydrogenase OS=Homo sapiens OX=9606 GN=GAPDH PE=1 SV=3	GAPDH	87	27	1703	27	27	K00134	36	2.15553e+09	1.82783e+09	2.15572e+09	3.40475e+09	2.12367e+09	2.23953e+09	2.22407e+09	1.8089e+09	2.63443e+09	1.65055e+09	1.38557e+09	1.0808e+09	1.17279	0.970375	1.02436	1.55154	1.05987	1.17293	1.12532	1.06377	1.36493	0.823884	0.657032	0.615558	0.00522612	0.5427	0.775	0.0365	0.9	0.0059	0.0105	Cluster1
hsa00010 Glycolysis / Gluconeogenesis	1.81847e-11	15.35	P06733	Alpha-enolase OS=Homo sapiens OX=9606 GN=ENO1 PE=1 SV=2	ENO1	63	29	774	25	29	K01689	47.1	5.53467e+08	5.63857e+08	6.16349e+08	1.19615e+09	7.47595e+08	6.90332e+08	8.68515e+08	7.30976e+08	9.84504e+08	4.55701e+08	4.35232e+08	3.24724e+08	0.91037	0.904969	0.88542	1.64788	1.12796	1.09303	1.32851	1.29956	1.54206	0.687666	0.623937	0.559111	0.000307669	0.0561	0.0179	0.0385	0.8263	0.001	0.001	Cluster1
hsa00010 Glycolysis / Gluconeogenesis	1.81847e-11	15.35	P06744	Glucose-6-phosphate isomerase OS=Homo sapiens OX=9606 GN=GPI PE=1 SV=4	GPI	39	18	249	15	18	K01810	63.1	5.19174e+07	6.50777e+07	6.9404e+07	1.73646e+08	1.01571e+08	1.0608e+08	1.3257e+08	8.64338e+07	1.28856e+08	6.60721e+07	6.1851e+07	4.3642e+07	0.641571	0.784698	0.749054	1.79726	1.15134	1.26187	1.52349	1.15447	1.51634	0.749069	0.66615	0.56454	0.000703876	0.0065	0.0061	0.8834	0.9	0.0027	0.0026	Cluster1
hsa00010 Glycolysis / Gluconeogenesis	1.81847e-11	15.35	P09622	Dihydrolipoyl dehydrogenase, mitochondrial OS=Homo sapiens OX=9606 GN=DLD PE=1 SV=2	DLD	42	20	253	20	20	K00382	54.1	3.63026e+07	3.79835e+07	4.85907e+07	7.59887e+07	9.06286e+07	8.46148e+07	1.44483e+08	6.59112e+07	6.02727e+07	3.90269e+07	4.46636e+07	3.7247e+07	0.636915	0.650246	0.74455	1.11662	1.45852	1.42902	2.35734	1.24989	1.00699	0.628174	0.682953	0.684057	0.00558603	0.0347	0.0196	0.9	0.9	0.0309	0.0175	Cluster1
hsa00010 Glycolysis / Gluconeogenesis	1.81847e-11	15.35	P09972	Fructose-bisphosphate aldolase C OS=Homo sapiens OX=9606 GN=ALDOC PE=1 SV=2	ALDOC	54	14	132	11	11	K01623	39.4	6.67537e+06	7.74981e+06	1.04641e+07	3.63232e+07	2.40924e+07	1.87189e+07	1.66447e+07	1.46372e+07	2.05412e+07	1.43992e+07	1.41879e+07	1.08332e+07	0.459258	0.520248	0.628751	2.09304	1.52042	1.23968	1.06492	1.08845	1.34575	0.908846	0.850734	0.780178	0.000313739	0.001	0.0023	0.0427	0.1996	0.0089	0.1857	Cluster1
hsa00010 Glycolysis / Gluconeogenesis	1.81847e-11	15.35	P19367	Hexokinase-1 OS=Homo sapiens OX=9606 GN=HK1 PE=1 SV=3	HK1	59	52	1829	45	55	K00844	102.4	1.2819e+09	1.40105e+09	1.6846e+09	2.65572e+09	3.19621e+09	2.91396e+09	2.10169e+09	2.25657e+09	2.0698e+09	1.77287e+09	2.26267e+09	1.66014e+09	0.681837	0.72714	0.782563	1.1831	1.55942	1.49196	1.03957	1.2973	1.04836	0.865113	1.04892	0.924331	0.000702716	0.001	0.0074	0.0936	0.1581	0.0119	0.3125	Cluster1
hsa00010 Glycolysis / Gluconeogenesis	1.81847e-11	15.35	P49189	4-trimethylaminobutyraldehyde dehydrogenase OS=Homo sapiens OX=9606 GN=ALDH9A1 PE=1 SV=3	ALDH9A1	36	14	246	14	14	K00149	53.8	3.85431e+07	4.05977e+07	4.03627e+07	6.26598e+07	5.01136e+07	5.72705e+07	4.08698e+07	4.43192e+07	4.76763e+07	5.57764e+07	6.15471e+07	4.42415e+07	0.886668	0.911283	0.810944	1.2073	1.05748	1.26822	0.874335	1.10198	1.04442	1.17716	1.234	1.06537	0.0112344	0.0151	0.2881	0.0198	0.2191	0.9	0.2858	Cluster1
hsa00010 Glycolysis / Gluconeogenesis	1.81847e-11	15.35	P52789	Hexokinase-2 OS=Homo sapiens OX=9606 GN=HK2 PE=1 SV=2	HK2	37	30	607	26	26	K00844	102.3	3.9987e+07	5.30454e+07	6.22373e+07	1.5442e+08	1.88983e+08	1.82496e+08	1.02221e+08	1.30719e+08	1.41929e+08	6.21804e+07	7.51959e+07	6.30066e+07	0.427556	0.553428	0.581195	1.38291	1.85353	1.87836	1.01643	1.51071	1.44513	0.609957	0.700749	0.705209	7.22769e-05	0.001	0.001	0.2916	0.3009	0.001	0.0053	Cluster1
hsa00010 Glycolysis / Gluconeogenesis	1.81847e-11	15.35	P60174	Triosephosphate isomerase OS=Homo sapiens OX=9606 GN=TPI1 PE=1 SV=4	TPI1	91	18	388	18	18	K01803	26.7	1.25805e+08	1.58583e+08	2.12575e+08	6.31917e+08	4.36518e+08	3.83483e+08	6.3821e+08	1.99713e+08	3.10751e+08	1.88112e+08	2.00186e+08	1.333e+08	0.466985	0.574377	0.689146	1.96461	1.4863	1.37025	2.20307	0.801266	1.09843	0.640607	0.647636	0.517954	0.00608613	0.0128	0.0494	0.9	0.7415	0.0168	0.0661	Cluster1
hsa00010 Glycolysis / Gluconeogenesis	1.81847e-11	15.35	Q9BRR6	ADP-dependent glucokinase OS=Homo sapiens OX=9606 GN=ADPGK PE=1 SV=1	ADPGK	50	15	326	15	15	K08074	54.1	5.41846e+07	7.23477e+07	7.54014e+07	1.27192e+08	1.60616e+08	1.45762e+08	1.15848e+08	1.07379e+08	1.08799e+08	8.08172e+07	9.80323e+07	9.12971e+07	0.588138	0.766242	0.714791	1.15631	1.59917	1.52299	1.16938	1.25976	1.12457	0.804783	0.927398	1.03733	0.000750641	0.001	0.0041	0.0977	0.4069	0.0163	0.1618	Cluster1
hsa00010 Glycolysis / Gluconeogenesis	1.81847e-11	15.35	Q9NR19	Acetyl-coenzyme A synthetase, cytoplasmic OS=Homo sapiens OX=9606 GN=ACSS2 PE=1 SV=1	ACSS2	15	7	52	7	7	K01895	78.5	3.03324e+06	2.44366e+06	4.48482e+06	1.036e+07	8.15917e+06	7.58756e+06	4.74138e+06	3.6671e+06	5.85797e+06	4.59806e+06	4797694	2.47969e+06	0.655019	0.514905	0.845841	1.87379	1.6162	1.57724	0.952168	0.855929	1.20463	0.910948	0.902971	0.560534	0.00294312	0.0027	0.1563	0.7725	0.061	0.0084	0.4996	Cluster1
hsa00030 Pentose phosphate pathway	0.00507026	8.57	O95479	GDH/6PGL endoplasmic bifunctional protein OS=Homo sapiens OX=9606 GN=H6PD PE=1 SV=2	H6PD	38	24	248	24	24	K13937	88.8	2.24328e+07	2.26999e+07	2.25763e+07	55206986	6.46471e+07	7.03975e+07	46502442	5.71767e+07	7.15594e+07	3.06071e+07	3.84073e+07	3.24702e+07	0.563633	0.556513	0.495407	1.16177	1.48993	1.70263	1.08655	1.55274	1.71214	0.705515	0.841048	0.853996	0.000213165	0.001	0.001	0.0774	0.9	0.0111	0.0118	Cluster1
hsa00030 Pentose phosphate pathway	0.00507026	8.57	P06744	Glucose-6-phosphate isomerase OS=Homo sapiens OX=9606 GN=GPI PE=1 SV=4	GPI	39	18	249	15	18	K01810	63.1	5.19174e+07	6.50777e+07	6.9404e+07	1.73646e+08	1.01571e+08	1.0608e+08	1.3257e+08	8.64338e+07	1.28856e+08	6.60721e+07	6.1851e+07	4.3642e+07	0.641571	0.784698	0.749054	1.79726	1.15134	1.26187	1.52349	1.15447	1.51634	0.749069	0.66615	0.56454	0.000703876	0.0065	0.0061	0.8834	0.9	0.0027	0.0026	Cluster1
hsa00030 Pentose phosphate pathway	0.00507026	8.57	P09972	Fructose-bisphosphate aldolase C OS=Homo sapiens OX=9606 GN=ALDOC PE=1 SV=2	ALDOC	54	14	132	11	11	K01623	39.4	6.67537e+06	7.74981e+06	1.04641e+07	3.63232e+07	2.40924e+07	1.87189e+07	1.66447e+07	1.46372e+07	2.05412e+07	1.43992e+07	1.41879e+07	1.08332e+07	0.459258	0.520248	0.628751	2.09304	1.52042	1.23968	1.06492	1.08845	1.34575	0.908846	0.850734	0.780178	0.000313739	0.001	0.0023	0.0427	0.1996	0.0089	0.1857	Cluster1
hsa00051 Fructose and mannose metabolism	0.000572093	10.39	P09972	Fructose-bisphosphate aldolase C OS=Homo sapiens OX=9606 GN=ALDOC PE=1 SV=2	ALDOC	54	14	132	11	11	K01623	39.4	6.67537e+06	7.74981e+06	1.04641e+07	3.63232e+07	2.40924e+07	1.87189e+07	1.66447e+07	1.46372e+07	2.05412e+07	1.43992e+07	1.41879e+07	1.08332e+07	0.459258	0.520248	0.628751	2.09304	1.52042	1.23968	1.06492	1.08845	1.34575	0.908846	0.850734	0.780178	0.000313739	0.001	0.0023	0.0427	0.1996	0.0089	0.1857	Cluster1
hsa00051 Fructose and mannose metabolism	0.000572093	10.39	P19367	Hexokinase-1 OS=Homo sapiens OX=9606 GN=HK1 PE=1 SV=3	HK1	59	52	1829	45	55	K00844	102.4	1.2819e+09	1.40105e+09	1.6846e+09	2.65572e+09	3.19621e+09	2.91396e+09	2.10169e+09	2.25657e+09	2.0698e+09	1.77287e+09	2.26267e+09	1.66014e+09	0.681837	0.72714	0.782563	1.1831	1.55942	1.49196	1.03957	1.2973	1.04836	0.865113	1.04892	0.924331	0.000702716	0.001	0.0074	0.0936	0.1581	0.0119	0.3125	Cluster1
hsa00051 Fructose and mannose metabolism	0.000572093	10.39	P52789	Hexokinase-2 OS=Homo sapiens OX=9606 GN=HK2 PE=1 SV=2	HK2	37	30	607	26	26	K00844	102.3	3.9987e+07	5.30454e+07	6.22373e+07	1.5442e+08	1.88983e+08	1.82496e+08	1.02221e+08	1.30719e+08	1.41929e+08	6.21804e+07	7.51959e+07	6.30066e+07	0.427556	0.553428	0.581195	1.38291	1.85353	1.87836	1.01643	1.51071	1.44513	0.609957	0.700749	0.705209	7.22769e-05	0.001	0.001	0.2916	0.3009	0.001	0.0053	Cluster1
hsa00051 Fructose and mannose metabolism	0.000572093	10.39	P60174	Triosephosphate isomerase OS=Homo sapiens OX=9606 GN=TPI1 PE=1 SV=4	TPI1	91	18	388	18	18	K01803	26.7	1.25805e+08	1.58583e+08	2.12575e+08	6.31917e+08	4.36518e+08	3.83483e+08	6.3821e+08	1.99713e+08	3.10751e+08	1.88112e+08	2.00186e+08	1.333e+08	0.466985	0.574377	0.689146	1.96461	1.4863	1.37025	2.20307	0.801266	1.09843	0.640607	0.647636	0.517954	0.00608613	0.0128	0.0494	0.9	0.7415	0.0168	0.0661	Cluster1
hsa00052 Galactose metabolism	0.0055655	8.29	P19367	Hexokinase-1 OS=Homo sapiens OX=9606 GN=HK1 PE=1 SV=3	HK1	59	52	1829	45	55	K00844	102.4	1.2819e+09	1.40105e+09	1.6846e+09	2.65572e+09	3.19621e+09	2.91396e+09	2.10169e+09	2.25657e+09	2.0698e+09	1.77287e+09	2.26267e+09	1.66014e+09	0.681837	0.72714	0.782563	1.1831	1.55942	1.49196	1.03957	1.2973	1.04836	0.865113	1.04892	0.924331	0.000702716	0.001	0.0074	0.0936	0.1581	0.0119	0.3125	Cluster1
hsa00052 Galactose metabolism	0.0055655	8.29	P52789	Hexokinase-2 OS=Homo sapiens OX=9606 GN=HK2 PE=1 SV=2	HK2	37	30	607	26	26	K00844	102.3	3.9987e+07	5.30454e+07	6.22373e+07	1.5442e+08	1.88983e+08	1.82496e+08	1.02221e+08	1.30719e+08	1.41929e+08	6.21804e+07	7.51959e+07	6.30066e+07	0.427556	0.553428	0.581195	1.38291	1.85353	1.87836	1.01643	1.51071	1.44513	0.609957	0.700749	0.705209	7.22769e-05	0.001	0.001	0.2916	0.3009	0.001	0.0053	Cluster1
hsa00052 Galactose metabolism	0.0055655	8.29	Q14376	UDP-glucose 4-epimerase OS=Homo sapiens OX=9606 GN=GALE PE=1 SV=2	GALE	36	9	92	9	9	K01784	38.3	5066323	4.86263e+06	5.03547e+06	2.53515e+07	1.41085e+07	1.62e+07	9.20441e+06	6.93049e+06	1.13372e+07	2.7328e+06	1.82955e+06	1.74034e+06	0.651937	0.610552	0.565913	2.7323	1.66532	2.00668	1.10146	0.963928	1.38924	0.32262	0.205187	0.234426	6.36911e-06	0.001	0.0194	0.0025	0.0227	0.001	0.001	Cluster1
hsa00071 Fatty acid degradation	0.0897723	3.99	P49189	4-trimethylaminobutyraldehyde dehydrogenase OS=Homo sapiens OX=9606 GN=ALDH9A1 PE=1 SV=3	ALDH9A1	36	14	246	14	14	K00149	53.8	3.85431e+07	4.05977e+07	4.03627e+07	6.26598e+07	5.01136e+07	5.72705e+07	4.08698e+07	4.43192e+07	4.76763e+07	5.57764e+07	6.15471e+07	4.42415e+07	0.886668	0.911283	0.810944	1.2073	1.05748	1.26822	0.874335	1.10198	1.04442	1.17716	1.234	1.06537	0.0112344	0.0151	0.2881	0.0198	0.2191	0.9	0.2858	Cluster1
hsa00071 Fatty acid degradation	0.0897723	3.99	P50416	Carnitine O-palmitoyltransferase 1, liver isoform OS=Homo sapiens OX=9606 GN=CPT1A PE=1 SV=2	CPT1A	49	37	747	37	37	K08765	88.3	2.43577e+08	3.13527e+08	330394444	3.37566e+08	4.13584e+08	3.84495e+08	2.65147e+08	2.64063e+08	2.56159e+08	2.58516e+08	2.87132e+08	2.63219e+08	0.904593	1.13613	1.07163	1.05	1.4089	1.37453	0.915725	1.05996	0.90591	0.880795	0.929374	1.02327	0.0491889	0.2161	0.8433	0.7561	0.0721	0.0567	0.9	Cluster1
hsa00100 Steroid biosynthesis	0.0224715	8.57	Q15738	Sterol-4-alpha-carboxylate 3-dehydrogenase, decarboxylating OS=Homo sapiens OX=9606 GN=NSDHL PE=1 SV=2	NSDHL	60	17	372	17	17	K07748	41.9	1.20789e+08	1.48944e+08	1.65057e+08	2.17617e+08	261048105	2.65979e+08	1.79994e+08	1.92548e+08	2.04037e+08	1.46576e+08	1.87719e+08	1.53349e+08	0.723236	0.87019	0.863146	1.09134	1.43376	1.53303	1.00225	1.24612	1.16338	0.805171	0.979614	0.961154	0.00669198	0.007	0.0583	0.7116	0.4427	0.0279	0.2489	Cluster1
hsa00100 Steroid biosynthesis	0.0224715	8.57	Q6VVX0	Vitamin D 25-hydroxylase OS=Homo sapiens OX=9606 GN=CYP2R1 PE=1 SV=1	CYP2R1	7	2	6	2	2	K07419	57.3	521329	401813	669721	1.93562e+06	1.23557e+06	1.19712e+06	347371	429492	648684	285278	110123	113744	0.886997	0.667072	0.995179	2.75831	1.92832	1.96065	0.549624	0.78983	1.051	0.445298	0.163299	0.20258	0.00040681	0.0363	0.9	0.0098	0.0238	0.001	0.0146	Cluster1
hsa00190 Oxidative phosphorylation	3.33869e-14	11.42	O75947	ATP synthase subunit d, mitochondrial OS=Homo sapiens OX=9606 GN=ATP5PD PE=1 SV=3	ATP5PD	84	14	430	14	14	K02138	18.5	211770488	2.15261e+08	2.72233e+08	4.27014e+08	4.15333e+08	5.43633e+08	4.0594e+08	3.37355e+08	3.06497e+08	2.9239e+08	2.49394e+08	2.58753e+08	0.722882	0.716978	0.811595	1.22084	1.30047	1.78631	1.28862	1.24468	0.996293	0.915663	0.741962	0.92458	0.002255	0.0027	0.0212	0.6605	0.4109	0.011	0.1056	Cluster1
hsa00190 Oxidative phosphorylation	3.33869e-14	11.42	O75964	ATP synthase subunit g, mitochondrial OS=Homo sapiens OX=9606 GN=ATP5MG PE=1 SV=3	ATP5MG	35	4	135	4	4	K02140	11.4	7.82764e+07	7.91691e+07	1.15933e+08	1.81794e+08	258516022	2.31202e+08	1.20022e+08	9.3901e+07	1.01457e+08	7.97132e+07	9.84862e+07	6.71062e+07	0.698455	0.689289	0.903468	1.35862	2.11591	1.98586	0.995934	0.905619	0.86208	0.652543	0.765907	0.626798	0.000266924	0.001	0.4704	0.8082	0.0036	0.001	0.1589	Cluster1
hsa00190 Oxidative phosphorylation	3.33869e-14	11.42	P00846	ATP synthase subunit a OS=Homo sapiens OX=9606 GN=MT-ATP6 PE=1 SV=1	MT-ATP6	8	2	76	2	2	K02126	24.8	7.88791e+07	72823222	7.39829e+07	118329257	1.32441e+08	1.14166e+08	90948792	7.8726e+07	6.5104e+07	7.72487e+07	6.89321e+07	6.76307e+07	1.01969	0.918575	0.835284	1.28118	1.57047	1.42066	1.09336	1.1	0.801444	0.916155	0.776643	0.915183	0.00525889	0.0121	0.8982	0.9	0.0303	0.0056	0.5906	Cluster1
hsa00190 Oxidative phosphorylation	3.33869e-14	11.42	P06576	ATP synthase subunit beta, mitochondrial OS=Homo sapiens OX=9606 GN=ATP5F1B PE=1 SV=3	ATP5F1B	75	30	1929	30	30	K02133	56.5	2.08427e+09	2.33432e+09	2.46917e+09	4.36558e+09	5.12924e+09	5.11715e+09	2.96033e+09	2.51343e+09	2.37169e+09	2.0555e+09	2.30661e+09	1.91526e+09	0.786031	0.858981	0.813267	1.37892	1.77435	1.85764	1.03821	1.02452	0.851729	0.711172	0.758147	0.756085	4.75477e-05	0.001	0.2603	0.6356	0.001	0.001	0.0496	Cluster1
hsa00190 Oxidative phosphorylation	3.33869e-14	11.42	P18859	ATP synthase-coupling factor 6, mitochondrial OS=Homo sapiens OX=9606 GN=ATP5PF PE=1 SV=1	ATP5PF	67	11	166	11	11	K02131	12.6	6.27682e+07	5.24287e+07	6.1269e+07	6.51516e+07	8.59133e+07	8.12383e+07	4.75288e+07	4.45556e+07	4.38062e+07	3.31083e+07	4.31263e+07	3.50193e+07	1.28559	1.04778	1.09598	1.11764	1.61408	1.60167	0.905277	0.986355	0.854393	0.622116	0.769838	0.750808	0.00141269	0.2609	0.2726	0.0123	0.017	0.0011	0.1893	Cluster1
hsa00190 Oxidative phosphorylation	3.33869e-14	11.42	P24539	ATP synthase F(0) complex subunit B1, mitochondrial OS=Homo sapiens OX=9606 GN=ATP5PB PE=1 SV=2	ATP5PB	50	16	440	16	16	K02127	28.9	3.53662e+08	3.52415e+08	3.75604e+08	5.3191e+08	6.47188e+08	5.79487e+08	4.30421e+08	3.58796e+08	3.30162e+08	2.66514e+08	3.58294e+08	2.80265e+08	0.976654	0.94961	0.905898	1.23028	1.6394	1.54044	1.10537	1.07095	0.868238	0.675218	0.862354	0.810176	0.00137304	0.0092	0.897	0.2771	0.023	0.001	0.1093	Cluster1
hsa00190 Oxidative phosphorylation	3.33869e-14	11.42	P25705	ATP synthase subunit alpha, mitochondrial OS=Homo sapiens OX=9606 GN=ATP5F1A PE=1 SV=1	ATP5F1A	71	41	1696	41	41	K02132	59.7	2.32177e+09	2.3739e+09	2.89024e+09	4.94195e+09	5.78624e+09	5.73152e+09	3.04433e+09	2.87493e+09	2.74952e+09	2.3301e+09	2.67123e+09	2.14129e+09	0.782574	0.78074	0.850815	1.39514	1.78897	1.85962	0.954242	1.04737	0.882513	0.720528	0.784712	0.755507	2.65287e-05	0.001	0.1824	0.8149	0.001	0.001	0.0558	Cluster1
hsa00190 Oxidative phosphorylation	3.33869e-14	11.42	P30049	ATP synthase subunit delta, mitochondrial OS=Homo sapiens OX=9606 GN=ATP5F1D PE=1 SV=2	ATP5F1D	41	4	182	4	4	K02134	17.5	1.29875e+08	1.49227e+08	1.66242e+08	2.6768e+08	3.59147e+08	3.18509e+08	1.97467e+08	1.98093e+08	1.91604e+08	1.85252e+08	2.56058e+08	1.96386e+08	0.667074	0.747882	0.745738	1.15153	1.69209	1.57478	0.943203	1.09973	0.937156	0.872936	1.14626	1.05588	0.00172514	0.001	0.0782	0.0549	0.0352	0.05	0.9	Cluster1
hsa00190 Oxidative phosphorylation	3.33869e-14	11.42	P36542	ATP synthase subunit gamma, mitochondrial OS=Homo sapiens OX=9606 GN=ATP5F1C PE=1 SV=1	ATP5F1C	41	14	489	14	14	K02136	33	350818665	3.46928e+08	3.70438e+08	6.96076e+08	8.57082e+08	9.18546e+08	5.60729e+08	5.07916e+08	4.85621e+08	4.78931e+08	5.40777e+08	4.3084e+08	0.720117	0.69486	0.664099	1.19671	1.61378	1.81497	1.07037	1.12689	0.949242	0.901914	0.967458	0.92575	0.000305862	0.001	0.0121	0.0625	0.0208	0.0045	0.6362	Cluster1
hsa00190 Oxidative phosphorylation	3.33869e-14	11.42	P48047	ATP synthase subunit O, mitochondrial OS=Homo sapiens OX=9606 GN=ATP5PO PE=1 SV=1	ATP5PO	62	10	338	10	10	K02137	23.3	2.95432e+08	3.12214e+08	3.31452e+08	5.78265e+08	8.07825e+08	7.30595e+08	4.37359e+08	3.91598e+08	3.60457e+08	3.22194e+08	3.79358e+08	2.89848e+08	0.75791	0.781541	0.742641	1.24251	1.90099	1.80421	1.04342	1.08585	0.880588	0.758315	0.848211	0.778375	0.000405991	0.001	0.1302	0.9	0.009	0.001	0.2245	Cluster1
hsa00190 Oxidative phosphorylation	3.33869e-14	11.42	P56134	ATP synthase subunit f, mitochondrial OS=Homo sapiens OX=9606 GN=ATP5MF PE=1 SV=3	ATP5MF	44	3	31	3	3	K02130	10.9	5.69784e+06	6.71869e+06	6.24243e+06	1.10621e+07	1.25893e+07	1.17486e+07	7.20224e+06	4.86502e+06	2.83325e+06	4.22634e+06	4.62784e+06	5.3032e+06	0.92094	1.0596	0.881193	1.49752	1.86649	1.82791	1.08256	0.849912	0.436078	0.626696	0.651919	0.897256	0.0126163	0.0977	0.6508	0.5801	0.0192	0.0159	0.9	Cluster1
hsa00190 Oxidative phosphorylation	3.33869e-14	11.42	P56181	NADH dehydrogenase [ubiquinone] flavoprotein 3, mitochondrial OS=Homo sapiens OX=9606 GN=NDUFV3 PE=1 SV=2	NDUFV3	64	4	74	4	4	K03944	11.9	8.75224e+06	6.6278e+06	1.43382e+07	1.35144e+07	1.58783e+07	2.23874e+07	2.08832e+07	8.79115e+06	1.00235e+07	7.02133e+06	8.81821e+06	3.66973e+06	0.835638	0.617457	1.19562	1.08071	1.39061	2.05756	1.8542	0.907219	0.91133	0.615021	0.733793	0.366767	0.0478205	0.325	0.7173	0.4815	0.8389	0.0415	0.1279	Cluster1
hsa00190 Oxidative phosphorylation	3.33869e-14	11.42	P56385	ATP synthase subunit e, mitochondrial OS=Homo sapiens OX=9606 GN=ATP5ME PE=1 SV=2	ATP5ME	77	6	289	6	6	K02129	7.9	1.13721e+08	1.13532e+08	1.20005e+08	260539990	2.69992e+08	2.73893e+08	1.43771e+08	1.43533e+08	1.24373e+08	1.1041e+08	1.28038e+08	9.71473e+07	0.804517	0.783703	0.741466	1.54377	1.75206	1.8652	0.94586	1.09753	0.837878	0.716597	0.789454	0.719422	1.08452e-05	0.001	0.0858	0.9	0.001	0.001	0.0354	Cluster1
hsa00190 Oxidative phosphorylation	3.33869e-14	11.42	P99999	Cytochrome c OS=Homo sapiens OX=9606 GN=CYCS PE=1 SV=2	CYCS	56	7	235	7	7	K08738	11.7	8.77625e+07	1.34092e+08	158638166	2.41475e+08	2.45049e+08	1.9127e+08	1.36862e+08	1.25083e+08	1.26258e+08	1.23127e+08	1.36299e+08	1.02081e+08	0.65211	0.972198	1.02948	1.50279	1.6702	1.36807	0.945709	1.00457	0.893368	0.839339	0.88267	0.793989	0.00289731	0.0056	0.8551	0.9	0.0149	0.0038	0.6997	Cluster1
hsa00190 Oxidative phosphorylation	3.33869e-14	11.42	Q15181	Inorganic pyrophosphatase OS=Homo sapiens OX=9606 GN=PPA1 PE=1 SV=2	PPA1	67	17	224	16	16	K01507	32.6	1.74304e+07	1.37312e+07	1.65332e+07	1.01107e+08	6.43129e+07	6.41797e+07	5.05459e+07	4.30748e+07	5.4679e+07	3.51338e+07	2.99922e+07	1.86048e+07	0.459751	0.353395	0.380864	2.23362	1.55602	1.62953	1.23983	1.22802	1.37339	0.850182	0.689473	0.513685	2.73364e-05	0.001	0.001	0.0267	0.1768	0.001	0.0089	Cluster1
hsa00190 Oxidative phosphorylation	3.33869e-14	11.42	Q7KZN9	Cytochrome c oxidase assembly protein COX15 homolog OS=Homo sapiens OX=9606 GN=COX15 PE=1 SV=1	COX15	16	5	114	5	5	K02259	46	1.38143e+07	1.427e+07	1.51691e+07	4.52228e+07	4.38648e+07	4.71261e+07	4.33631e+07	4.22019e+07	3.6528e+07	3.52768e+07	3.83708e+07	3.50347e+07	0.452374	0.455965	0.433836	1.24034	1.31761	1.48553	1.32054	1.49372	1.13908	1.05982	1.09513	1.20095	9.98692e-07	0.001	0.001	0.001	0.9	0.1267	0.2063	Cluster1
hsa00190 Oxidative phosphorylation	3.33869e-14	11.42	Q8N8Y2	V-type proton ATPase subunit d 2 OS=Homo sapiens OX=9606 GN=ATP6V0D2 PE=1 SV=1	ATP6V0D2	32	9	33	9	9	K02146	40.4	98162.1	155963	73598.4	5.27125e+06	1.02894e+07	9.01859e+06	397234	653662	236949	406098	799758	401375	0.0474326	0.0735349	0.0310597	2.13334	4.56065	4.19489	0.178501	0.341392	0.10903	0.180026	0.33681	0.203021	1.81131e-05	0.001	0.0229	0.0108	0.001	0.001	0.9	Cluster1
hsa00190 Oxidative phosphorylation	3.33869e-14	11.42	Q9Y6N1	Cytochrome c oxidase assembly protein COX11, mitochondrial OS=Homo sapiens OX=9606 GN=COX11 PE=1 SV=3	COX11	27	7	87	7	7	K02258	31.4	1.44953e+07	1.69243e+07	1.74843e+07	2.40108e+07	2.95965e+07	2.79241e+07	1.79475e+07	1.99374e+07	1.8879e+07	2.05273e+07	2.39478e+07	1.75281e+07	0.78142	0.890242	0.823193	1.08412	1.46353	1.44906	0.899753	1.1617	0.969162	1.01522	1.12517	0.989121	0.00906583	0.0057	0.2708	0.1633	0.0827	0.1407	0.9	Cluster1
hsa00230 Purine metabolism	2.91489e-07	7.48	P12268	Inosine-5'-monophosphate dehydrogenase 2 OS=Homo sapiens OX=9606 GN=IMPDH2 PE=1 SV=2	IMPDH2	61	21	451	20	21	K00088	55.8	9.89311e+07	1.06405e+08	1.23159e+08	2.10999e+08	1.31275e+08	129538630	1.58579e+08	1.28527e+08	1.5939e+08	6.60681e+07	5.95057e+07	4.48309e+07	0.937798	0.984186	1.01962	1.67521	1.14146	1.18202	1.39792	1.31686	1.43879	0.574566	0.491619	0.444848	3.65758e-05	0.0886	0.0434	0.001	0.9	0.001	0.001	Cluster1
hsa00230 Purine metabolism	2.91489e-07	7.48	P15531	Nucleoside diphosphate kinase A OS=Homo sapiens OX=9606 GN=NME1 PE=1 SV=1	NME1	70	9	371	5	10	K00940	17.1	1.81432e+08	2.30967e+08	2.74581e+08	4.60619e+08	2.82989e+08	2.83701e+08	3.11504e+08	2.349e+08	3.05399e+08	2.22163e+08	2.25426e+08	1.59057e+08	0.768226	0.954255	1.01541	1.63354	1.09913	1.15634	1.22659	1.07504	1.23141	0.863016	0.831904	0.704998	0.0137287	0.0807	0.209	0.6968	0.8967	0.018	0.0465	Cluster1
hsa00230 Purine metabolism	2.91489e-07	7.48	P22392	Nucleoside diphosphate kinase B OS=Homo sapiens OX=9606 GN=NME2 PE=1 SV=1	NME2	49	7	309	2	3	K00940	17.3	1.15243e+07	1.26371e+07	1.13128e+07	2.38688e+07	1.57169e+07	1.75226e+07	1.86617e+07	11763641	1.52898e+07	14747474	11271595	8.8973e+06	0.893804	0.956343	0.766292	1.55049	1.11814	1.3082	1.34598	0.986135	1.12924	1.04934	0.761914	0.722342	0.023896	0.0551	0.2354	0.9	0.7132	0.0353	0.1532	Cluster1
hsa00230 Purine metabolism	2.91489e-07	7.48	P23921	Ribonucleoside-diphosphate reductase large subunit OS=Homo sapiens OX=9606 GN=RRM1 PE=1 SV=1	RRM1	30	20	214	20	20	K10807	90	1.98543e+07	1.73042e+07	1.89686e+07	5.82381e+07	4.19717e+07	4.25145e+07	4.10411e+07	3.42121e+07	3.65266e+07	3.94566e+07	3.32934e+07	2.38965e+07	0.654897	0.556942	0.546451	1.60894	1.26992	1.34991	1.25893	1.21974	1.14733	1.19402	0.95713	0.82511	0.000128453	0.001	0.001	0.0041	0.4947	0.0319	0.2465	Cluster1
hsa00230 Purine metabolism	2.91489e-07	7.48	P49915	GMP synthase [glutamine-hydrolyzing] OS=Homo sapiens OX=9606 GN=GMPS PE=1 SV=1	GMPS	54	28	331	28	28	K01951	76.7	9.26671e+07	7.53584e+07	9.33356e+07	1.51357e+08	8.88986e+07	9.32832e+07	1.19102e+08	7.08939e+07	9.37653e+07	5.24403e+07	4.11449e+07	2.60441e+07	1.24704	0.989517	1.09698	1.70596	1.09736	1.20839	1.4905	1.03117	1.20159	0.647426	0.482574	0.366877	0.00147119	0.7452	0.9	0.0065	0.9	0.002	0.0032	Cluster1
hsa00230 Purine metabolism	2.91489e-07	7.48	P50583	Bis(5'-nucleosyl)-tetraphosphatase [asymmetrical] OS=Homo sapiens OX=9606 GN=NUDT2 PE=1 SV=3	NUDT2	51	6	32	6	6	K01518	16.8	2.48807e+06	2.19148e+06	2.08229e+06	1.10058e+07	5.62464e+06	6.59915e+06	5.57185e+06	4.77499e+06	5.73873e+06	3.69161e+06	3.14592e+06	1.83289e+06	0.610531	0.524713	0.446255	2.26195	1.26603	1.55878	1.27147	1.26645	1.34098	0.831063	0.672803	0.470804	0.000577728	0.001	0.0045	0.6696	0.56	0.0035	0.0192	Cluster1
hsa00230 Purine metabolism	2.91489e-07	7.48	P55263	Adenosine kinase OS=Homo sapiens OX=9606 GN=ADK PE=1 SV=2	ADK	35	12	124	12	12	K00856	40.5	1.16979e+07	1.13122e+07	1.21083e+07	39219776	2.0279e+07	1.8235e+07	2.39772e+07	1.92723e+07	2.69711e+07	1.3888e+07	1.12325e+07	8.89291e+06	0.723911	0.683067	0.654424	2.0328	1.15114	1.08626	1.37987	1.28908	1.58941	0.788475	0.605828	0.576075	0.00180435	0.0132	0.0099	0.9	0.9	0.0086	0.0065	Cluster1
hsa00230 Purine metabolism	2.91489e-07	7.48	Q01433	AMP deaminase 2 OS=Homo sapiens OX=9606 GN=AMPD2 PE=1 SV=2	AMPD2	20	14	75	14	14	K01490	100.6	5.6801e+06	5.53903e+06	6.6608e+06	2.6421e+07	1.26321e+07	1.34604e+07	3.9112e+06	4.18047e+06	6.62381e+06	5.12739e+06	3.33212e+06	2.82336e+06	0.791638	0.753255	0.810762	3.08413	1.6149	1.80583	0.506923	0.629743	0.879098	0.655599	0.404748	0.411902	0.000686019	0.0079	0.8127	0.1714	0.0028	0.001	0.4936	Cluster1
hsa00230 Purine metabolism	2.91489e-07	7.48	Q7LG56	Ribonucleoside-diphosphate reductase subunit M2 B OS=Homo sapiens OX=9606 GN=RRM2B PE=1 SV=1	RRM2B	18	5	26	4	4	K10808	40.7	766135	470960	818797	2.59102e+06	1.91723e+06	1.65032e+06	2.06134e+06	1.20336e+06	1.28726e+06	2.43474e+06	1.4368e+06	873783	0.587741	0.352536	0.548598	1.66481	1.34914	1.2187	1.47059	0.997805	0.940383	1.71359	0.960659	0.701685	0.0127368	0.0113	0.0397	0.0556	0.775	0.6523	0.9	Cluster1
hsa00230 Purine metabolism	2.91489e-07	7.48	Q9UKK9	ADP-sugar pyrophosphatase OS=Homo sapiens OX=9606 GN=NUDT5 PE=1 SV=1	NUDT5	51	8	131	8	8	K13987	24.3	3.50673e+06	5.59559e+06	4.6452e+06	5.78548e+07	3.09185e+07	3.17825e+07	2.32781e+07	21854531	3.02074e+07	2.09559e+07	2.01842e+07	1.33679e+07	0.178344	0.277678	0.206328	2.46439	1.44237	1.55595	1.10094	1.20134	1.46295	0.977768	0.894668	0.71167	1.07822e-05	0.001	0.001	0.001	0.2626	0.0133	0.2128	Cluster1
hsa00230 Purine metabolism	2.91489e-07	7.48	Q9Y5B8	Nucleoside diphosphate kinase 7 OS=Homo sapiens OX=9606 GN=NME7 PE=1 SV=1	NME7	11	3	15	3	3	K00940	42.5	876395	982710	1.21398e+06	1.25413e+06	1.28115e+06	1.05547e+06	1.34079e+06	850888	974214	948237	702672	660142	0.969758	1.06103	1.1732	1.1623	1.30037	1.12424	1.3797	1.01766	1.02654	0.962613	0.677657	0.764642	0.0278242	0.7321	0.9	0.1161	0.9	0.0282	0.0555	Cluster1
hsa00240 Pyrimidine metabolism	9.23845e-10	15.3	O95671	Probable bifunctional dTTP/UTP pyrophosphatase/methyltransferase protein OS=Homo sapiens OX=9606 GN=ASMTL PE=1 SV=3	ASMTL	20	8	32	8	8	K25435	68.8	495759	513978	136356	7.96215e+06	2.9715e+06	3.65952e+06	2.77403e+06	3.42874e+06	2.87779e+06	1.66548e+06	1.84618e+06	186316	0.233542	0.236253	0.0561004	3.1415	1.28402	1.65946	1.21525	1.74581	1.29096	0.71979	0.757989	0.0918761	0.0118033	0.0153	0.0291	0.4943	0.9	0.1188	0.2268	Cluster1
hsa00240 Pyrimidine metabolism	9.23845e-10	15.3	P15531	Nucleoside diphosphate kinase A OS=Homo sapiens OX=9606 GN=NME1 PE=1 SV=1	NME1	70	9	371	5	10	K00940	17.1	1.81432e+08	2.30967e+08	2.74581e+08	4.60619e+08	2.82989e+08	2.83701e+08	3.11504e+08	2.349e+08	3.05399e+08	2.22163e+08	2.25426e+08	1.59057e+08	0.768226	0.954255	1.01541	1.63354	1.09913	1.15634	1.22659	1.07504	1.23141	0.863016	0.831904	0.704998	0.0137287	0.0807	0.209	0.6968	0.8967	0.018	0.0465	Cluster1
hsa00240 Pyrimidine metabolism	9.23845e-10	15.3	P22392	Nucleoside diphosphate kinase B OS=Homo sapiens OX=9606 GN=NME2 PE=1 SV=1	NME2	49	7	309	2	3	K00940	17.3	1.15243e+07	1.26371e+07	1.13128e+07	2.38688e+07	1.57169e+07	1.75226e+07	1.86617e+07	11763641	1.52898e+07	14747474	11271595	8.8973e+06	0.893804	0.956343	0.766292	1.55049	1.11814	1.3082	1.34598	0.986135	1.12924	1.04934	0.761914	0.722342	0.023896	0.0551	0.2354	0.9	0.7132	0.0353	0.1532	Cluster1
hsa00240 Pyrimidine metabolism	9.23845e-10	15.3	P23921	Ribonucleoside-diphosphate reductase large subunit OS=Homo sapiens OX=9606 GN=RRM1 PE=1 SV=1	RRM1	30	20	214	20	20	K10807	90	1.98543e+07	1.73042e+07	1.89686e+07	5.82381e+07	4.19717e+07	4.25145e+07	4.10411e+07	3.42121e+07	3.65266e+07	3.94566e+07	3.32934e+07	2.38965e+07	0.654897	0.556942	0.546451	1.60894	1.26992	1.34991	1.25893	1.21974	1.14733	1.19402	0.95713	0.82511	0.000128453	0.001	0.001	0.0041	0.4947	0.0319	0.2465	Cluster1
hsa00240 Pyrimidine metabolism	9.23845e-10	15.3	P30085	UMP-CMP kinase OS=Homo sapiens OX=9606 GN=CMPK1 PE=1 SV=3	CMPK1	41	6	97	6	6	K13800	22.2	1.48479e+07	2.13612e+07	1.9432e+07	3.41686e+07	2.03403e+07	2.0814e+07	2.00888e+07	1.36438e+07	1.86602e+07	1.24609e+07	1.07846e+07	8.44189e+06	0.927572	1.30211	1.06022	1.78781	1.16558	1.25166	1.16707	0.921268	1.11009	0.714171	0.587193	0.552051	0.00239338	0.3792	0.9	0.0143	0.308	0.0018	0.018	Cluster1
hsa00240 Pyrimidine metabolism	9.23845e-10	15.3	P50583	Bis(5'-nucleosyl)-tetraphosphatase [asymmetrical] OS=Homo sapiens OX=9606 GN=NUDT2 PE=1 SV=3	NUDT2	51	6	32	6	6	K01518	16.8	2.48807e+06	2.19148e+06	2.08229e+06	1.10058e+07	5.62464e+06	6.59915e+06	5.57185e+06	4.77499e+06	5.73873e+06	3.69161e+06	3.14592e+06	1.83289e+06	0.610531	0.524713	0.446255	2.26195	1.26603	1.55878	1.27147	1.26645	1.34098	0.831063	0.672803	0.470804	0.000577728	0.001	0.0045	0.6696	0.56	0.0035	0.0192	Cluster1
hsa00240 Pyrimidine metabolism	9.23845e-10	15.3	Q16831	Uridine phosphorylase 1 OS=Homo sapiens OX=9606 GN=UPP1 PE=1 SV=1	UPP1	35	10	81	10	10	K00757	33.9	1.89285e+06	2.82195e+06	2.68789e+06	8.42784e+06	7.00704e+06	6.37187e+06	5.70386e+06	5.37472e+06	8.61937e+06	4.12485e+06	4.38389e+06	2.95937e+06	0.421179	0.612684	0.522346	1.57065	1.43016	1.36479	1.18027	1.29262	1.82635	0.842033	0.850165	0.689298	0.000138432	0.001	0.001	0.0481	0.9	0.0081	0.0111	Cluster1
hsa00240 Pyrimidine metabolism	9.23845e-10	15.3	Q7LG56	Ribonucleoside-diphosphate reductase subunit M2 B OS=Homo sapiens OX=9606 GN=RRM2B PE=1 SV=1	RRM2B	18	5	26	4	4	K10808	40.7	766135	470960	818797	2.59102e+06	1.91723e+06	1.65032e+06	2.06134e+06	1.20336e+06	1.28726e+06	2.43474e+06	1.4368e+06	873783	0.587741	0.352536	0.548598	1.66481	1.34914	1.2187	1.47059	0.997805	0.940383	1.71359	0.960659	0.701685	0.0127368	0.0113	0.0397	0.0556	0.775	0.6523	0.9	Cluster1
hsa00240 Pyrimidine metabolism	9.23845e-10	15.3	Q9BZX2	Uridine-cytidine kinase 2 OS=Homo sapiens OX=9606 GN=UCK2 PE=1 SV=1	UCK2	24	5	21	5	5	K00876	29.3	1.02954e+06	775183	1.0424e+06	3.5617e+06	3.22386e+06	3.38672e+06	2.51382e+06	1.19286e+06	928429	1.15714e+06	582452	669444	0.689359	0.50646	0.609583	1.99744	1.98007	2.18288	1.5653	0.863296	0.591984	0.710819	0.339904	0.469218	0.00240235	0.0063	0.3836	0.8339	0.0615	0.0024	0.1326	Cluster1
hsa00240 Pyrimidine metabolism	9.23845e-10	15.3	Q9Y5B8	Nucleoside diphosphate kinase 7 OS=Homo sapiens OX=9606 GN=NME7 PE=1 SV=1	NME7	11	3	15	3	3	K00940	42.5	876395	982710	1.21398e+06	1.25413e+06	1.28115e+06	1.05547e+06	1.34079e+06	850888	974214	948237	702672	660142	0.969758	1.06103	1.1732	1.1623	1.30037	1.12424	1.3797	1.01766	1.02654	0.962613	0.677657	0.764642	0.0278242	0.7321	0.9	0.1161	0.9	0.0282	0.0555	Cluster1
hsa00270 Cysteine and methionine metabolism	0.00275572	6.85	P00338	L-lactate dehydrogenase A chain OS=Homo sapiens OX=9606 GN=LDHA PE=1 SV=2	LDHA	74	25	763	24	25	K00016	36.7	4.88663e+08	5.37162e+08	5.69896e+08	1.63273e+09	1.01532e+09	1.04278e+09	1.02495e+09	7.84084e+08	1.0165e+09	7.30244e+08	6.76175e+08	5.1739e+08	0.654129	0.701613	0.666264	1.83055	1.24669	1.34368	1.2759	1.13445	1.29575	0.896795	0.788873	0.724986	0.000174509	0.001	0.0013	0.37	0.4095	0.0015	0.0106	Cluster1
hsa00270 Cysteine and methionine metabolism	0.00275572	6.85	P19623	Spermidine synthase OS=Homo sapiens OX=9606 GN=SRM PE=1 SV=1	SRM	47	11	113	11	11	K00797	33.8	3.81534e+07	2.77956e+07	2.85617e+07	5.76236e+07	3.72448e+07	3.67949e+07	4.20794e+07	3.04579e+07	3.63472e+07	1.98794e+07	1.51022e+07	1.29747e+07	1.33822	0.95128	0.874934	1.69281	1.19829	1.24231	1.37254	1.15468	1.21402	0.639688	0.461668	0.476376	0.000655887	0.3115	0.6071	0.0064	0.9	0.001	0.0015	Cluster1
hsa00270 Cysteine and methionine metabolism	0.00275572	6.85	P31153	S-adenosylmethionine synthase isoform type-2 OS=Homo sapiens OX=9606 GN=MAT2A PE=1 SV=1	MAT2A	35	11	167	11	11	K00789	43.6	3.15938e+07	27846914	3.02268e+07	5.20072e+07	3.75953e+07	3.57168e+07	4.17378e+07	3.29185e+07	4.32212e+07	2.81325e+07	2.97714e+07	2.09746e+07	1.03083	0.886542	0.861336	1.42122	1.12518	1.12177	1.26641	1.16089	1.34289	0.842102	0.846598	0.716367	0.00168599	0.045	0.0265	0.3743	0.9	0.0046	0.0029	Cluster1
hsa00270 Cysteine and methionine metabolism	0.00275572	6.85	P48507	Glutamate--cysteine ligase regulatory subunit OS=Homo sapiens OX=9606 GN=GCLM PE=1 SV=1	GCLM	19	4	25	4	4	K11205	30.7	2.49974e+06	835673	2.0878e+06	5.18374e+06	3.35137e+06	2.62522e+06	3.33472e+06	1.52762e+06	2.60272e+06	394088	629265	209974	1.3283	0.433286	0.968915	2.30705	1.63352	1.34281	1.64786	0.87737	1.317	0.192116	0.291425	0.116795	0.000971183	0.2253	0.6434	0.0115	0.7667	0.001	0.0027	Cluster1
hsa00280 Valine, leucine and isoleucine degradation	0.00237119	7.14	P09622	Dihydrolipoyl dehydrogenase, mitochondrial OS=Homo sapiens OX=9606 GN=DLD PE=1 SV=2	DLD	42	20	253	20	20	K00382	54.1	3.63026e+07	3.79835e+07	4.85907e+07	7.59887e+07	9.06286e+07	8.46148e+07	1.44483e+08	6.59112e+07	6.02727e+07	3.90269e+07	4.46636e+07	3.7247e+07	0.636915	0.650246	0.74455	1.11662	1.45852	1.42902	2.35734	1.24989	1.00699	0.628174	0.682953	0.684057	0.00558603	0.0347	0.0196	0.9	0.9	0.0309	0.0175	Cluster1
hsa00280 Valine, leucine and isoleucine degradation	0.00237119	7.14	P11182	Lipoamide acyltransferase component of branched-chain alpha-keto acid dehydrogenase complex, mitochondrial OS=Homo sapiens OX=9606 GN=DBT PE=1 SV=3	DBT	27	12	170	12	12	K09699	53.5	3.34422e+07	3.40039e+07	4.71277e+07	6.79463e+07	8.06418e+07	7.09972e+07	3.97949e+07	5.35307e+07	5.14099e+07	4.66827e+07	4.76152e+07	3.32141e+07	0.740867	0.735043	0.911841	1.26074	1.63874	1.51404	0.819851	1.28179	1.08456	0.948798	0.919361	0.770241	0.00605916	0.0057	0.2078	0.8415	0.1088	0.0158	0.5377	Cluster1
hsa00280 Valine, leucine and isoleucine degradation	0.00237119	7.14	P49189	4-trimethylaminobutyraldehyde dehydrogenase OS=Homo sapiens OX=9606 GN=ALDH9A1 PE=1 SV=3	ALDH9A1	36	14	246	14	14	K00149	53.8	3.85431e+07	4.05977e+07	4.03627e+07	6.26598e+07	5.01136e+07	5.72705e+07	4.08698e+07	4.43192e+07	4.76763e+07	5.57764e+07	6.15471e+07	4.42415e+07	0.886668	0.911283	0.810944	1.2073	1.05748	1.26822	0.874335	1.10198	1.04442	1.17716	1.234	1.06537	0.0112344	0.0151	0.2881	0.0198	0.2191	0.9	0.2858	Cluster1
hsa00280 Valine, leucine and isoleucine degradation	0.00237119	7.14	Q96PE7	Methylmalonyl-CoA epimerase, mitochondrial OS=Homo sapiens OX=9606 GN=MCEE PE=1 SV=1	MCEE	13	2	18	2	2	K05606	18.7	2.55212e+06	3.15867e+06	2.75889e+06	3.59177e+06	4.13971e+06	3.91179e+06	2.03705e+06	2.40727e+06	2.77051e+06	2.26548e+06	2.57157e+06	1.98692e+06	1.00392	1.21238	0.947825	1.18337	1.49372	1.48123	0.745177	1.02351	1.0378	0.817578	0.881635	0.818155	0.00915502	0.1323	0.6573	0.2456	0.0263	0.0079	0.7865	Cluster1
hsa00310 Lysine degradation	7.09167e-07	10.88	O00469	Procollagen-lysine,2-oxoglutarate 5-dioxygenase 2 OS=Homo sapiens OX=9606 GN=PLOD2 PE=1 SV=2	PLOD2	48	28	575	28	28	K13645	84.6	6.30861e+07	7.90582e+07	8.33432e+07	3.53575e+08	3.8855e+08	4.33768e+08	1.10816e+08	1.86341e+08	1.50177e+08	4.84434e+07	7.15757e+07	5.23563e+07	0.419332	0.512755	0.483829	1.96843	2.36905	2.77544	0.684996	1.33875	0.950573	0.295414	0.414652	0.364293	2.0156e-05	0.001	0.0152	0.4212	0.0038	0.001	0.0021	Cluster1
hsa00310 Lysine degradation	7.09167e-07	10.88	O60568	Multifunctional procollagen lysine hydroxylase and glycosyltransferase LH3 OS=Homo sapiens OX=9606 GN=PLOD3 PE=1 SV=1	PLOD3	40	24	438	24	24	K13646	84.7	5.64398e+07	6.77324e+07	8.30574e+07	1.2649e+08	1.57968e+08	1.69268e+08	6.97782e+07	1.16371e+08	1.13091e+08	7.89442e+07	1.00621e+08	91385242	0.615866	0.721166	0.791545	1.15603	1.58114	1.77797	0.708079	1.37251	1.17513	0.7903	0.956939	1.04384	0.0237889	0.0166	0.2254	0.5027	0.3067	0.1257	0.9	Cluster1
hsa00310 Lysine degradation	7.09167e-07	10.88	P09622	Dihydrolipoyl dehydrogenase, mitochondrial OS=Homo sapiens OX=9606 GN=DLD PE=1 SV=2	DLD	42	20	253	20	20	K00382	54.1	3.63026e+07	3.79835e+07	4.85907e+07	7.59887e+07	9.06286e+07	8.46148e+07	1.44483e+08	6.59112e+07	6.02727e+07	3.90269e+07	4.46636e+07	3.7247e+07	0.636915	0.650246	0.74455	1.11662	1.45852	1.42902	2.35734	1.24989	1.00699	0.628174	0.682953	0.684057	0.00558603	0.0347	0.0196	0.9	0.9	0.0309	0.0175	Cluster1
hsa00310 Lysine degradation	7.09167e-07	10.88	P49189	4-trimethylaminobutyraldehyde dehydrogenase OS=Homo sapiens OX=9606 GN=ALDH9A1 PE=1 SV=3	ALDH9A1	36	14	246	14	14	K00149	53.8	3.85431e+07	4.05977e+07	4.03627e+07	6.26598e+07	5.01136e+07	5.72705e+07	4.08698e+07	4.43192e+07	4.76763e+07	5.57764e+07	6.15471e+07	4.42415e+07	0.886668	0.911283	0.810944	1.2073	1.05748	1.26822	0.874335	1.10198	1.04442	1.17716	1.234	1.06537	0.0112344	0.0151	0.2881	0.0198	0.2191	0.9	0.2858	Cluster1
hsa00310 Lysine degradation	7.09167e-07	10.88	Q02809	Procollagen-lysine,2-oxoglutarate 5-dioxygenase 1 OS=Homo sapiens OX=9606 GN=PLOD1 PE=1 SV=2	PLOD1	48	28	443	27	28	K00473	83.5	8.44263e+07	9.52036e+07	1.06214e+08	2.40196e+08	2.59564e+08	2.89463e+08	7.22432e+07	1.11694e+08	1.16265e+08	6.41392e+07	8.5411e+07	7.0694e+07	0.710865	0.78217	0.781066	1.6939	2.00473	2.34613	0.565676	1.0165	0.932219	0.495456	0.626783	0.623088	0.000251852	0.0012	0.9	0.3757	0.002	0.001	0.2125	Cluster1
hsa00310 Lysine degradation	7.09167e-07	10.88	Q8NBJ5	Procollagen galactosyltransferase 1 OS=Homo sapiens OX=9606 GN=COLGALT1 PE=1 SV=1	COLGALT1	42	25	408	25	25	K11703	71.6	7.57247e+07	1.02738e+08	1.12689e+08	1.50887e+08	1.90812e+08	2.00773e+08	7.19705e+07	9.54023e+07	1.03815e+08	8.84741e+07	9.61036e+07	9.3837e+07	0.735452	0.973609	0.955861	1.22739	1.69991	1.87703	0.65003	1.00148	0.960144	0.788324	0.813487	0.954001	0.00935422	0.0221	0.9	0.9	0.017	0.0159	0.9	Cluster1
hsa00310 Lysine degradation	7.09167e-07	10.88	Q8NEZ4	Histone-lysine N-methyltransferase 2C OS=Homo sapiens OX=9606 GN=KMT2C PE=1 SV=3	KMT2C	1	4	12	4	4	K09188	541	4.22312e+06	4.2045e+06	5.46218e+06	7.54321e+06	6.92461e+06	4.35534e+06	2.41281e+06	1.55439e+06	2.4993e+06	3.74333e+06	2.93327e+06	2.00171e+06	1.18547	1.15162	1.33912	1.77348	1.78302	1.17687	0.629857	0.471612	0.668091	0.964022	0.717635	0.588188	0.0011733	0.5049	0.0083	0.0603	0.0015	0.0084	0.4974	Cluster1
hsa00310 Lysine degradation	7.09167e-07	10.88	Q96KQ7	Histone-lysine N-methyltransferase EHMT2 OS=Homo sapiens OX=9606 GN=EHMT2 PE=1 SV=3	EHMT2	12	10	42	10	10	K11420	132.3	4.80214e+06	6.97347e+06	11770684	1.14632e+07	9.57912e+06	7.23589e+06	5.18815e+06	4.0788e+06	4.56601e+06	5.91575e+06	7.2574e+06	6.07062e+06	0.759855	1.07667	1.62665	1.5192	1.39035	1.10214	0.763432	0.697584	0.688006	0.85877	1.00085	1.00551	0.0414228	0.703	0.143	0.8273	0.0321	0.3053	0.4149	Cluster1
hsa00330 Arginine and proline metabolism	0.0195617	5.25	P19623	Spermidine synthase OS=Homo sapiens OX=9606 GN=SRM PE=1 SV=1	SRM	47	11	113	11	11	K00797	33.8	3.81534e+07	2.77956e+07	2.85617e+07	5.76236e+07	3.72448e+07	3.67949e+07	4.20794e+07	3.04579e+07	3.63472e+07	1.98794e+07	1.51022e+07	1.29747e+07	1.33822	0.95128	0.874934	1.69281	1.19829	1.24231	1.37254	1.15468	1.21402	0.639688	0.461668	0.476376	0.000655887	0.3115	0.6071	0.0064	0.9	0.001	0.0015	Cluster1
hsa00330 Arginine and proline metabolism	0.0195617	5.25	P49189	4-trimethylaminobutyraldehyde dehydrogenase OS=Homo sapiens OX=9606 GN=ALDH9A1 PE=1 SV=3	ALDH9A1	36	14	246	14	14	K00149	53.8	3.85431e+07	4.05977e+07	4.03627e+07	6.26598e+07	5.01136e+07	5.72705e+07	4.08698e+07	4.43192e+07	4.76763e+07	5.57764e+07	6.15471e+07	4.42415e+07	0.886668	0.911283	0.810944	1.2073	1.05748	1.26822	0.874335	1.10198	1.04442	1.17716	1.234	1.06537	0.0112344	0.0151	0.2881	0.0198	0.2191	0.9	0.2858	Cluster1
hsa00330 Arginine and proline metabolism	0.0195617	5.25	Q96KP4	Cytosolic non-specific dipeptidase OS=Homo sapiens OX=9606 GN=CNDP2 PE=1 SV=2	CNDP2	52	18	199	18	18	K08660	52.8	3.1523e+07	2.31541e+07	2.7736e+07	5.97856e+07	3.48545e+07	3.71167e+07	3.65364e+07	2.40451e+07	3.9275e+07	1.31386e+07	1.06717e+07	8.40483e+06	1.22309	0.876591	0.93988	1.94286	1.24049	1.38628	1.31831	1.00838	1.45113	0.467682	0.360876	0.341364	0.000117322	0.1284	0.5457	0.0014	0.654	0.001	0.001	Cluster1
hsa00340 Histidine metabolism	0.0269067	7.79	P49189	4-trimethylaminobutyraldehyde dehydrogenase OS=Homo sapiens OX=9606 GN=ALDH9A1 PE=1 SV=3	ALDH9A1	36	14	246	14	14	K00149	53.8	3.85431e+07	4.05977e+07	4.03627e+07	6.26598e+07	5.01136e+07	5.72705e+07	4.08698e+07	4.43192e+07	4.76763e+07	5.57764e+07	6.15471e+07	4.42415e+07	0.886668	0.911283	0.810944	1.2073	1.05748	1.26822	0.874335	1.10198	1.04442	1.17716	1.234	1.06537	0.0112344	0.0151	0.2881	0.0198	0.2191	0.9	0.2858	Cluster1
hsa00340 Histidine metabolism	0.0269067	7.79	Q96KP4	Cytosolic non-specific dipeptidase OS=Homo sapiens OX=9606 GN=CNDP2 PE=1 SV=2	CNDP2	52	18	199	18	18	K08660	52.8	3.1523e+07	2.31541e+07	2.7736e+07	5.97856e+07	3.48545e+07	3.71167e+07	3.65364e+07	2.40451e+07	3.9275e+07	1.31386e+07	1.06717e+07	8.40483e+06	1.22309	0.876591	0.93988	1.94286	1.24049	1.38628	1.31831	1.00838	1.45113	0.467682	0.360876	0.341364	0.000117322	0.1284	0.5457	0.0014	0.654	0.001	0.001	Cluster1
hsa00380 Tryptophan metabolism	0.00144091	8.16	P04040	Catalase OS=Homo sapiens OX=9606 GN=CAT PE=1 SV=3	CAT	73	30	618	30	30	K03781	59.7	1.69939e+08	1.95462e+08	1.77979e+08	2.58462e+08	3.2104e+08	3.72722e+08	1.68684e+08	1.75877e+08	2.30473e+08	1.49976e+08	1.87047e+08	1.60557e+08	0.888938	0.997651	0.8131	1.13237	1.54042	1.87678	0.820568	0.994388	1.14804	0.71973	0.852752	0.879154	0.0112486	0.0273	0.9	0.8911	0.0658	0.0107	0.5693	Cluster1
hsa00380 Tryptophan metabolism	0.00144091	8.16	P09622	Dihydrolipoyl dehydrogenase, mitochondrial OS=Homo sapiens OX=9606 GN=DLD PE=1 SV=2	DLD	42	20	253	20	20	K00382	54.1	3.63026e+07	3.79835e+07	4.85907e+07	7.59887e+07	9.06286e+07	8.46148e+07	1.44483e+08	6.59112e+07	6.02727e+07	3.90269e+07	4.46636e+07	3.7247e+07	0.636915	0.650246	0.74455	1.11662	1.45852	1.42902	2.35734	1.24989	1.00699	0.628174	0.682953	0.684057	0.00558603	0.0347	0.0196	0.9	0.9	0.0309	0.0175	Cluster1
hsa00380 Tryptophan metabolism	0.00144091	8.16	P49189	4-trimethylaminobutyraldehyde dehydrogenase OS=Homo sapiens OX=9606 GN=ALDH9A1 PE=1 SV=3	ALDH9A1	36	14	246	14	14	K00149	53.8	3.85431e+07	4.05977e+07	4.03627e+07	6.26598e+07	5.01136e+07	5.72705e+07	4.08698e+07	4.43192e+07	4.76763e+07	5.57764e+07	6.15471e+07	4.42415e+07	0.886668	0.911283	0.810944	1.2073	1.05748	1.26822	0.874335	1.10198	1.04442	1.17716	1.234	1.06537	0.0112344	0.0151	0.2881	0.0198	0.2191	0.9	0.2858	Cluster1
hsa00380 Tryptophan metabolism	0.00144091	8.16	Q16719	Kynureninase OS=Homo sapiens OX=9606 GN=KYNU PE=1 SV=1	KYNU	37	12	68	12	12	K01556	52.3	3.54794e+06	3.12771e+06	3.63752e+06	5.21417e+07	3.65384e+07	3.21223e+07	7.21073e+06	5.77401e+06	4.56261e+06	7.20367e+06	6.91111e+06	1.72549e+06	0.289742	0.24923	0.259441	3.56643	2.73708	2.52517	0.547616	0.50966	0.35482	0.539711	0.491901	0.147505	0.000273591	0.001	0.3697	0.8555	0.002	0.001	0.7542	Cluster1
hsa00410 beta-Alanine metabolism	0.0505867	5.53	P49189	4-trimethylaminobutyraldehyde dehydrogenase OS=Homo sapiens OX=9606 GN=ALDH9A1 PE=1 SV=3	ALDH9A1	36	14	246	14	14	K00149	53.8	3.85431e+07	4.05977e+07	4.03627e+07	6.26598e+07	5.01136e+07	5.72705e+07	4.08698e+07	4.43192e+07	4.76763e+07	5.57764e+07	6.15471e+07	4.42415e+07	0.886668	0.911283	0.810944	1.2073	1.05748	1.26822	0.874335	1.10198	1.04442	1.17716	1.234	1.06537	0.0112344	0.0151	0.2881	0.0198	0.2191	0.9	0.2858	Cluster1
hsa00410 beta-Alanine metabolism	0.0505867	5.53	Q96KP4	Cytosolic non-specific dipeptidase OS=Homo sapiens OX=9606 GN=CNDP2 PE=1 SV=2	CNDP2	52	18	199	18	18	K08660	52.8	3.1523e+07	2.31541e+07	2.7736e+07	5.97856e+07	3.48545e+07	3.71167e+07	3.65364e+07	2.40451e+07	3.9275e+07	1.31386e+07	1.06717e+07	8.40483e+06	1.22309	0.876591	0.93988	1.94286	1.24049	1.38628	1.31831	1.00838	1.45113	0.467682	0.360876	0.341364	0.000117322	0.1284	0.5457	0.0014	0.654	0.001	0.001	Cluster1
hsa00480 Glutathione metabolism	2.35759e-08	13.3	O14880	Microsomal glutathione S-transferase 3 OS=Homo sapiens OX=9606 GN=MGST3 PE=1 SV=1	MGST3	53	7	111	7	7	K00799	16.5	3.68879e+07	4.10331e+07	5.32845e+07	9.872e+07	1.29599e+08	1.03843e+08	2.52814e+07	2.47161e+07	2.46966e+07	8.34126e+07	94614277	7.12764e+07	0.629387	0.683136	0.79402	1.41076	2.02833	1.70553	0.401141	0.455807	0.401263	1.30568	1.40697	1.27303	1.86493e-06	0.001	0.003	0.001	0.001	0.1235	0.001	Cluster1
hsa00480 Glutathione metabolism	2.35759e-08	13.3	O75223	Gamma-glutamylcyclotransferase OS=Homo sapiens OX=9606 GN=GGCT PE=1 SV=1	GGCT	35	5	21	5	5	K00682	21	1.37069e+06	2.23176e+06	1.51633e+06	3.37522e+06	2.86883e+06	2.37492e+06	2.1161e+06	1.34972e+06	1.80692e+06	1.27331e+06	1.05108e+06	847923	0.830103	1.3188	0.802016	1.71202	1.59368	1.3845	1.19177	0.883495	1.04206	0.707455	0.554783	0.537537	0.00153141	0.0464	0.9	0.0515	0.0935	0.001	0.0258	Cluster1
hsa00480 Glutathione metabolism	2.35759e-08	13.3	P10620	Microsomal glutathione S-transferase 1 OS=Homo sapiens OX=9606 GN=MGST1 PE=1 SV=1	MGST1	30	5	494	5	5	K00799	17.6	3.42156e+08	3.82506e+08	4.06284e+08	5.61706e+08	6.81124e+08	6.25113e+08	5.83962e+08	5.39495e+08	5.33879e+08	4.64967e+08	4.88258e+08	4.176e+08	0.762658	0.831921	0.790918	1.04864	1.39262	1.34126	1.21046	1.29975	1.1332	0.950821	0.948524	0.974369	0.00065755	0.001	0.0016	0.1144	0.9	0.0236	0.0434	Cluster1
hsa00480 Glutathione metabolism	2.35759e-08	13.3	P19623	Spermidine synthase OS=Homo sapiens OX=9606 GN=SRM PE=1 SV=1	SRM	47	11	113	11	11	K00797	33.8	3.81534e+07	2.77956e+07	2.85617e+07	5.76236e+07	3.72448e+07	3.67949e+07	4.20794e+07	3.04579e+07	3.63472e+07	1.98794e+07	1.51022e+07	1.29747e+07	1.33822	0.95128	0.874934	1.69281	1.19829	1.24231	1.37254	1.15468	1.21402	0.639688	0.461668	0.476376	0.000655887	0.3115	0.6071	0.0064	0.9	0.001	0.0015	Cluster1
hsa00480 Glutathione metabolism	2.35759e-08	13.3	P23921	Ribonucleoside-diphosphate reductase large subunit OS=Homo sapiens OX=9606 GN=RRM1 PE=1 SV=1	RRM1	30	20	214	20	20	K10807	90	1.98543e+07	1.73042e+07	1.89686e+07	5.82381e+07	4.19717e+07	4.25145e+07	4.10411e+07	3.42121e+07	3.65266e+07	3.94566e+07	3.32934e+07	2.38965e+07	0.654897	0.556942	0.546451	1.60894	1.26992	1.34991	1.25893	1.21974	1.14733	1.19402	0.95713	0.82511	0.000128453	0.001	0.001	0.0041	0.4947	0.0319	0.2465	Cluster1
hsa00480 Glutathione metabolism	2.35759e-08	13.3	P30041	Peroxiredoxin-6 OS=Homo sapiens OX=9606 GN=PRDX6 PE=1 SV=3	PRDX6	69	13	280	13	13	K11188	25	1.17701e+08	8.10958e+07	9.5301e+07	3.92699e+08	2.05216e+08	2.13742e+08	1.50309e+08	8.6543e+07	1.41628e+08	1.51852e+08	1.05337e+08	6.38433e+07	0.875891	0.588851	0.619388	2.4476	1.40082	1.53111	1.0402	0.696095	1.00364	1.03672	0.683191	0.497326	0.0126048	0.016	0.6425	0.9	0.0827	0.0193	0.7145	Cluster1
hsa00480 Glutathione metabolism	2.35759e-08	13.3	P48507	Glutamate--cysteine ligase regulatory subunit OS=Homo sapiens OX=9606 GN=GCLM PE=1 SV=1	GCLM	19	4	25	4	4	K11205	30.7	2.49974e+06	835673	2.0878e+06	5.18374e+06	3.35137e+06	2.62522e+06	3.33472e+06	1.52762e+06	2.60272e+06	394088	629265	209974	1.3283	0.433286	0.968915	2.30705	1.63352	1.34281	1.64786	0.87737	1.317	0.192116	0.291425	0.116795	0.000971183	0.2253	0.6434	0.0115	0.7667	0.001	0.0027	Cluster1
hsa00480 Glutathione metabolism	2.35759e-08	13.3	P78417	Glutathione S-transferase omega-1 OS=Homo sapiens OX=9606 GN=GSTO1 PE=1 SV=2	GSTO1	56	16	250	16	16	K00799	27.5	6.34434e+07	6.95446e+07	8.06295e+07	2.41259e+08	1.44889e+08	1.44061e+08	1.31563e+08	9.59576e+07	1.2161e+08	7.39787e+07	7.1247e+07	4.74898e+07	0.662927	0.709057	0.735818	2.11143	1.38873	1.44902	1.27842	1.08374	1.21006	0.709182	0.648844	0.519443	0.000147531	0.001	0.0108	0.7297	0.1256	0.001	0.0031	Cluster1
hsa00480 Glutathione metabolism	2.35759e-08	13.3	Q7LG56	Ribonucleoside-diphosphate reductase subunit M2 B OS=Homo sapiens OX=9606 GN=RRM2B PE=1 SV=1	RRM2B	18	5	26	4	4	K10808	40.7	766135	470960	818797	2.59102e+06	1.91723e+06	1.65032e+06	2.06134e+06	1.20336e+06	1.28726e+06	2.43474e+06	1.4368e+06	873783	0.587741	0.352536	0.548598	1.66481	1.34914	1.2187	1.47059	0.997805	0.940383	1.71359	0.960659	0.701685	0.0127368	0.0113	0.0397	0.0556	0.775	0.6523	0.9	Cluster1
hsa00500 Starch and sucrose metabolism	0.000801165	9.52	P06744	Glucose-6-phosphate isomerase OS=Homo sapiens OX=9606 GN=GPI PE=1 SV=4	GPI	39	18	249	15	18	K01810	63.1	5.19174e+07	6.50777e+07	6.9404e+07	1.73646e+08	1.01571e+08	1.0608e+08	1.3257e+08	8.64338e+07	1.28856e+08	6.60721e+07	6.1851e+07	4.3642e+07	0.641571	0.784698	0.749054	1.79726	1.15134	1.26187	1.52349	1.15447	1.51634	0.749069	0.66615	0.56454	0.000703876	0.0065	0.0061	0.8834	0.9	0.0027	0.0026	Cluster1
hsa00500 Starch and sucrose metabolism	0.000801165	9.52	P19367	Hexokinase-1 OS=Homo sapiens OX=9606 GN=HK1 PE=1 SV=3	HK1	59	52	1829	45	55	K00844	102.4	1.2819e+09	1.40105e+09	1.6846e+09	2.65572e+09	3.19621e+09	2.91396e+09	2.10169e+09	2.25657e+09	2.0698e+09	1.77287e+09	2.26267e+09	1.66014e+09	0.681837	0.72714	0.782563	1.1831	1.55942	1.49196	1.03957	1.2973	1.04836	0.865113	1.04892	0.924331	0.000702716	0.001	0.0074	0.0936	0.1581	0.0119	0.3125	Cluster1
hsa00500 Starch and sucrose metabolism	0.000801165	9.52	P35573	Glycogen debranching enzyme OS=Homo sapiens OX=9606 GN=AGL PE=1 SV=3	AGL	28	33	257	33	33	K01196	174.7	2.98703e+07	2.36507e+07	3.34662e+07	6.14101e+07	5.81011e+07	4.79467e+07	5.95773e+07	2.04357e+07	2.75028e+07	1.89823e+07	1.99527e+07	1.82766e+07	0.957318	0.739606	0.936742	1.64843	1.70806	1.4792	1.77566	0.707904	0.83937	0.558133	0.557332	0.613154	0.00842178	0.0772	0.8735	0.2767	0.213	0.0055	0.1023	Cluster1
hsa00500 Starch and sucrose metabolism	0.000801165	9.52	P52789	Hexokinase-2 OS=Homo sapiens OX=9606 GN=HK2 PE=1 SV=2	HK2	37	30	607	26	26	K00844	102.3	3.9987e+07	5.30454e+07	6.22373e+07	1.5442e+08	1.88983e+08	1.82496e+08	1.02221e+08	1.30719e+08	1.41929e+08	6.21804e+07	7.51959e+07	6.30066e+07	0.427556	0.553428	0.581195	1.38291	1.85353	1.87836	1.01643	1.51071	1.44513	0.609957	0.700749	0.705209	7.22769e-05	0.001	0.001	0.2916	0.3009	0.001	0.0053	Cluster1
hsa00510 N-Glycan biosynthesis	1.12195e-07	13.71	O60762	Dolichol-phosphate mannosyltransferase subunit 1 OS=Homo sapiens OX=9606 GN=DPM1 PE=1 SV=1	DPM1	62	13	231	13	13	K00721	29.6	5.09357e+07	6.35315e+07	5.4492e+07	1.67077e+08	1.91934e+08	1.95284e+08	1.14311e+08	1.22599e+08	1.12161e+08	1.47788e+08	1.73072e+08	1.54575e+08	0.442109	0.538065	0.413082	1.21461	1.52813	1.63163	0.922687	1.15017	0.927056	1.17684	1.30927	1.40444	1.89003e-05	0.001	0.001	0.001	0.0305	0.7039	0.1357	Cluster1
hsa00510 N-Glycan biosynthesis	1.12195e-07	13.71	P04843	Dolichyl-diphosphooligosaccharide--protein glycosyltransferase subunit 1 OS=Homo sapiens OX=9606 GN=RPN1 PE=1 SV=1	RPN1	65	36	1376	36	36	K12666	68.5	1.40308e+09	1.71169e+09	1.78703e+09	1.77636e+09	2.0554e+09	1.97174e+09	1.24427e+09	1.20473e+09	1.18062e+09	9.6774e+08	1.2115e+09	1.11296e+09	1.06933	1.27289	1.18948	1.13389	1.4369	1.44653	0.881871	0.992399	0.856835	0.676642	0.804724	0.887903	0.00179113	0.5596	0.0937	0.0108	0.0145	0.0021	0.4447	Cluster1
hsa00510 N-Glycan biosynthesis	1.12195e-07	13.71	Q13724	Mannosyl-oligosaccharide glucosidase OS=Homo sapiens OX=9606 GN=MOGS PE=1 SV=5	MOGS	55	33	580	33	33	K01228	91.9	2.19266e+08	2.74976e+08	2.74282e+08	3.49169e+08	3.38908e+08	3.3811e+08	1.4924e+08	1.31608e+08	1.36288e+08	1.15954e+08	1.51114e+08	1.1442e+08	1.13585	1.3899	1.24092	1.51496	1.61041	1.68601	0.718949	0.736887	0.672305	0.551071	0.682262	0.620458	1.48484e-06	0.0251	0.001	0.001	0.001	0.001	0.2288	Cluster1
hsa00510 N-Glycan biosynthesis	1.12195e-07	13.71	Q14697	Neutral alpha-glucosidase AB OS=Homo sapiens OX=9606 GN=GANAB PE=1 SV=3	GANAB	71	50	1257	50	50	K05546	106.8	5.27632e+08	5.16262e+08	5.77264e+08	1.07426e+09	1.35733e+09	1.51496e+09	9.09209e+08	1.23879e+09	1.32168e+09	8.05202e+08	1.05653e+09	8.66513e+08	0.602457	0.57518	0.575661	1.02735	1.42162	1.66512	0.965429	1.52883	1.43708	0.843473	1.0514	1.03569	0.00207629	0.0026	0.0037	0.0408	0.9	0.2214	0.3255	Cluster1
hsa00510 N-Glycan biosynthesis	1.12195e-07	13.71	Q9BYC5	Alpha-(1,6)-fucosyltransferase OS=Homo sapiens OX=9606 GN=FUT8 PE=1 SV=2	FUT8	49	22	312	22	22	K00717	66.5	2.73271e+07	3.18462e+07	2.72716e+07	70885121	8.85804e+07	8.51621e+07	7.64734e+07	6.3348e+07	6.24196e+07	5.51933e+07	5.93915e+07	6.04754e+07	0.518253	0.589309	0.451705	1.12594	1.54095	1.55469	1.34871	1.29852	1.12727	0.960297	0.981671	1.20056	8.69846e-05	0.001	0.001	0.0011	0.7734	0.1203	0.4058	Cluster1
hsa00510 N-Glycan biosynthesis	1.12195e-07	13.71	Q9NP73	Putative bifunctional UDP-N-acetylglucosamine transferase and deubiquitinase ALG13 OS=Homo sapiens OX=9606 GN=ALG13 PE=1 SV=2	ALG13	3	4	32	4	4	K07432	126	1.86175e+06	1.7975e+06	2.06978e+06	2.82775e+06	2.65132e+06	2.33267e+06	2.8964e+06	2.50857e+06	2.84516e+06	1389421	1.39719e+06	1.13698e+06	0.972643	0.916305	0.944395	1.23733	1.27056	1.1731	1.40719	1.41653	1.41546	0.665944	0.636184	0.62179	5.60248e-09	0.001	0.001	0.001	0.0022	0.001	0.001	Cluster1
hsa00510 N-Glycan biosynthesis	1.12195e-07	13.71	Q9P2X0	Dolichol-phosphate mannosyltransferase subunit 3 OS=Homo sapiens OX=9606 GN=DPM3 PE=1 SV=2	DPM3	24	2	68	2	2	K09659	10.1	1.95968e+07	1.92376e+07	2.64696e+07	55631379	72679233	4.87293e+07	37489948	42798004	46818908	4.61556e+07	6.25873e+07	4.75838e+07	0.500719	0.479619	0.590679	1.19053	1.70342	1.19853	0.890809	1.18195	1.13917	1.08194	1.39376	1.2727	0.000242431	0.001	0.0021	0.001	0.3081	0.9	0.6079	Cluster1
hsa00510 N-Glycan biosynthesis	1.12195e-07	13.71	Q9Y673	Dolichyl-phosphate beta-glucosyltransferase OS=Homo sapiens OX=9606 GN=ALG5 PE=1 SV=1	ALG5	38	12	176	12	12	K00729	36.9	8.84678e+06	1.51996e+07	1.17915e+07	3.64491e+07	42807230	3.74288e+07	2.08557e+07	2.23704e+07	1.88474e+07	3.09541e+07	3.79483e+07	3.22296e+07	0.376428	0.631056	0.438189	1.29896	1.67077	1.53303	0.825246	1.02882	0.76367	1.20833	1.40729	1.43552	0.000141173	0.001	0.0109	0.001	0.0201	0.8738	0.0555	Cluster1
hsa00512 Mucin type O-glycan biosynthesis	0.0628062	4.9	Q86SF2	N-acetylgalactosaminyltransferase 7 OS=Homo sapiens OX=9606 GN=GALNT7 PE=1 SV=1	GALNT7	46	30	406	30	30	K00710	75.3	9.09572e+07	1.02542e+08	9.92488e+07	1.49143e+08	1.89044e+08	1.85368e+08	7.39729e+07	7.02687e+07	8.17237e+07	1.21773e+08	1.3954e+08	1.11147e+08	0.863722	0.950117	0.823112	1.18619	1.64666	1.69442	0.653238	0.721218	0.738999	1.06086	1.15486	1.10483	0.000219981	0.0019	0.1536	0.1304	0.001	0.0472	0.0051	Cluster1
hsa00512 Mucin type O-glycan biosynthesis	0.0628062	4.9	Q8IXK2	Polypeptide N-acetylgalactosaminyltransferase 12 OS=Homo sapiens OX=9606 GN=GALNT12 PE=1 SV=3	GALNT12	26	11	70	10	10	K00710	66.9	3.6232e+06	3.8357e+06	3.83916e+06	1.01908e+07	1.18699e+07	1.20068e+07	10696279	9.48451e+06	9.61085e+06	9.91284e+06	1.20056e+07	8.09464e+06	0.462817	0.478079	0.428302	1.09028	1.3908	1.47637	1.27061	1.30948	1.16906	1.16168	1.33658	1.08236	4.50449e-06	0.001	0.001	0.001	0.9	0.6764	0.9	Cluster1
hsa00513 Various types of N-glycan biosynthesis	0.0105661	6.59	P04843	Dolichyl-diphosphooligosaccharide--protein glycosyltransferase subunit 1 OS=Homo sapiens OX=9606 GN=RPN1 PE=1 SV=1	RPN1	65	36	1376	36	36	K12666	68.5	1.40308e+09	1.71169e+09	1.78703e+09	1.77636e+09	2.0554e+09	1.97174e+09	1.24427e+09	1.20473e+09	1.18062e+09	9.6774e+08	1.2115e+09	1.11296e+09	1.06933	1.27289	1.18948	1.13389	1.4369	1.44653	0.881871	0.992399	0.856835	0.676642	0.804724	0.887903	0.00179113	0.5596	0.0937	0.0108	0.0145	0.0021	0.4447	Cluster1
hsa00513 Various types of N-glycan biosynthesis	0.0105661	6.59	Q9BYC5	Alpha-(1,6)-fucosyltransferase OS=Homo sapiens OX=9606 GN=FUT8 PE=1 SV=2	FUT8	49	22	312	22	22	K00717	66.5	2.73271e+07	3.18462e+07	2.72716e+07	70885121	8.85804e+07	8.51621e+07	7.64734e+07	6.3348e+07	6.24196e+07	5.51933e+07	5.93915e+07	6.04754e+07	0.518253	0.589309	0.451705	1.12594	1.54095	1.55469	1.34871	1.29852	1.12727	0.960297	0.981671	1.20056	8.69846e-05	0.001	0.001	0.0011	0.7734	0.1203	0.4058	Cluster1
hsa00513 Various types of N-glycan biosynthesis	0.0105661	6.59	Q9NP73	Putative bifunctional UDP-N-acetylglucosamine transferase and deubiquitinase ALG13 OS=Homo sapiens OX=9606 GN=ALG13 PE=1 SV=2	ALG13	3	4	32	4	4	K07432	126	1.86175e+06	1.7975e+06	2.06978e+06	2.82775e+06	2.65132e+06	2.33267e+06	2.8964e+06	2.50857e+06	2.84516e+06	1389421	1.39719e+06	1.13698e+06	0.972643	0.916305	0.944395	1.23733	1.27056	1.1731	1.40719	1.41653	1.41546	0.665944	0.636184	0.62179	5.60248e-09	0.001	0.001	0.001	0.0022	0.001	0.001	Cluster1
hsa00514 Other types of O-glycan biosynthesis	2.75945e-09	16.76	O60568	Multifunctional procollagen lysine hydroxylase and glycosyltransferase LH3 OS=Homo sapiens OX=9606 GN=PLOD3 PE=1 SV=1	PLOD3	40	24	438	24	24	K13646	84.7	5.64398e+07	6.77324e+07	8.30574e+07	1.2649e+08	1.57968e+08	1.69268e+08	6.97782e+07	1.16371e+08	1.13091e+08	7.89442e+07	1.00621e+08	91385242	0.615866	0.721166	0.791545	1.15603	1.58114	1.77797	0.708079	1.37251	1.17513	0.7903	0.956939	1.04384	0.0237889	0.0166	0.2254	0.5027	0.3067	0.1257	0.9	Cluster1
hsa00514 Other types of O-glycan biosynthesis	2.75945e-09	16.76	Q5NDL2	EGF domain-specific O-linked N-acetylglucosamine transferase OS=Homo sapiens OX=9606 GN=EOGT PE=1 SV=1	EOGT	32	13	121	13	13	K18134	62	5.0475e+06	5.36381e+06	5.44071e+06	1.76844e+07	2.25553e+07	2.36122e+07	1.40065e+07	2.10501e+07	2.08471e+07	1.14843e+07	1.53128e+07	1.20087e+07	0.388782	0.403127	0.366001	1.14087	1.59361	1.75072	1.00328	1.75247	1.52909	0.811536	1.02796	0.96824	0.000105129	0.001	0.001	0.0025	0.9	0.0805	0.132	Cluster1
hsa00514 Other types of O-glycan biosynthesis	2.75945e-09	16.76	Q86SF2	N-acetylgalactosaminyltransferase 7 OS=Homo sapiens OX=9606 GN=GALNT7 PE=1 SV=1	GALNT7	46	30	406	30	30	K00710	75.3	9.09572e+07	1.02542e+08	9.92488e+07	1.49143e+08	1.89044e+08	1.85368e+08	7.39729e+07	7.02687e+07	8.17237e+07	1.21773e+08	1.3954e+08	1.11147e+08	0.863722	0.950117	0.823112	1.18619	1.64666	1.69442	0.653238	0.721218	0.738999	1.06086	1.15486	1.10483	0.000219981	0.0019	0.1536	0.1304	0.001	0.0472	0.0051	Cluster1
hsa00514 Other types of O-glycan biosynthesis	2.75945e-09	16.76	Q8IXK2	Polypeptide N-acetylgalactosaminyltransferase 12 OS=Homo sapiens OX=9606 GN=GALNT12 PE=1 SV=3	GALNT12	26	11	70	10	10	K00710	66.9	3.6232e+06	3.8357e+06	3.83916e+06	1.01908e+07	1.18699e+07	1.20068e+07	10696279	9.48451e+06	9.61085e+06	9.91284e+06	1.20056e+07	8.09464e+06	0.462817	0.478079	0.428302	1.09028	1.3908	1.47637	1.27061	1.30948	1.16906	1.16168	1.33658	1.08236	4.50449e-06	0.001	0.001	0.001	0.9	0.6764	0.9	Cluster1
hsa00514 Other types of O-glycan biosynthesis	2.75945e-09	16.76	Q8NBI6	Xyloside xylosyltransferase 1 OS=Homo sapiens OX=9606 GN=XXYLT1 PE=1 SV=1	XXYLT1	23	6	68	6	6	K23800	43.8	2.4016e+07	2.75894e+07	4.38299e+07	3.93652e+07	4.07629e+07	3.06767e+07	1.23252e+07	1.9862e+07	2.1716e+07	1.85709e+07	2.24007e+07	1.97271e+07	1.00559	1.1272	1.60283	1.38052	1.56562	1.23645	0.479926	0.898899	0.86588	0.713383	0.817474	0.864648	0.0197164	0.8932	0.0833	0.1766	0.0315	0.067	0.9	Cluster1
hsa00514 Other types of O-glycan biosynthesis	2.75945e-09	16.76	Q8NBJ5	Procollagen galactosyltransferase 1 OS=Homo sapiens OX=9606 GN=COLGALT1 PE=1 SV=1	COLGALT1	42	25	408	25	25	K11703	71.6	7.57247e+07	1.02738e+08	1.12689e+08	1.50887e+08	1.90812e+08	2.00773e+08	7.19705e+07	9.54023e+07	1.03815e+08	8.84741e+07	9.61036e+07	9.3837e+07	0.735452	0.973609	0.955861	1.22739	1.69991	1.87703	0.65003	1.00148	0.960144	0.788324	0.813487	0.954001	0.00935422	0.0221	0.9	0.9	0.017	0.0159	0.9	Cluster1
hsa00514 Other types of O-glycan biosynthesis	2.75945e-09	16.76	Q8NBL1	Protein O-glucosyltransferase 1 OS=Homo sapiens OX=9606 GN=POGLUT1 PE=1 SV=1	POGLUT1	20	9	115	9	9	K13667	46.2	6.10679e+06	7.71617e+06	8.70508e+06	1.16556e+07	1.43213e+07	15404450	8.45357e+06	1.03334e+07	1.07167e+07	1.02763e+07	1.33626e+07	1.23531e+07	0.633974	0.781625	0.789275	1.01346	1.36377	1.53941	0.816132	1.1595	1.05945	0.978737	1.20905	1.34244	0.0186622	0.0171	0.1996	0.044	0.3536	0.8965	0.6945	Cluster1
hsa00514 Other types of O-glycan biosynthesis	2.75945e-09	16.76	Q9UKY4	Protein O-mannosyl-transferase 2 OS=Homo sapiens OX=9606 GN=POMT2 PE=1 SV=2	POMT2	11	6	21	6	6	K00728	84.2	213733	321068	82971.9	557621	1.34647e+06	1.37065e+06	1.01097e+06	1.06541e+06	593917	687538	751555	930944	0.321433	0.471146	0.10898	0.70238	1.85746	1.98425	1.4139	1.73183	0.85056	0.94861	0.985087	1.46555	0.0128948	0.0185	0.0232	0.0364	0.9	0.9	0.9	Cluster1
hsa00514 Other types of O-glycan biosynthesis	2.75945e-09	16.76	Q9Y2G5	GDP-fucose protein O-fucosyltransferase 2 OS=Homo sapiens OX=9606 GN=POFUT2 PE=1 SV=3	POFUT2	26	10	129	10	10	K03691	49.9	6.31067e+06	8.44426e+06	7.76061e+06	1.97617e+07	2.63576e+07	3.00485e+07	1.51233e+07	1.97235e+07	2.21661e+07	2.14039e+07	2.68522e+07	2.24645e+07	0.374435	0.488879	0.402155	0.982063	1.43453	1.71622	0.834466	1.26489	1.25242	1.16511	1.38859	1.39526	0.000327968	0.001	0.0019	0.001	0.6309	0.9	0.7011	Cluster1
hsa00520 Amino sugar and nucleotide sugar metabolism	1.57503e-06	12.24	O94808	Glutamine--fructose-6-phosphate aminotransferase [isomerizing] 2 OS=Homo sapiens OX=9606 GN=GFPT2 PE=1 SV=3	GFPT2	46	28	279	23	28	K00820	76.9	7.58257e+06	5.46356e+06	6.23853e+06	6.0451e+07	4.68186e+07	3.42834e+07	4.20037e+07	2.75142e+07	2.37058e+07	2.96919e+07	2.46881e+07	1.51365e+07	0.31481	0.221332	0.226209	2.10207	1.783	1.37014	1.62174	1.23468	0.937228	1.13094	0.893331	0.657831	5.25624e-05	0.001	0.001	0.001	0.3853	0.0355	0.3615	Cluster1
hsa00520 Amino sugar and nucleotide sugar metabolism	1.57503e-06	12.24	P06744	Glucose-6-phosphate isomerase OS=Homo sapiens OX=9606 GN=GPI PE=1 SV=4	GPI	39	18	249	15	18	K01810	63.1	5.19174e+07	6.50777e+07	6.9404e+07	1.73646e+08	1.01571e+08	1.0608e+08	1.3257e+08	8.64338e+07	1.28856e+08	6.60721e+07	6.1851e+07	4.3642e+07	0.641571	0.784698	0.749054	1.79726	1.15134	1.26187	1.52349	1.15447	1.51634	0.749069	0.66615	0.56454	0.000703876	0.0065	0.0061	0.8834	0.9	0.0027	0.0026	Cluster1
hsa00520 Amino sugar and nucleotide sugar metabolism	1.57503e-06	12.24	P19367	Hexokinase-1 OS=Homo sapiens OX=9606 GN=HK1 PE=1 SV=3	HK1	59	52	1829	45	55	K00844	102.4	1.2819e+09	1.40105e+09	1.6846e+09	2.65572e+09	3.19621e+09	2.91396e+09	2.10169e+09	2.25657e+09	2.0698e+09	1.77287e+09	2.26267e+09	1.66014e+09	0.681837	0.72714	0.782563	1.1831	1.55942	1.49196	1.03957	1.2973	1.04836	0.865113	1.04892	0.924331	0.000702716	0.001	0.0074	0.0936	0.1581	0.0119	0.3125	Cluster1
hsa00520 Amino sugar and nucleotide sugar metabolism	1.57503e-06	12.24	P52789	Hexokinase-2 OS=Homo sapiens OX=9606 GN=HK2 PE=1 SV=2	HK2	37	30	607	26	26	K00844	102.3	3.9987e+07	5.30454e+07	6.22373e+07	1.5442e+08	1.88983e+08	1.82496e+08	1.02221e+08	1.30719e+08	1.41929e+08	6.21804e+07	7.51959e+07	6.30066e+07	0.427556	0.553428	0.581195	1.38291	1.85353	1.87836	1.01643	1.51071	1.44513	0.609957	0.700749	0.705209	7.22769e-05	0.001	0.001	0.2916	0.3009	0.001	0.0053	Cluster1
hsa00520 Amino sugar and nucleotide sugar metabolism	1.57503e-06	12.24	Q14376	UDP-glucose 4-epimerase OS=Homo sapiens OX=9606 GN=GALE PE=1 SV=2	GALE	36	9	92	9	9	K01784	38.3	5066323	4.86263e+06	5.03547e+06	2.53515e+07	1.41085e+07	1.62e+07	9.20441e+06	6.93049e+06	1.13372e+07	2.7328e+06	1.82955e+06	1.74034e+06	0.651937	0.610552	0.565913	2.7323	1.66532	2.00668	1.10146	0.963928	1.38924	0.32262	0.205187	0.234426	6.36911e-06	0.001	0.0194	0.0025	0.0227	0.001	0.001	Cluster1
hsa00520 Amino sugar and nucleotide sugar metabolism	1.57503e-06	12.24	Q8NFW8	N-acylneuraminate cytidylyltransferase OS=Homo sapiens OX=9606 GN=CMAS PE=1 SV=2	CMAS	55	19	246	19	19	K21749	48.3	2.52825e+07	3.48425e+07	5.10806e+07	8.17633e+07	4.59983e+07	4.29005e+07	2.81962e+07	1.84764e+07	25380379	4.25989e+07	3.47543e+07	3.74787e+07	0.724581	0.974348	1.27855	1.96263	1.20923	1.18353	0.751483	0.572337	0.692665	1.12005	0.868097	1.12437	0.0235983	0.2468	0.2628	0.9	0.0155	0.3812	0.1654	Cluster1
hsa00520 Amino sugar and nucleotide sugar metabolism	1.57503e-06	12.24	Q8TDQ7	Glucosamine-6-phosphate isomerase 2 OS=Homo sapiens OX=9606 GN=GNPDA2 PE=1 SV=1	GNPDA2	52	9	64	4	4	K02564	31.1	678616	617834	658264	1.15414e+06	1.01508e+06	924474	886657	690147	877767	408034	510546	398713	1.0336	0.918202	0.875639	1.47231	1.41818	1.35542	1.25587	1.13615	1.27311	0.570158	0.67773	0.63569	3.4401e-06	0.001	0.0091	0.001	0.1293	0.001	0.001	Cluster1
hsa00524 Neomycin, kanamycin and gentamicin biosynthesis	0.00132745	34.27	P19367	Hexokinase-1 OS=Homo sapiens OX=9606 GN=HK1 PE=1 SV=3	HK1	59	52	1829	45	55	K00844	102.4	1.2819e+09	1.40105e+09	1.6846e+09	2.65572e+09	3.19621e+09	2.91396e+09	2.10169e+09	2.25657e+09	2.0698e+09	1.77287e+09	2.26267e+09	1.66014e+09	0.681837	0.72714	0.782563	1.1831	1.55942	1.49196	1.03957	1.2973	1.04836	0.865113	1.04892	0.924331	0.000702716	0.001	0.0074	0.0936	0.1581	0.0119	0.3125	Cluster1
hsa00524 Neomycin, kanamycin and gentamicin biosynthesis	0.00132745	34.27	P52789	Hexokinase-2 OS=Homo sapiens OX=9606 GN=HK2 PE=1 SV=2	HK2	37	30	607	26	26	K00844	102.3	3.9987e+07	5.30454e+07	6.22373e+07	1.5442e+08	1.88983e+08	1.82496e+08	1.02221e+08	1.30719e+08	1.41929e+08	6.21804e+07	7.51959e+07	6.30066e+07	0.427556	0.553428	0.581195	1.38291	1.85353	1.87836	1.01643	1.51071	1.44513	0.609957	0.700749	0.705209	7.22769e-05	0.001	0.001	0.2916	0.3009	0.001	0.0053	Cluster1
hsa00532 Glycosaminoglycan biosynthesis - chondroitin sulfate / dermatan sulfate	0.0224715	8.57	O94766	Galactosylgalactosylxylosylprotein 3-beta-glucuronosyltransferase 3 OS=Homo sapiens OX=9606 GN=B3GAT3 PE=1 SV=2	B3GAT3	36	9	103	9	9	K10158	37.1	8.44277e+06	1.48939e+07	7.09969e+06	3.99299e+07	5.64796e+07	8.56679e+07	2.8936e+07	5.46433e+07	4.12621e+07	2.13458e+07	4.65031e+07	4.25556e+07	0.253309	0.436027	0.186038	1.00341	1.55439	2.47419	0.807355	1.77202	1.1789	0.587557	1.21602	1.33653	0.00498498	0.0049	0.0134	0.0276	0.8476	0.5726	0.9	Cluster1
hsa00532 Glycosaminoglycan biosynthesis - chondroitin sulfate / dermatan sulfate	0.0224715	8.57	Q9H1B5	Xylosyltransferase 2 OS=Homo sapiens OX=9606 GN=XYLT2 PE=1 SV=2	XYLT2	9	6	23	6	6	K00771	96.7	867087	1.66768e+06	1.49042e+06	3.9236e+06	4.05431e+06	4.50629e+06	3.14228e+06	3.95174e+06	3.33638e+06	2.43528e+06	2.9391e+06	2.83111e+06	0.331441	0.622006	0.497562	1.25615	1.42155	1.6581	1.11699	1.63267	1.21444	0.854009	0.979155	1.13281	0.000775028	0.001	0.0016	0.0117	0.9	0.2063	0.4166	Cluster1
hsa00534 Glycosaminoglycan biosynthesis - heparan sulfate / heparin	0.0316623	7.14	O94766	Galactosylgalactosylxylosylprotein 3-beta-glucuronosyltransferase 3 OS=Homo sapiens OX=9606 GN=B3GAT3 PE=1 SV=2	B3GAT3	36	9	103	9	9	K10158	37.1	8.44277e+06	1.48939e+07	7.09969e+06	3.99299e+07	5.64796e+07	8.56679e+07	2.8936e+07	5.46433e+07	4.12621e+07	2.13458e+07	4.65031e+07	4.25556e+07	0.253309	0.436027	0.186038	1.00341	1.55439	2.47419	0.807355	1.77202	1.1789	0.587557	1.21602	1.33653	0.00498498	0.0049	0.0134	0.0276	0.8476	0.5726	0.9	Cluster1
hsa00534 Glycosaminoglycan biosynthesis - heparan sulfate / heparin	0.0316623	7.14	Q9H1B5	Xylosyltransferase 2 OS=Homo sapiens OX=9606 GN=XYLT2 PE=1 SV=2	XYLT2	9	6	23	6	6	K00771	96.7	867087	1.66768e+06	1.49042e+06	3.9236e+06	4.05431e+06	4.50629e+06	3.14228e+06	3.95174e+06	3.33638e+06	2.43528e+06	2.9391e+06	2.83111e+06	0.331441	0.622006	0.497562	1.25615	1.42155	1.6581	1.11699	1.63267	1.21444	0.854009	0.979155	1.13281	0.000775028	0.001	0.0016	0.0117	0.9	0.2063	0.4166	Cluster1
hsa00561 Glycerolipid metabolism	0.00598447	5.53	P49189	4-trimethylaminobutyraldehyde dehydrogenase OS=Homo sapiens OX=9606 GN=ALDH9A1 PE=1 SV=3	ALDH9A1	36	14	246	14	14	K00149	53.8	3.85431e+07	4.05977e+07	4.03627e+07	6.26598e+07	5.01136e+07	5.72705e+07	4.08698e+07	4.43192e+07	4.76763e+07	5.57764e+07	6.15471e+07	4.42415e+07	0.886668	0.911283	0.810944	1.2073	1.05748	1.26822	0.874335	1.10198	1.04442	1.17716	1.234	1.06537	0.0112344	0.0151	0.2881	0.0198	0.2191	0.9	0.2858	Cluster1
hsa00561 Glycerolipid metabolism	0.00598447	5.53	Q53EU6	Glycerol-3-phosphate acyltransferase 3 OS=Homo sapiens OX=9606 GN=GPAT3 PE=1 SV=2	GPAT3	44	18	237	17	18	K13506	48.7	1.12874e+07	1.31512e+07	1.31118e+07	4.11889e+07	5.55985e+07	4.29086e+07	2.61051e+07	1.94922e+07	2.01284e+07	3.20092e+07	3.34444e+07	3.22547e+07	0.445101	0.506019	0.451565	1.36037	2.01107	1.62876	0.957305	0.83079	0.755842	1.158	1.14942	1.33142	1.12361e-05	0.001	0.002	0.001	0.001	0.0694	0.0338	Cluster1
hsa00561 Glycerolipid metabolism	0.00598447	5.53	Q53H12	Acylglycerol kinase, mitochondrial OS=Homo sapiens OX=9606 GN=AGK PE=1 SV=2	AGK	59	22	390	22	22	K09881	47.1	1.94791e+08	1.88217e+08	2.60803e+08	3.8867e+08	4.25449e+08	4.19948e+08	2.38813e+08	2.03566e+08	1.98773e+08	2.93385e+08	3.32826e+08	2.72625e+08	0.76564	0.721858	0.895293	1.27952	1.53393	1.58891	0.872922	0.864825	0.743996	1.05795	1.14016	1.1217	0.000142259	0.001	0.9	0.0104	0.001	0.028	0.0215	Cluster1
hsa00561 Glycerolipid metabolism	0.00598447	5.53	Q9NRZ5	1-acyl-sn-glycerol-3-phosphate acyltransferase delta OS=Homo sapiens OX=9606 GN=AGPAT4 PE=1 SV=1	AGPAT4	22	8	92	8	8	K13523	44	1.97951e+07	1.34847e+07	1.43901e+07	4.21346e+07	4.90565e+07	3.98893e+07	3.54769e+07	3.58907e+07	3.64921e+07	4.0576e+07	4.13936e+07	4.03116e+07	0.650369	0.432297	0.412918	1.15946	1.47843	1.26156	1.08395	1.27454	1.14172	1.22305	1.1853	1.3864	0.00012367	0.001	0.001	0.001	0.812	0.9	0.9	Cluster1
hsa00562 Inositol phosphate metabolism	0.000214257	7.04	P42356	Phosphatidylinositol 4-kinase alpha OS=Homo sapiens OX=9606 GN=PI4KA PE=1 SV=4	PI4KA	13	23	125	23	23	K00888	236.7	2.24697e+07	2.43578e+07	2.30067e+07	3.45822e+07	28527653	2.84229e+07	3.15725e+07	2.3088e+07	2.84375e+07	2.82908e+07	3.06654e+07	2.29754e+07	0.924828	0.978229	0.827019	1.19215	1.07704	1.12612	1.20847	1.02711	1.11459	1.06827	1.10004	0.989885	0.0175651	0.0203	0.0289	0.12	0.9	0.5966	0.7288	Cluster1
hsa00562 Inositol phosphate metabolism	0.000214257	7.04	P60174	Triosephosphate isomerase OS=Homo sapiens OX=9606 GN=TPI1 PE=1 SV=4	TPI1	91	18	388	18	18	K01803	26.7	1.25805e+08	1.58583e+08	2.12575e+08	6.31917e+08	4.36518e+08	3.83483e+08	6.3821e+08	1.99713e+08	3.10751e+08	1.88112e+08	2.00186e+08	1.333e+08	0.466985	0.574377	0.689146	1.96461	1.4863	1.37025	2.20307	0.801266	1.09843	0.640607	0.647636	0.517954	0.00608613	0.0128	0.0494	0.9	0.7415	0.0168	0.0661	Cluster1
hsa00562 Inositol phosphate metabolism	0.000214257	7.04	Q01968	Inositol polyphosphate 5-phosphatase OCRL OS=Homo sapiens OX=9606 GN=OCRL PE=1 SV=3	OCRL	8	6	18	6	6	K01099	104.1	7.56805e+06	8.31045e+06	12786859	1.89915e+07	1.69813e+07	9.99898e+06	9.81229e+06	4.82978e+06	6.24355e+06	8.56164e+06	7.49504e+06	7.14274e+06	0.856372	0.917574	1.26369	1.79991	1.76259	1.08914	1.03255	0.590709	0.672773	0.888806	0.739173	0.84606	0.0250012	0.2087	0.4587	0.7291	0.0243	0.0507	0.9	Cluster1
hsa00562 Inositol phosphate metabolism	0.000214257	7.04	Q13614	Myotubularin-related protein 2 OS=Homo sapiens OX=9606 GN=MTMR2 PE=1 SV=4	MTMR2	4	2	29	2	2	K18081	73.3	2.31055e+06	1.94479e+06	2.20337e+06	3.197e+06	2.8916e+06	2.93955e+06	2.45803e+06	1.64774e+06	1.78892e+06	2.02432e+06	1.99353e+06	1.98529e+06	1.13349	0.930923	0.94403	1.31358	1.30119	1.38814	1.12138	0.873694	0.835704	0.911072	0.852353	1.01949	0.0100125	0.0447	0.8683	0.8033	0.0161	0.0136	0.9	Cluster1
hsa00562 Inositol phosphate metabolism	0.000214257	7.04	Q8NEB9	Phosphatidylinositol 3-kinase catalytic subunit type 3 OS=Homo sapiens OX=9606 GN=PIK3C3 PE=1 SV=1	PIK3C3	6	4	26	4	4	K00914	101.5	1.23997e+06	704194	781553	1.51843e+06	1.20586e+06	1.29484e+06	1.11584e+06	560746	703738	579226	625159	354537	1.55914	0.863979	0.858276	1.59911	1.39082	1.56725	1.30478	0.762091	0.84264	0.668178	0.685104	0.46665	0.0124607	0.3407	0.9	0.0945	0.1718	0.0081	0.1956	Cluster1
hsa00562 Inositol phosphate metabolism	0.000214257	7.04	Q9NTJ5	Phosphatidylinositol-3-phosphatase SAC1 OS=Homo sapiens OX=9606 GN=SACM1L PE=1 SV=2	SACM1L	57	31	659	31	31	K21797	66.9	1.31148e+08	1.70324e+08	1.60608e+08	2.11685e+08	2.71464e+08	2.40466e+08	202448232	2.05135e+08	2.10719e+08	1.59933e+08	1.52957e+08	1.54161e+08	0.775791	0.9831	0.829751	1.04878	1.47299	1.36926	1.11368	1.31157	1.18699	0.867946	0.788581	0.95459	0.00701174	0.0182	0.0446	0.9	0.9	0.021	0.0516	Cluster1
hsa00564 Glycerophospholipid metabolism	2.35261e-07	8.74	O95372	Acyl-protein thioesterase 2 OS=Homo sapiens OX=9606 GN=LYPLA2 PE=1 SV=1	LYPLA2	48	7	85	7	7	K06130	24.7	1.12974e+07	6.61848e+06	7.27444e+06	2.46715e+07	1.72724e+07	1.76296e+07	9.06163e+06	6.08614e+06	8.79772e+06	1.1872e+07	9.64751e+06	6.37247e+06	1.11105	0.635114	0.624816	2.03219	1.55815	1.66896	0.828749	0.646942	0.823919	1.07115	0.826922	0.656026	0.00543575	0.0091	0.9	0.9	0.0091	0.0174	0.9	Cluster1
hsa00564 Glycerophospholipid metabolism	2.35261e-07	8.74	P48651	Phosphatidylserine synthase 1 OS=Homo sapiens OX=9606 GN=PTDSS1 PE=1 SV=1	PTDSS1	21	7	111	7	7	K08729	55.5	1.09273e+07	1.6588e+07	1.40331e+07	2.62053e+07	2.56459e+07	2.10535e+07	1.3401e+07	1.50773e+07	1.37516e+07	1.78059e+07	2.10116e+07	2.0611e+07	0.679272	1.00615	0.761872	1.36438	1.46236	1.25981	0.774695	1.01303	0.81404	1.01547	1.13837	1.34118	0.00718227	0.0102	0.9	0.0636	0.0216	0.5607	0.1413	Cluster1
hsa00564 Glycerophospholipid metabolism	2.35261e-07	8.74	Q16635	Tafazzin OS=Homo sapiens OX=9606 GN=TAFAZZIN PE=1 SV=2	TAFAZZIN	15	3	10	3	3	K13511	30.2	1376110	1.82727e+06	1.31907e+06	3.0963e+06	4.04297e+06	4.16154e+06	3.24085e+06	2.68624e+06	3.01827e+06	2.30714e+06	3.43757e+06	2.24523e+06	0.564337	0.731182	0.472442	1.06351	1.52086	1.64281	1.23597	1.19069	1.1787	0.868023	1.22866	0.963836	0.001923	0.0018	0.0054	0.025	0.762	0.2274	0.6517	Cluster1
hsa00564 Glycerophospholipid metabolism	2.35261e-07	8.74	Q32NB8	CDP-diacylglycerol--glycerol-3-phosphate 3-phosphatidyltransferase, mitochondrial OS=Homo sapiens OX=9606 GN=PGS1 PE=2 SV=1	PGS1	29	12	73	12	12	K00995	62.7	9.09095e+06	1.01447e+07	1.06807e+07	2.45315e+07	2.50171e+07	2.11808e+07	4.23846e+06	1.37049e+07	1.3494e+07	1.95032e+07	2.03976e+07	1.62796e+07	0.648714	0.706354	0.66564	1.46616	1.63751	1.45491	0.281264	1.05703	0.916944	1.27679	1.26858	1.21603	0.0467002	0.0987	0.9	0.2375	0.0827	0.9	0.2009	Cluster1
hsa00564 Glycerophospholipid metabolism	2.35261e-07	8.74	Q53EU6	Glycerol-3-phosphate acyltransferase 3 OS=Homo sapiens OX=9606 GN=GPAT3 PE=1 SV=2	GPAT3	44	18	237	17	18	K13506	48.7	1.12874e+07	1.31512e+07	1.31118e+07	4.11889e+07	5.55985e+07	4.29086e+07	2.61051e+07	1.94922e+07	2.01284e+07	3.20092e+07	3.34444e+07	3.22547e+07	0.445101	0.506019	0.451565	1.36037	2.01107	1.62876	0.957305	0.83079	0.755842	1.158	1.14942	1.33142	1.12361e-05	0.001	0.002	0.001	0.001	0.0694	0.0338	Cluster1
hsa00564 Glycerophospholipid metabolism	2.35261e-07	8.74	Q8IY17	Patatin-like phospholipase domain-containing protein 6 OS=Homo sapiens OX=9606 GN=PNPLA6 PE=1 SV=3	PNPLA6	42	40	537	40	40	K14676	150.9	9.22288e+07	1.0709e+08	1.09457e+08	1.48214e+08	1.62225e+08	1.59528e+08	6.92521e+07	6.01681e+07	6.69338e+07	8.87872e+07	1.06223e+08	8.49808e+07	0.987194	1.11847	1.02324	1.32873	1.59278	1.6437	0.689335	0.696097	0.682245	0.871882	0.990945	0.95217	8.77598e-06	0.0011	0.001	0.3579	0.001	0.001	0.0041	Cluster1
hsa00564 Glycerophospholipid metabolism	2.35261e-07	8.74	Q8NF37	Lysophosphatidylcholine acyltransferase 1 OS=Homo sapiens OX=9606 GN=LPCAT1 PE=1 SV=2	LPCAT1	26	13	158	13	13	K13510	59.1	1.07413e+07	2.02695e+07	1.69763e+07	3.39433e+07	4.45362e+07	3.91341e+07	3.45398e+07	3.25609e+07	2.92844e+07	1.52939e+07	1.88364e+07	1.57913e+07	0.462638	0.851854	0.638591	1.22448	1.75954	1.62252	1.38346	1.51582	1.2011	0.604331	0.707091	0.711965	0.000836449	0.0025	0.0057	0.9	0.8964	0.004	0.0095	Cluster1
hsa00564 Glycerophospholipid metabolism	2.35261e-07	8.74	Q96N66	Lysophospholipid acyltransferase 7 OS=Homo sapiens OX=9606 GN=MBOAT7 PE=1 SV=2	MBOAT7	24	9	257	9	9	K13516	52.7	2.39069e+07	3.206e+07	2.89814e+07	231487544	2.3881e+08	2.19088e+08	1.57359e+08	1.33785e+08	1.27637e+08	9.28126e+07	1.30252e+08	1.09183e+08	0.210552	0.27551	0.222922	1.70757	1.92927	1.8574	1.28881	1.27353	1.07047	0.749921	0.999805	1.00659	2.25393e-07	0.001	0.001	0.001	0.0154	0.001	0.0949	Cluster1
hsa00564 Glycerophospholipid metabolism	2.35261e-07	8.74	Q9NRZ5	1-acyl-sn-glycerol-3-phosphate acyltransferase delta OS=Homo sapiens OX=9606 GN=AGPAT4 PE=1 SV=1	AGPAT4	22	8	92	8	8	K13523	44	1.97951e+07	1.34847e+07	1.43901e+07	4.21346e+07	4.90565e+07	3.98893e+07	3.54769e+07	3.58907e+07	3.64921e+07	4.0576e+07	4.13936e+07	4.03116e+07	0.650369	0.432297	0.412918	1.15946	1.47843	1.26156	1.08395	1.27454	1.14172	1.22305	1.1853	1.3864	0.00012367	0.001	0.001	0.001	0.812	0.9	0.9	Cluster1
hsa00564 Glycerophospholipid metabolism	2.35261e-07	8.74	Q9Y6K0	Choline/ethanolaminephosphotransferase 1 OS=Homo sapiens OX=9606 GN=CEPT1 PE=1 SV=1	CEPT1	12	5	60	4	5	K13644	46.5	4.27761e+06	4.4959e+06	4.50726e+06	7.22103e+06	8.04962e+06	6.08323e+06	1.91152e+06	1.95957e+06	2.10359e+06	2.93546e+06	3.81428e+06	1.99478e+06	1.16437	1.19411	1.07152	1.64627	2.00986	1.59394	0.483871	0.576524	0.545266	0.733056	0.90489	0.568384	3.74829e-05	0.0279	0.001	0.0181	0.001	0.001	0.1169	Cluster1
hsa00565 Ether lipid metabolism	0.0002393	8.93	Q15102	Platelet-activating factor acetylhydrolase IB subunit alpha1 OS=Homo sapiens OX=9606 GN=PAFAH1B3 PE=1 SV=1	PAFAH1B3	55	9	153	9	9	K16795	25.7	4.02913e+07	4.26315e+07	5.49987e+07	7.02766e+07	6.53768e+07	5.36608e+07	8.36914e+07	4.23758e+07	64927670	4.73816e+07	5.01369e+07	3.6479e+07	0.829893	0.856799	0.989372	1.21237	1.2352	1.06394	1.60307	0.943402	1.2735	0.895348	0.900041	0.786522	0.0372471	0.2024	0.0998	0.9	0.9	0.1377	0.0672	Cluster1
hsa00565 Ether lipid metabolism	0.0002393	8.93	Q7L5L3	Lysophospholipase D GDPD3 OS=Homo sapiens OX=9606 GN=GDPD3 PE=1 SV=3	GDPD3	18	5	27	5	5	K22387	36.6	454511	160855	874458	6.53356e+06	7.50985e+06	7.04088e+06	5.0706e+06	2.19634e+06	2.89846e+06	1.71445e+06	1.7763e+06	1.68635e+06	0.161037	0.0556102	0.270593	1.93885	2.4407	2.40136	1.67071	0.841102	0.977927	0.557283	0.548519	0.625439	0.000344174	0.001	0.0019	0.0171	0.2906	0.0242	0.3408	Cluster1
hsa00565 Ether lipid metabolism	0.0002393	8.93	Q8NF37	Lysophosphatidylcholine acyltransferase 1 OS=Homo sapiens OX=9606 GN=LPCAT1 PE=1 SV=2	LPCAT1	26	13	158	13	13	K13510	59.1	1.07413e+07	2.02695e+07	1.69763e+07	3.39433e+07	4.45362e+07	3.91341e+07	3.45398e+07	3.25609e+07	2.92844e+07	1.52939e+07	1.88364e+07	1.57913e+07	0.462638	0.851854	0.638591	1.22448	1.75954	1.62252	1.38346	1.51582	1.2011	0.604331	0.707091	0.711965	0.000836449	0.0025	0.0057	0.9	0.8964	0.004	0.0095	Cluster1
hsa00565 Ether lipid metabolism	0.0002393	8.93	Q99487	Platelet-activating factor acetylhydrolase 2, cytoplasmic OS=Homo sapiens OX=9606 GN=PAFAH2 PE=1 SV=1	PAFAH2	19	7	35	7	7	K01062	44	4.15109e+06	5.15969e+06	4.54653e+06	5.24145e+06	7.13233e+06	7.80764e+06	3.22609e+06	1.49749e+06	2.75526e+06	2.47596e+06	2.72892e+06	2.33756e+06	1.1367	1.37862	1.08732	1.20212	1.7915	2.05803	0.821526	0.443214	0.718462	0.62201	0.651278	0.670043	0.00188329	0.3647	0.0371	0.0407	0.0038	0.0041	0.9	Cluster1
hsa00565 Ether lipid metabolism	0.0002393	8.93	Q9Y6K0	Choline/ethanolaminephosphotransferase 1 OS=Homo sapiens OX=9606 GN=CEPT1 PE=1 SV=1	CEPT1	12	5	60	4	5	K13644	46.5	4.27761e+06	4.4959e+06	4.50726e+06	7.22103e+06	8.04962e+06	6.08323e+06	1.91152e+06	1.95957e+06	2.10359e+06	2.93546e+06	3.81428e+06	1.99478e+06	1.16437	1.19411	1.07152	1.64627	2.00986	1.59394	0.483871	0.576524	0.545266	0.733056	0.90489	0.568384	3.74829e-05	0.0279	0.001	0.0181	0.001	0.001	0.1169	Cluster1
hsa00600 Sphingolipid metabolism	0.00340933	6.47	O95470	Sphingosine-1-phosphate lyase 1 OS=Homo sapiens OX=9606 GN=SGPL1 PE=1 SV=3	SGPL1	37	18	258	18	18	K01634	63.5	4.45205e+07	4.61198e+07	6.54295e+07	1.21033e+08	1.47387e+08	1.35056e+08	5.28209e+07	8.90643e+07	1.16437e+08	1.00218e+08	1.19802e+08	1.24028e+08	0.514749	0.520309	0.660702	1.17207	1.56314	1.50314	0.56794	1.11303	1.282	1.06304	1.20723	1.50111	0.0101812	0.0103	0.1507	0.022	0.284	0.9	0.5438	Cluster1
hsa00600 Sphingolipid metabolism	0.00340933	6.47	Q16739	Ceramide glucosyltransferase OS=Homo sapiens OX=9606 GN=UGCG PE=1 SV=1	UGCG	13	4	22	4	4	K00720	44.8	1.88979e+06	1.7606e+06	1.88392e+06	3.64486e+06	3.11464e+06	2.80119e+06	1.60045e+06	1.35341e+06	2.27007e+06	2.43948e+06	2.36397e+06	1.76289e+06	0.944296	0.85841	0.822158	1.52542	1.4276	1.34737	0.743703	0.73096	1.08017	1.11832	1.02951	0.922102	0.00364908	0.0069	0.9	0.496	0.0042	0.0496	0.3121	Cluster1
hsa00600 Sphingolipid metabolism	0.00340933	6.47	Q96G23	Ceramide synthase 2 OS=Homo sapiens OX=9606 GN=CERS2 PE=1 SV=1	CERS2	16	5	123	5	5	K24621	44.8	5.86599e+07	6.73538e+07	6.96296e+07	9.35016e+07	1.04321e+08	1.06113e+08	5.34767e+07	5.57863e+07	5.91932e+07	5.81779e+07	6.67116e+07	6.34612e+07	0.920198	1.03096	0.953961	1.22849	1.50112	1.60236	0.78013	0.945878	0.884241	0.837279	0.912086	1.04209	0.00151615	0.0077	0.5982	0.9	0.0017	0.0041	0.8535	Cluster1
hsa00600 Sphingolipid metabolism	0.00340933	6.47	Q9NYA1	Sphingosine kinase 1 OS=Homo sapiens OX=9606 GN=SPHK1 PE=1 SV=1	SPHK1	9	3	26	3	3	K04718	42.5	3.6893e+06	6.13151e+06	9259748	1.30681e+07	1.70209e+07	1.54372e+07	7.22954e+06	8421233	9.31367e+06	5.10419e+06	5.76398e+06	4.80695e+06	0.470921	0.763676	1.03228	1.3971	1.99292	1.89679	0.858175	1.16184	1.1321	0.597725	0.641238	0.642288	0.00309138	0.0078	0.2927	0.8849	0.1069	0.0033	0.1123	Cluster1
hsa00620 Pyruvate metabolism	0.00219353	7.29	P00338	L-lactate dehydrogenase A chain OS=Homo sapiens OX=9606 GN=LDHA PE=1 SV=2	LDHA	74	25	763	24	25	K00016	36.7	4.88663e+08	5.37162e+08	5.69896e+08	1.63273e+09	1.01532e+09	1.04278e+09	1.02495e+09	7.84084e+08	1.0165e+09	7.30244e+08	6.76175e+08	5.1739e+08	0.654129	0.701613	0.666264	1.83055	1.24669	1.34368	1.2759	1.13445	1.29575	0.896795	0.788873	0.724986	0.000174509	0.001	0.0013	0.37	0.4095	0.0015	0.0106	Cluster1
hsa00620 Pyruvate metabolism	0.00219353	7.29	P09622	Dihydrolipoyl dehydrogenase, mitochondrial OS=Homo sapiens OX=9606 GN=DLD PE=1 SV=2	DLD	42	20	253	20	20	K00382	54.1	3.63026e+07	3.79835e+07	4.85907e+07	7.59887e+07	9.06286e+07	8.46148e+07	1.44483e+08	6.59112e+07	6.02727e+07	3.90269e+07	4.46636e+07	3.7247e+07	0.636915	0.650246	0.74455	1.11662	1.45852	1.42902	2.35734	1.24989	1.00699	0.628174	0.682953	0.684057	0.00558603	0.0347	0.0196	0.9	0.9	0.0309	0.0175	Cluster1
hsa00620 Pyruvate metabolism	0.00219353	7.29	P49189	4-trimethylaminobutyraldehyde dehydrogenase OS=Homo sapiens OX=9606 GN=ALDH9A1 PE=1 SV=3	ALDH9A1	36	14	246	14	14	K00149	53.8	3.85431e+07	4.05977e+07	4.03627e+07	6.26598e+07	5.01136e+07	5.72705e+07	4.08698e+07	4.43192e+07	4.76763e+07	5.57764e+07	6.15471e+07	4.42415e+07	0.886668	0.911283	0.810944	1.2073	1.05748	1.26822	0.874335	1.10198	1.04442	1.17716	1.234	1.06537	0.0112344	0.0151	0.2881	0.0198	0.2191	0.9	0.2858	Cluster1
hsa00620 Pyruvate metabolism	0.00219353	7.29	Q9NR19	Acetyl-coenzyme A synthetase, cytoplasmic OS=Homo sapiens OX=9606 GN=ACSS2 PE=1 SV=1	ACSS2	15	7	52	7	7	K01895	78.5	3.03324e+06	2.44366e+06	4.48482e+06	1.036e+07	8.15917e+06	7.58756e+06	4.74138e+06	3.6671e+06	5.85797e+06	4.59806e+06	4797694	2.47969e+06	0.655019	0.514905	0.845841	1.87379	1.6162	1.57724	0.952168	0.855929	1.20463	0.910948	0.902971	0.560534	0.00294312	0.0027	0.1563	0.7725	0.061	0.0084	0.4996	Cluster1
hsa00630 Glyoxylate and dicarboxylate metabolism	0.000393855	11.42	P04040	Catalase OS=Homo sapiens OX=9606 GN=CAT PE=1 SV=3	CAT	73	30	618	30	30	K03781	59.7	1.69939e+08	1.95462e+08	1.77979e+08	2.58462e+08	3.2104e+08	3.72722e+08	1.68684e+08	1.75877e+08	2.30473e+08	1.49976e+08	1.87047e+08	1.60557e+08	0.888938	0.997651	0.8131	1.13237	1.54042	1.87678	0.820568	0.994388	1.14804	0.71973	0.852752	0.879154	0.0112486	0.0273	0.9	0.8911	0.0658	0.0107	0.5693	Cluster1
hsa00630 Glyoxylate and dicarboxylate metabolism	0.000393855	11.42	P09622	Dihydrolipoyl dehydrogenase, mitochondrial OS=Homo sapiens OX=9606 GN=DLD PE=1 SV=2	DLD	42	20	253	20	20	K00382	54.1	3.63026e+07	3.79835e+07	4.85907e+07	7.59887e+07	9.06286e+07	8.46148e+07	1.44483e+08	6.59112e+07	6.02727e+07	3.90269e+07	4.46636e+07	3.7247e+07	0.636915	0.650246	0.74455	1.11662	1.45852	1.42902	2.35734	1.24989	1.00699	0.628174	0.682953	0.684057	0.00558603	0.0347	0.0196	0.9	0.9	0.0309	0.0175	Cluster1
hsa00630 Glyoxylate and dicarboxylate metabolism	0.000393855	11.42	Q96PE7	Methylmalonyl-CoA epimerase, mitochondrial OS=Homo sapiens OX=9606 GN=MCEE PE=1 SV=1	MCEE	13	2	18	2	2	K05606	18.7	2.55212e+06	3.15867e+06	2.75889e+06	3.59177e+06	4.13971e+06	3.91179e+06	2.03705e+06	2.40727e+06	2.77051e+06	2.26548e+06	2.57157e+06	1.98692e+06	1.00392	1.21238	0.947825	1.18337	1.49372	1.48123	0.745177	1.02351	1.0378	0.817578	0.881635	0.818155	0.00915502	0.1323	0.6573	0.2456	0.0263	0.0079	0.7865	Cluster1
hsa00630 Glyoxylate and dicarboxylate metabolism	0.000393855	11.42	Q9NR19	Acetyl-coenzyme A synthetase, cytoplasmic OS=Homo sapiens OX=9606 GN=ACSS2 PE=1 SV=1	ACSS2	15	7	52	7	7	K01895	78.5	3.03324e+06	2.44366e+06	4.48482e+06	1.036e+07	8.15917e+06	7.58756e+06	4.74138e+06	3.6671e+06	5.85797e+06	4.59806e+06	4797694	2.47969e+06	0.655019	0.514905	0.845841	1.87379	1.6162	1.57724	0.952168	0.855929	1.20463	0.910948	0.902971	0.560534	0.00294312	0.0027	0.1563	0.7725	0.061	0.0084	0.4996	Cluster1
hsa00640 Propanoate metabolism	3.27956e-05	13.39	P00338	L-lactate dehydrogenase A chain OS=Homo sapiens OX=9606 GN=LDHA PE=1 SV=2	LDHA	74	25	763	24	25	K00016	36.7	4.88663e+08	5.37162e+08	5.69896e+08	1.63273e+09	1.01532e+09	1.04278e+09	1.02495e+09	7.84084e+08	1.0165e+09	7.30244e+08	6.76175e+08	5.1739e+08	0.654129	0.701613	0.666264	1.83055	1.24669	1.34368	1.2759	1.13445	1.29575	0.896795	0.788873	0.724986	0.000174509	0.001	0.0013	0.37	0.4095	0.0015	0.0106	Cluster1
hsa00640 Propanoate metabolism	3.27956e-05	13.39	P09622	Dihydrolipoyl dehydrogenase, mitochondrial OS=Homo sapiens OX=9606 GN=DLD PE=1 SV=2	DLD	42	20	253	20	20	K00382	54.1	3.63026e+07	3.79835e+07	4.85907e+07	7.59887e+07	9.06286e+07	8.46148e+07	1.44483e+08	6.59112e+07	6.02727e+07	3.90269e+07	4.46636e+07	3.7247e+07	0.636915	0.650246	0.74455	1.11662	1.45852	1.42902	2.35734	1.24989	1.00699	0.628174	0.682953	0.684057	0.00558603	0.0347	0.0196	0.9	0.9	0.0309	0.0175	Cluster1
hsa00640 Propanoate metabolism	3.27956e-05	13.39	P11182	Lipoamide acyltransferase component of branched-chain alpha-keto acid dehydrogenase complex, mitochondrial OS=Homo sapiens OX=9606 GN=DBT PE=1 SV=3	DBT	27	12	170	12	12	K09699	53.5	3.34422e+07	3.40039e+07	4.71277e+07	6.79463e+07	8.06418e+07	7.09972e+07	3.97949e+07	5.35307e+07	5.14099e+07	4.66827e+07	4.76152e+07	3.32141e+07	0.740867	0.735043	0.911841	1.26074	1.63874	1.51404	0.819851	1.28179	1.08456	0.948798	0.919361	0.770241	0.00605916	0.0057	0.2078	0.8415	0.1088	0.0158	0.5377	Cluster1
hsa00640 Propanoate metabolism	3.27956e-05	13.39	Q96PE7	Methylmalonyl-CoA epimerase, mitochondrial OS=Homo sapiens OX=9606 GN=MCEE PE=1 SV=1	MCEE	13	2	18	2	2	K05606	18.7	2.55212e+06	3.15867e+06	2.75889e+06	3.59177e+06	4.13971e+06	3.91179e+06	2.03705e+06	2.40727e+06	2.77051e+06	2.26548e+06	2.57157e+06	1.98692e+06	1.00392	1.21238	0.947825	1.18337	1.49372	1.48123	0.745177	1.02351	1.0378	0.817578	0.881635	0.818155	0.00915502	0.1323	0.6573	0.2456	0.0263	0.0079	0.7865	Cluster1
hsa00640 Propanoate metabolism	3.27956e-05	13.39	Q9NR19	Acetyl-coenzyme A synthetase, cytoplasmic OS=Homo sapiens OX=9606 GN=ACSS2 PE=1 SV=1	ACSS2	15	7	52	7	7	K01895	78.5	3.03324e+06	2.44366e+06	4.48482e+06	1.036e+07	8.15917e+06	7.58756e+06	4.74138e+06	3.6671e+06	5.85797e+06	4.59806e+06	4797694	2.47969e+06	0.655019	0.514905	0.845841	1.87379	1.6162	1.57724	0.952168	0.855929	1.20463	0.910948	0.902971	0.560534	0.00294312	0.0027	0.1563	0.7725	0.061	0.0084	0.4996	Cluster1
hsa00760 Nicotinate and nicotinamide metabolism	0.0628062	4.9	P43490	Nicotinamide phosphoribosyltransferase OS=Homo sapiens OX=9606 GN=NAMPT PE=1 SV=1	NAMPT	64	28	321	28	28	K03462	55.5	8.20117e+07	8.78294e+07	9.23038e+07	3.77377e+08	3.44864e+08	2.85944e+08	2.98608e+08	2.49609e+08	2.74198e+08	2.04857e+08	2.41014e+08	1.61133e+08	0.408096	0.426447	0.401146	1.57281	1.57412	1.36967	1.38181	1.3425	1.2993	0.935209	1.04526	0.839323	7.12477e-08	0.001	0.001	0.001	0.2811	0.001	0.0012	Cluster1
hsa00760 Nicotinate and nicotinamide metabolism	0.0628062	4.9	Q8N6T7	NAD-dependent protein deacylase sirtuin-6 OS=Homo sapiens OX=9606 GN=SIRT6 PE=1 SV=2	SIRT6	30	9	65	9	9	K11416	39.1	1.46906e+07	1.66872e+07	1.93456e+07	2.72342e+07	2.90381e+07	2.46817e+07	5.52589e+06	8.36237e+06	5.68579e+06	2.0217e+07	18727201	1.98917e+07	0.939399	1.04119	1.08041	1.4586	1.70326	1.51927	0.328605	0.577973	0.346226	1.18604	1.0437	1.3315	7.31333e-05	0.0711	0.001	0.7203	0.001	0.292	0.001	Cluster1
hsa00830 Retinol metabolism	0.18	2.6	P47895	Aldehyde dehydrogenase family 1 member A3 OS=Homo sapiens OX=9606 GN=ALDH1A3 PE=1 SV=2	ALDH1A3	30	14	93	12	12	K07249	56.1	1925859	1.31688e+06	1.68889e+06	2.96048e+07	1.6071e+07	1.89519e+07	1.97462e+06	2.21026e+06	1.69001e+06	3.62346e+06	4.19448e+06	2.61917e+06	0.301291	0.201024	0.23076	3.87915	2.30626	2.85406	0.287281	0.373742	0.251774	0.520065	0.571918	0.428928	1.69806e-06	0.001	0.5845	0.0105	0.001	0.001	0.062	Cluster1
hsa00830 Retinol metabolism	0.18	2.6	Q8NBN7	Retinol dehydrogenase 13 OS=Homo sapiens OX=9606 GN=RDH13 PE=1 SV=2	RDH13	49	12	142	12	12	K11161	35.9	1.20039e+06	894200	1.67024e+06	1.62074e+07	2.21748e+07	2.23933e+07	1.37394e+07	1.51331e+07	1.59944e+07	1.41742e+07	1.83164e+07	1.34961e+07	0.103777	0.0754308	0.12611	1.17355	1.75848	1.86356	1.1046	1.41407	1.31675	1.12421	1.3801	1.22136	3.94882e-07	0.001	0.001	0.001	0.5892	0.503	0.9	Cluster1
hsa00860 Porphyrin metabolism	0.0137893	5.98	P06132	Uroporphyrinogen decarboxylase OS=Homo sapiens OX=9606 GN=UROD PE=1 SV=2	UROD	30	7	65	7	7	K01599	40.8	7.75771e+06	9.40905e+06	1.09965e+07	2.3302e+07	1.46997e+07	1.32201e+07	1.96326e+07	1.25799e+07	1.74132e+07	5.83604e+06	4.51375e+06	3.27441e+06	0.730663	0.864705	0.904555	1.83819	1.26998	1.19858	1.71958	1.28065	1.56179	0.504282	0.370523	0.32283	7.4759e-05	0.0353	0.0191	0.0053	0.9	0.001	0.001	Cluster1
hsa00860 Porphyrin metabolism	0.0137893	5.98	P53004	Biliverdin reductase A OS=Homo sapiens OX=9606 GN=BLVRA PE=1 SV=2	BLVRA	37	10	131	10	10	K00214	33.4	1.53165e+07	9.24565e+06	9.00545e+06	3.69672e+07	1.76616e+07	1.95615e+07	2.6067e+07	1.5784e+07	2.00112e+07	1.5781e+07	1.19506e+07	8.51562e+06	0.9995	0.588706	0.513245	2.02047	1.05719	1.22878	1.58189	1.11329	1.24353	0.944774	0.679682	0.581697	0.0274824	0.0609	0.0875	0.9	0.9	0.0932	0.1335	Cluster1
hsa00860 Porphyrin metabolism	0.0137893	5.98	Q7KZN9	Cytochrome c oxidase assembly protein COX15 homolog OS=Homo sapiens OX=9606 GN=COX15 PE=1 SV=1	COX15	16	5	114	5	5	K02259	46	1.38143e+07	1.427e+07	1.51691e+07	4.52228e+07	4.38648e+07	4.71261e+07	4.33631e+07	4.22019e+07	3.6528e+07	3.52768e+07	3.83708e+07	3.50347e+07	0.452374	0.455965	0.433836	1.24034	1.31761	1.48553	1.32054	1.49372	1.13908	1.05982	1.09513	1.20095	9.98692e-07	0.001	0.001	0.001	0.9	0.1267	0.2063	Cluster1
hsa00970 Aminoacyl-tRNA biosynthesis	0.000157681	9.74	P23381	Tryptophan--tRNA ligase, cytoplasmic OS=Homo sapiens OX=9606 GN=WARS1 PE=1 SV=2	WARS1	39	11	72	11	11	K01867	53.1	9.53037e+06	9.92894e+06	8.20981e+06	3.51732e+07	2.31575e+07	1.96676e+07	2.14975e+07	1.57543e+07	1.93545e+07	1.87805e+07	1.39826e+07	1.03725e+07	0.623304	0.633624	0.468943	1.9267	1.38926	1.2382	1.30749	1.11367	1.2054	1.12686	0.797027	0.710117	0.00132404	0.0012	0.0058	0.1095	0.5515	0.0317	0.2119	Cluster1
hsa00970 Aminoacyl-tRNA biosynthesis	0.000157681	9.74	P41250	Glycine--tRNA ligase OS=Homo sapiens OX=9606 GN=GARS1 PE=1 SV=3	GARS1	41	25	418	25	25	K01880	83.1	8.68206e+07	8.95804e+07	1.10477e+08	1.68699e+08	1.35549e+08	1.47796e+08	7.71632e+07	8.98013e+07	1.24946e+08	7.23567e+07	6.55397e+07	5.32451e+07	0.95449	0.960948	1.06076	1.55337	1.36693	1.56408	0.788898	1.06708	1.30806	0.729791	0.627982	0.612753	0.000884059	0.0339	0.9	0.0319	0.0554	0.001	0.0197	Cluster1
hsa00970 Aminoacyl-tRNA biosynthesis	0.000157681	9.74	P49589	Cysteine--tRNA ligase, cytoplasmic OS=Homo sapiens OX=9606 GN=CARS1 PE=1 SV=3	CARS1	45	26	185	26	26	K01883	85.4	2.11857e+07	2.74308e+07	4.24473e+07	6.36129e+07	4.42313e+07	3.91807e+07	3.05589e+07	2.46291e+07	2.98559e+07	2.53316e+07	2.51901e+07	2.12022e+07	0.720796	0.910643	1.2613	1.81271	1.38039	1.28319	0.966874	0.905707	0.967298	0.790686	0.746956	0.755109	0.00840937	0.0454	0.9	0.4843	0.0491	0.0062	0.4567	Cluster1
hsa00970 Aminoacyl-tRNA biosynthesis	0.000157681	9.74	Q9HA77	Probable cysteine--tRNA ligase, mitochondrial OS=Homo sapiens OX=9606 GN=CARS2 PE=1 SV=1	CARS2	38	18	166	18	18	K01883	62.2	1.26919e+07	1.48856e+07	1.64778e+07	7.04924e+07	9.74853e+07	1.18797e+08	1.45378e+07	2.50589e+07	2.65152e+07	1.55058e+07	1.95871e+07	1.48472e+07	0.381544	0.43664	0.432627	1.7749	2.68818	3.43773	0.406422	0.814229	0.759052	0.427646	0.513192	0.467218	9.70391e-05	0.001	0.28	0.9	0.001	0.001	0.5301	Cluster1
hsa00970 Aminoacyl-tRNA biosynthesis	0.000157681	9.74	Q9UGM6	Tryptophan--tRNA ligase, mitochondrial OS=Homo sapiens OX=9606 GN=WARS2 PE=1 SV=1	WARS2	21	6	74	6	6	K01867	40.1	1.28944e+07	1.25296e+07	1.42495e+07	1.35574e+07	1.53688e+07	1.71719e+07	8.48005e+06	1.25773e+07	1.1804e+07	7.37445e+06	8.37357e+06	6945562	1.22571	1.16215	1.183	1.07938	1.34007	1.57128	0.749628	1.29223	1.0685	0.643113	0.69373	0.691116	0.00604016	0.8784	0.646	0.0146	0.3009	0.0058	0.0743	Cluster1
hsa00980 Metabolism of xenobiotics by cytochrome P450	0.0594677	3.38	O14880	Microsomal glutathione S-transferase 3 OS=Homo sapiens OX=9606 GN=MGST3 PE=1 SV=1	MGST3	53	7	111	7	7	K00799	16.5	3.68879e+07	4.10331e+07	5.32845e+07	9.872e+07	1.29599e+08	1.03843e+08	2.52814e+07	2.47161e+07	2.46966e+07	8.34126e+07	94614277	7.12764e+07	0.629387	0.683136	0.79402	1.41076	2.02833	1.70553	0.401141	0.455807	0.401263	1.30568	1.40697	1.27303	1.86493e-06	0.001	0.003	0.001	0.001	0.1235	0.001	Cluster1
hsa00980 Metabolism of xenobiotics by cytochrome P450	0.0594677	3.38	P10620	Microsomal glutathione S-transferase 1 OS=Homo sapiens OX=9606 GN=MGST1 PE=1 SV=1	MGST1	30	5	494	5	5	K00799	17.6	3.42156e+08	3.82506e+08	4.06284e+08	5.61706e+08	6.81124e+08	6.25113e+08	5.83962e+08	5.39495e+08	5.33879e+08	4.64967e+08	4.88258e+08	4.176e+08	0.762658	0.831921	0.790918	1.04864	1.39262	1.34126	1.21046	1.29975	1.1332	0.950821	0.948524	0.974369	0.00065755	0.001	0.0016	0.1144	0.9	0.0236	0.0434	Cluster1
hsa00980 Metabolism of xenobiotics by cytochrome P450	0.0594677	3.38	P78417	Glutathione S-transferase omega-1 OS=Homo sapiens OX=9606 GN=GSTO1 PE=1 SV=2	GSTO1	56	16	250	16	16	K00799	27.5	6.34434e+07	6.95446e+07	8.06295e+07	2.41259e+08	1.44889e+08	1.44061e+08	1.31563e+08	9.59576e+07	1.2161e+08	7.39787e+07	7.1247e+07	4.74898e+07	0.662927	0.709057	0.735818	2.11143	1.38873	1.44902	1.27842	1.08374	1.21006	0.709182	0.648844	0.519443	0.000147531	0.001	0.0108	0.7297	0.1256	0.001	0.0031	Cluster1
hsa00982 Drug metabolism - cytochrome P450	0.0486868	3.67	O14880	Microsomal glutathione S-transferase 3 OS=Homo sapiens OX=9606 GN=MGST3 PE=1 SV=1	MGST3	53	7	111	7	7	K00799	16.5	3.68879e+07	4.10331e+07	5.32845e+07	9.872e+07	1.29599e+08	1.03843e+08	2.52814e+07	2.47161e+07	2.46966e+07	8.34126e+07	94614277	7.12764e+07	0.629387	0.683136	0.79402	1.41076	2.02833	1.70553	0.401141	0.455807	0.401263	1.30568	1.40697	1.27303	1.86493e-06	0.001	0.003	0.001	0.001	0.1235	0.001	Cluster1
hsa00982 Drug metabolism - cytochrome P450	0.0486868	3.67	P10620	Microsomal glutathione S-transferase 1 OS=Homo sapiens OX=9606 GN=MGST1 PE=1 SV=1	MGST1	30	5	494	5	5	K00799	17.6	3.42156e+08	3.82506e+08	4.06284e+08	5.61706e+08	6.81124e+08	6.25113e+08	5.83962e+08	5.39495e+08	5.33879e+08	4.64967e+08	4.88258e+08	4.176e+08	0.762658	0.831921	0.790918	1.04864	1.39262	1.34126	1.21046	1.29975	1.1332	0.950821	0.948524	0.974369	0.00065755	0.001	0.0016	0.1144	0.9	0.0236	0.0434	Cluster1
hsa00982 Drug metabolism - cytochrome P450	0.0486868	3.67	P78417	Glutathione S-transferase omega-1 OS=Homo sapiens OX=9606 GN=GSTO1 PE=1 SV=2	GSTO1	56	16	250	16	16	K00799	27.5	6.34434e+07	6.95446e+07	8.06295e+07	2.41259e+08	1.44889e+08	1.44061e+08	1.31563e+08	9.59576e+07	1.2161e+08	7.39787e+07	7.1247e+07	4.74898e+07	0.662927	0.709057	0.735818	2.11143	1.38873	1.44902	1.27842	1.08374	1.21006	0.709182	0.648844	0.519443	0.000147531	0.001	0.0108	0.7297	0.1256	0.001	0.0031	Cluster1
hsa00983 Drug metabolism - other enzymes	4.32189e-13	15.18	O14880	Microsomal glutathione S-transferase 3 OS=Homo sapiens OX=9606 GN=MGST3 PE=1 SV=1	MGST3	53	7	111	7	7	K00799	16.5	3.68879e+07	4.10331e+07	5.32845e+07	9.872e+07	1.29599e+08	1.03843e+08	2.52814e+07	2.47161e+07	2.46966e+07	8.34126e+07	94614277	7.12764e+07	0.629387	0.683136	0.79402	1.41076	2.02833	1.70553	0.401141	0.455807	0.401263	1.30568	1.40697	1.27303	1.86493e-06	0.001	0.003	0.001	0.001	0.1235	0.001	Cluster1
hsa00983 Drug metabolism - other enzymes	4.32189e-13	15.18	P10620	Microsomal glutathione S-transferase 1 OS=Homo sapiens OX=9606 GN=MGST1 PE=1 SV=1	MGST1	30	5	494	5	5	K00799	17.6	3.42156e+08	3.82506e+08	4.06284e+08	5.61706e+08	6.81124e+08	6.25113e+08	5.83962e+08	5.39495e+08	5.33879e+08	4.64967e+08	4.88258e+08	4.176e+08	0.762658	0.831921	0.790918	1.04864	1.39262	1.34126	1.21046	1.29975	1.1332	0.950821	0.948524	0.974369	0.00065755	0.001	0.0016	0.1144	0.9	0.0236	0.0434	Cluster1
hsa00983 Drug metabolism - other enzymes	4.32189e-13	15.18	P12268	Inosine-5'-monophosphate dehydrogenase 2 OS=Homo sapiens OX=9606 GN=IMPDH2 PE=1 SV=2	IMPDH2	61	21	451	20	21	K00088	55.8	9.89311e+07	1.06405e+08	1.23159e+08	2.10999e+08	1.31275e+08	129538630	1.58579e+08	1.28527e+08	1.5939e+08	6.60681e+07	5.95057e+07	4.48309e+07	0.937798	0.984186	1.01962	1.67521	1.14146	1.18202	1.39792	1.31686	1.43879	0.574566	0.491619	0.444848	3.65758e-05	0.0886	0.0434	0.001	0.9	0.001	0.001	Cluster1
hsa00983 Drug metabolism - other enzymes	4.32189e-13	15.18	P15531	Nucleoside diphosphate kinase A OS=Homo sapiens OX=9606 GN=NME1 PE=1 SV=1	NME1	70	9	371	5	10	K00940	17.1	1.81432e+08	2.30967e+08	2.74581e+08	4.60619e+08	2.82989e+08	2.83701e+08	3.11504e+08	2.349e+08	3.05399e+08	2.22163e+08	2.25426e+08	1.59057e+08	0.768226	0.954255	1.01541	1.63354	1.09913	1.15634	1.22659	1.07504	1.23141	0.863016	0.831904	0.704998	0.0137287	0.0807	0.209	0.6968	0.8967	0.018	0.0465	Cluster1
hsa00983 Drug metabolism - other enzymes	4.32189e-13	15.18	P22392	Nucleoside diphosphate kinase B OS=Homo sapiens OX=9606 GN=NME2 PE=1 SV=1	NME2	49	7	309	2	3	K00940	17.3	1.15243e+07	1.26371e+07	1.13128e+07	2.38688e+07	1.57169e+07	1.75226e+07	1.86617e+07	11763641	1.52898e+07	14747474	11271595	8.8973e+06	0.893804	0.956343	0.766292	1.55049	1.11814	1.3082	1.34598	0.986135	1.12924	1.04934	0.761914	0.722342	0.023896	0.0551	0.2354	0.9	0.7132	0.0353	0.1532	Cluster1
hsa00983 Drug metabolism - other enzymes	4.32189e-13	15.18	P23141	Liver carboxylesterase 1 OS=Homo sapiens OX=9606 GN=CES1 PE=1 SV=2	CES1	11	6	18	6	6	K01044	62.5	1.37192e+06	1.01636e+06	440984	6000162	5.02265e+06	4745162	1.82244e+06	953180	1.40075e+06	4.09624e+06	3.5936e+06	2.90152e+06	0.552392	0.399306	0.155074	2.02346	1.85505	1.83916	0.682391	0.414822	0.53708	1.51313	1.26108	1.22293	0.00108493	0.0014	0.3842	0.0058	0.0105	0.6156	0.0569	Cluster1
hsa00983 Drug metabolism - other enzymes	4.32189e-13	15.18	P23921	Ribonucleoside-diphosphate reductase large subunit OS=Homo sapiens OX=9606 GN=RRM1 PE=1 SV=1	RRM1	30	20	214	20	20	K10807	90	1.98543e+07	1.73042e+07	1.89686e+07	5.82381e+07	4.19717e+07	4.25145e+07	4.10411e+07	3.42121e+07	3.65266e+07	3.94566e+07	3.32934e+07	2.38965e+07	0.654897	0.556942	0.546451	1.60894	1.26992	1.34991	1.25893	1.21974	1.14733	1.19402	0.95713	0.82511	0.000128453	0.001	0.001	0.0041	0.4947	0.0319	0.2465	Cluster1
hsa00983 Drug metabolism - other enzymes	4.32189e-13	15.18	P30085	UMP-CMP kinase OS=Homo sapiens OX=9606 GN=CMPK1 PE=1 SV=3	CMPK1	41	6	97	6	6	K13800	22.2	1.48479e+07	2.13612e+07	1.9432e+07	3.41686e+07	2.03403e+07	2.0814e+07	2.00888e+07	1.36438e+07	1.86602e+07	1.24609e+07	1.07846e+07	8.44189e+06	0.927572	1.30211	1.06022	1.78781	1.16558	1.25166	1.16707	0.921268	1.11009	0.714171	0.587193	0.552051	0.00239338	0.3792	0.9	0.0143	0.308	0.0018	0.018	Cluster1
hsa00983 Drug metabolism - other enzymes	4.32189e-13	15.18	P49915	GMP synthase [glutamine-hydrolyzing] OS=Homo sapiens OX=9606 GN=GMPS PE=1 SV=1	GMPS	54	28	331	28	28	K01951	76.7	9.26671e+07	7.53584e+07	9.33356e+07	1.51357e+08	8.88986e+07	9.32832e+07	1.19102e+08	7.08939e+07	9.37653e+07	5.24403e+07	4.11449e+07	2.60441e+07	1.24704	0.989517	1.09698	1.70596	1.09736	1.20839	1.4905	1.03117	1.20159	0.647426	0.482574	0.366877	0.00147119	0.7452	0.9	0.0065	0.9	0.002	0.0032	Cluster1
hsa00983 Drug metabolism - other enzymes	4.32189e-13	15.18	P78417	Glutathione S-transferase omega-1 OS=Homo sapiens OX=9606 GN=GSTO1 PE=1 SV=2	GSTO1	56	16	250	16	16	K00799	27.5	6.34434e+07	6.95446e+07	8.06295e+07	2.41259e+08	1.44889e+08	1.44061e+08	1.31563e+08	9.59576e+07	1.2161e+08	7.39787e+07	7.1247e+07	4.74898e+07	0.662927	0.709057	0.735818	2.11143	1.38873	1.44902	1.27842	1.08374	1.21006	0.709182	0.648844	0.519443	0.000147531	0.001	0.0108	0.7297	0.1256	0.001	0.0031	Cluster1
hsa00983 Drug metabolism - other enzymes	4.32189e-13	15.18	Q16831	Uridine phosphorylase 1 OS=Homo sapiens OX=9606 GN=UPP1 PE=1 SV=1	UPP1	35	10	81	10	10	K00757	33.9	1.89285e+06	2.82195e+06	2.68789e+06	8.42784e+06	7.00704e+06	6.37187e+06	5.70386e+06	5.37472e+06	8.61937e+06	4.12485e+06	4.38389e+06	2.95937e+06	0.421179	0.612684	0.522346	1.57065	1.43016	1.36479	1.18027	1.29262	1.82635	0.842033	0.850165	0.689298	0.000138432	0.001	0.001	0.0481	0.9	0.0081	0.0111	Cluster1
hsa00983 Drug metabolism - other enzymes	4.32189e-13	15.18	Q7LG56	Ribonucleoside-diphosphate reductase subunit M2 B OS=Homo sapiens OX=9606 GN=RRM2B PE=1 SV=1	RRM2B	18	5	26	4	4	K10808	40.7	766135	470960	818797	2.59102e+06	1.91723e+06	1.65032e+06	2.06134e+06	1.20336e+06	1.28726e+06	2.43474e+06	1.4368e+06	873783	0.587741	0.352536	0.548598	1.66481	1.34914	1.2187	1.47059	0.997805	0.940383	1.71359	0.960659	0.701685	0.0127368	0.0113	0.0397	0.0556	0.775	0.6523	0.9	Cluster1
hsa00983 Drug metabolism - other enzymes	4.32189e-13	15.18	Q9BZX2	Uridine-cytidine kinase 2 OS=Homo sapiens OX=9606 GN=UCK2 PE=1 SV=1	UCK2	24	5	21	5	5	K00876	29.3	1.02954e+06	775183	1.0424e+06	3.5617e+06	3.22386e+06	3.38672e+06	2.51382e+06	1.19286e+06	928429	1.15714e+06	582452	669444	0.689359	0.50646	0.609583	1.99744	1.98007	2.18288	1.5653	0.863296	0.591984	0.710819	0.339904	0.469218	0.00240235	0.0063	0.3836	0.8339	0.0615	0.0024	0.1326	Cluster1
hsa00983 Drug metabolism - other enzymes	4.32189e-13	15.18	Q9Y5B8	Nucleoside diphosphate kinase 7 OS=Homo sapiens OX=9606 GN=NME7 PE=1 SV=1	NME7	11	3	15	3	3	K00940	42.5	876395	982710	1.21398e+06	1.25413e+06	1.28115e+06	1.05547e+06	1.34079e+06	850888	974214	948237	702672	660142	0.969758	1.06103	1.1732	1.1623	1.30037	1.12424	1.3797	1.01766	1.02654	0.962613	0.677657	0.764642	0.0278242	0.7321	0.9	0.1161	0.9	0.0282	0.0555	Cluster1
hsa01040 Biosynthesis of unsaturated fatty acids	0.0393588	6.35	P22307	Sterol carrier protein 2 OS=Homo sapiens OX=9606 GN=SCP2 PE=1 SV=2	SCP2	35	19	363	19	19	K08764	59	1.17467e+08	1.57307e+08	1.58754e+08	2.13833e+08	219846149	2.22541e+08	1.46628e+08	1.50153e+08	1.62162e+08	1.52809e+08	1.95629e+08	1.8929e+08	0.756354	0.988313	0.89275	1.15318	1.29846	1.37933	0.877983	1.04499	0.994298	0.902671	1.09783	1.27583	0.033709	0.0277	0.7343	0.247	0.1132	0.4431	0.7117	Cluster1
hsa01040 Biosynthesis of unsaturated fatty acids	0.0393588	6.35	Q9P035	Very-long-chain (3R)-3-hydroxyacyl-CoA dehydratase 3 OS=Homo sapiens OX=9606 GN=HACD3 PE=1 SV=2	HACD3	34	11	251	11	11	K10703	43.1	1.04442e+08	1.42079e+08	1.45897e+08	2.24271e+08	2.36737e+08	216224739	1.70998e+08	1.48338e+08	1.64186e+08	1.79218e+08	2.07389e+08	1.86384e+08	0.659914	0.875953	0.805114	1.18686	1.37209	1.31513	1.00477	1.01306	0.987891	1.03888	1.14207	1.23276	0.000862873	0.001	0.0379	0.0043	0.0414	0.3917	0.4054	Cluster1
hsa01232 Nucleotide metabolism	1.54717e-11	13.42	O95671	Probable bifunctional dTTP/UTP pyrophosphatase/methyltransferase protein OS=Homo sapiens OX=9606 GN=ASMTL PE=1 SV=3	ASMTL	20	8	32	8	8	K25435	68.8	495759	513978	136356	7.96215e+06	2.9715e+06	3.65952e+06	2.77403e+06	3.42874e+06	2.87779e+06	1.66548e+06	1.84618e+06	186316	0.233542	0.236253	0.0561004	3.1415	1.28402	1.65946	1.21525	1.74581	1.29096	0.71979	0.757989	0.0918761	0.0118033	0.0153	0.0291	0.4943	0.9	0.1188	0.2268	Cluster1
hsa01232 Nucleotide metabolism	1.54717e-11	13.42	P12268	Inosine-5'-monophosphate dehydrogenase 2 OS=Homo sapiens OX=9606 GN=IMPDH2 PE=1 SV=2	IMPDH2	61	21	451	20	21	K00088	55.8	9.89311e+07	1.06405e+08	1.23159e+08	2.10999e+08	1.31275e+08	129538630	1.58579e+08	1.28527e+08	1.5939e+08	6.60681e+07	5.95057e+07	4.48309e+07	0.937798	0.984186	1.01962	1.67521	1.14146	1.18202	1.39792	1.31686	1.43879	0.574566	0.491619	0.444848	3.65758e-05	0.0886	0.0434	0.001	0.9	0.001	0.001	Cluster1
hsa01232 Nucleotide metabolism	1.54717e-11	13.42	P15531	Nucleoside diphosphate kinase A OS=Homo sapiens OX=9606 GN=NME1 PE=1 SV=1	NME1	70	9	371	5	10	K00940	17.1	1.81432e+08	2.30967e+08	2.74581e+08	4.60619e+08	2.82989e+08	2.83701e+08	3.11504e+08	2.349e+08	3.05399e+08	2.22163e+08	2.25426e+08	1.59057e+08	0.768226	0.954255	1.01541	1.63354	1.09913	1.15634	1.22659	1.07504	1.23141	0.863016	0.831904	0.704998	0.0137287	0.0807	0.209	0.6968	0.8967	0.018	0.0465	Cluster1
hsa01232 Nucleotide metabolism	1.54717e-11	13.42	P22392	Nucleoside diphosphate kinase B OS=Homo sapiens OX=9606 GN=NME2 PE=1 SV=1	NME2	49	7	309	2	3	K00940	17.3	1.15243e+07	1.26371e+07	1.13128e+07	2.38688e+07	1.57169e+07	1.75226e+07	1.86617e+07	11763641	1.52898e+07	14747474	11271595	8.8973e+06	0.893804	0.956343	0.766292	1.55049	1.11814	1.3082	1.34598	0.986135	1.12924	1.04934	0.761914	0.722342	0.023896	0.0551	0.2354	0.9	0.7132	0.0353	0.1532	Cluster1
hsa01232 Nucleotide metabolism	1.54717e-11	13.42	P23921	Ribonucleoside-diphosphate reductase large subunit OS=Homo sapiens OX=9606 GN=RRM1 PE=1 SV=1	RRM1	30	20	214	20	20	K10807	90	1.98543e+07	1.73042e+07	1.89686e+07	5.82381e+07	4.19717e+07	4.25145e+07	4.10411e+07	3.42121e+07	3.65266e+07	3.94566e+07	3.32934e+07	2.38965e+07	0.654897	0.556942	0.546451	1.60894	1.26992	1.34991	1.25893	1.21974	1.14733	1.19402	0.95713	0.82511	0.000128453	0.001	0.001	0.0041	0.4947	0.0319	0.2465	Cluster1
hsa01232 Nucleotide metabolism	1.54717e-11	13.42	P30085	UMP-CMP kinase OS=Homo sapiens OX=9606 GN=CMPK1 PE=1 SV=3	CMPK1	41	6	97	6	6	K13800	22.2	1.48479e+07	2.13612e+07	1.9432e+07	3.41686e+07	2.03403e+07	2.0814e+07	2.00888e+07	1.36438e+07	1.86602e+07	1.24609e+07	1.07846e+07	8.44189e+06	0.927572	1.30211	1.06022	1.78781	1.16558	1.25166	1.16707	0.921268	1.11009	0.714171	0.587193	0.552051	0.00239338	0.3792	0.9	0.0143	0.308	0.0018	0.018	Cluster1
hsa01232 Nucleotide metabolism	1.54717e-11	13.42	P49915	GMP synthase [glutamine-hydrolyzing] OS=Homo sapiens OX=9606 GN=GMPS PE=1 SV=1	GMPS	54	28	331	28	28	K01951	76.7	9.26671e+07	7.53584e+07	9.33356e+07	1.51357e+08	8.88986e+07	9.32832e+07	1.19102e+08	7.08939e+07	9.37653e+07	5.24403e+07	4.11449e+07	2.60441e+07	1.24704	0.989517	1.09698	1.70596	1.09736	1.20839	1.4905	1.03117	1.20159	0.647426	0.482574	0.366877	0.00147119	0.7452	0.9	0.0065	0.9	0.002	0.0032	Cluster1
hsa01232 Nucleotide metabolism	1.54717e-11	13.42	P55263	Adenosine kinase OS=Homo sapiens OX=9606 GN=ADK PE=1 SV=2	ADK	35	12	124	12	12	K00856	40.5	1.16979e+07	1.13122e+07	1.21083e+07	39219776	2.0279e+07	1.8235e+07	2.39772e+07	1.92723e+07	2.69711e+07	1.3888e+07	1.12325e+07	8.89291e+06	0.723911	0.683067	0.654424	2.0328	1.15114	1.08626	1.37987	1.28908	1.58941	0.788475	0.605828	0.576075	0.00180435	0.0132	0.0099	0.9	0.9	0.0086	0.0065	Cluster1
hsa01232 Nucleotide metabolism	1.54717e-11	13.42	Q01433	AMP deaminase 2 OS=Homo sapiens OX=9606 GN=AMPD2 PE=1 SV=2	AMPD2	20	14	75	14	14	K01490	100.6	5.6801e+06	5.53903e+06	6.6608e+06	2.6421e+07	1.26321e+07	1.34604e+07	3.9112e+06	4.18047e+06	6.62381e+06	5.12739e+06	3.33212e+06	2.82336e+06	0.791638	0.753255	0.810762	3.08413	1.6149	1.80583	0.506923	0.629743	0.879098	0.655599	0.404748	0.411902	0.000686019	0.0079	0.8127	0.1714	0.0028	0.001	0.4936	Cluster1
hsa01232 Nucleotide metabolism	1.54717e-11	13.42	Q16831	Uridine phosphorylase 1 OS=Homo sapiens OX=9606 GN=UPP1 PE=1 SV=1	UPP1	35	10	81	10	10	K00757	33.9	1.89285e+06	2.82195e+06	2.68789e+06	8.42784e+06	7.00704e+06	6.37187e+06	5.70386e+06	5.37472e+06	8.61937e+06	4.12485e+06	4.38389e+06	2.95937e+06	0.421179	0.612684	0.522346	1.57065	1.43016	1.36479	1.18027	1.29262	1.82635	0.842033	0.850165	0.689298	0.000138432	0.001	0.001	0.0481	0.9	0.0081	0.0111	Cluster1
hsa01232 Nucleotide metabolism	1.54717e-11	13.42	Q7LG56	Ribonucleoside-diphosphate reductase subunit M2 B OS=Homo sapiens OX=9606 GN=RRM2B PE=1 SV=1	RRM2B	18	5	26	4	4	K10808	40.7	766135	470960	818797	2.59102e+06	1.91723e+06	1.65032e+06	2.06134e+06	1.20336e+06	1.28726e+06	2.43474e+06	1.4368e+06	873783	0.587741	0.352536	0.548598	1.66481	1.34914	1.2187	1.47059	0.997805	0.940383	1.71359	0.960659	0.701685	0.0127368	0.0113	0.0397	0.0556	0.775	0.6523	0.9	Cluster1
hsa01232 Nucleotide metabolism	1.54717e-11	13.42	Q9BZX2	Uridine-cytidine kinase 2 OS=Homo sapiens OX=9606 GN=UCK2 PE=1 SV=1	UCK2	24	5	21	5	5	K00876	29.3	1.02954e+06	775183	1.0424e+06	3.5617e+06	3.22386e+06	3.38672e+06	2.51382e+06	1.19286e+06	928429	1.15714e+06	582452	669444	0.689359	0.50646	0.609583	1.99744	1.98007	2.18288	1.5653	0.863296	0.591984	0.710819	0.339904	0.469218	0.00240235	0.0063	0.3836	0.8339	0.0615	0.0024	0.1326	Cluster1
hsa01232 Nucleotide metabolism	1.54717e-11	13.42	Q9Y5B8	Nucleoside diphosphate kinase 7 OS=Homo sapiens OX=9606 GN=NME7 PE=1 SV=1	NME7	11	3	15	3	3	K00940	42.5	876395	982710	1.21398e+06	1.25413e+06	1.28115e+06	1.05547e+06	1.34079e+06	850888	974214	948237	702672	660142	0.969758	1.06103	1.1732	1.1623	1.30037	1.12424	1.3797	1.01766	1.02654	0.962613	0.677657	0.764642	0.0278242	0.7321	0.9	0.1161	0.9	0.0282	0.0555	Cluster1
hsa01250 Biosynthesis of nucleotide sugars	4.16522e-06	13.89	O94808	Glutamine--fructose-6-phosphate aminotransferase [isomerizing] 2 OS=Homo sapiens OX=9606 GN=GFPT2 PE=1 SV=3	GFPT2	46	28	279	23	28	K00820	76.9	7.58257e+06	5.46356e+06	6.23853e+06	6.0451e+07	4.68186e+07	3.42834e+07	4.20037e+07	2.75142e+07	2.37058e+07	2.96919e+07	2.46881e+07	1.51365e+07	0.31481	0.221332	0.226209	2.10207	1.783	1.37014	1.62174	1.23468	0.937228	1.13094	0.893331	0.657831	5.25624e-05	0.001	0.001	0.001	0.3853	0.0355	0.3615	Cluster1
hsa01250 Biosynthesis of nucleotide sugars	4.16522e-06	13.89	P06744	Glucose-6-phosphate isomerase OS=Homo sapiens OX=9606 GN=GPI PE=1 SV=4	GPI	39	18	249	15	18	K01810	63.1	5.19174e+07	6.50777e+07	6.9404e+07	1.73646e+08	1.01571e+08	1.0608e+08	1.3257e+08	8.64338e+07	1.28856e+08	6.60721e+07	6.1851e+07	4.3642e+07	0.641571	0.784698	0.749054	1.79726	1.15134	1.26187	1.52349	1.15447	1.51634	0.749069	0.66615	0.56454	0.000703876	0.0065	0.0061	0.8834	0.9	0.0027	0.0026	Cluster1
hsa01250 Biosynthesis of nucleotide sugars	4.16522e-06	13.89	P19367	Hexokinase-1 OS=Homo sapiens OX=9606 GN=HK1 PE=1 SV=3	HK1	59	52	1829	45	55	K00844	102.4	1.2819e+09	1.40105e+09	1.6846e+09	2.65572e+09	3.19621e+09	2.91396e+09	2.10169e+09	2.25657e+09	2.0698e+09	1.77287e+09	2.26267e+09	1.66014e+09	0.681837	0.72714	0.782563	1.1831	1.55942	1.49196	1.03957	1.2973	1.04836	0.865113	1.04892	0.924331	0.000702716	0.001	0.0074	0.0936	0.1581	0.0119	0.3125	Cluster1
hsa01250 Biosynthesis of nucleotide sugars	4.16522e-06	13.89	P52789	Hexokinase-2 OS=Homo sapiens OX=9606 GN=HK2 PE=1 SV=2	HK2	37	30	607	26	26	K00844	102.3	3.9987e+07	5.30454e+07	6.22373e+07	1.5442e+08	1.88983e+08	1.82496e+08	1.02221e+08	1.30719e+08	1.41929e+08	6.21804e+07	7.51959e+07	6.30066e+07	0.427556	0.553428	0.581195	1.38291	1.85353	1.87836	1.01643	1.51071	1.44513	0.609957	0.700749	0.705209	7.22769e-05	0.001	0.001	0.2916	0.3009	0.001	0.0053	Cluster1
hsa01250 Biosynthesis of nucleotide sugars	4.16522e-06	13.89	Q14376	UDP-glucose 4-epimerase OS=Homo sapiens OX=9606 GN=GALE PE=1 SV=2	GALE	36	9	92	9	9	K01784	38.3	5066323	4.86263e+06	5.03547e+06	2.53515e+07	1.41085e+07	1.62e+07	9.20441e+06	6.93049e+06	1.13372e+07	2.7328e+06	1.82955e+06	1.74034e+06	0.651937	0.610552	0.565913	2.7323	1.66532	2.00668	1.10146	0.963928	1.38924	0.32262	0.205187	0.234426	6.36911e-06	0.001	0.0194	0.0025	0.0227	0.001	0.001	Cluster1
hsa01250 Biosynthesis of nucleotide sugars	4.16522e-06	13.89	Q8NFW8	N-acylneuraminate cytidylyltransferase OS=Homo sapiens OX=9606 GN=CMAS PE=1 SV=2	CMAS	55	19	246	19	19	K21749	48.3	2.52825e+07	3.48425e+07	5.10806e+07	8.17633e+07	4.59983e+07	4.29005e+07	2.81962e+07	1.84764e+07	25380379	4.25989e+07	3.47543e+07	3.74787e+07	0.724581	0.974348	1.27855	1.96263	1.20923	1.18353	0.751483	0.572337	0.692665	1.12005	0.868097	1.12437	0.0235983	0.2468	0.2628	0.9	0.0155	0.3812	0.1654	Cluster1
hsa01521 EGFR tyrosine kinase inhibitor resistance	0.235373	2.17	P62993	Growth factor receptor-bound protein 2 OS=Homo sapiens OX=9606 GN=GRB2 PE=1 SV=1	GRB2	38	9	122	9	9	K04364	25.2	9.9033e+06	1.1268e+07	1.07419e+07	1.63415e+07	1.64923e+07	1.85892e+07	1.39105e+07	1.12367e+07	1.11401e+07	1.50735e+07	1.42592e+07	1.46998e+07	0.812939	0.902535	0.770113	1.12353	1.24183	1.46888	1.0619	0.996977	0.870816	1.13517	1.02016	1.26313	0.00606863	0.0054	0.3183	0.0287	0.0644	0.5948	0.3626	Cluster1
hsa01521 EGFR tyrosine kinase inhibitor resistance	0.235373	2.17	Q92934	Bcl2-associated agonist of cell death OS=Homo sapiens OX=9606 GN=BAD PE=1 SV=3	BAD	80	9	167	9	9	K02158	18.4	2.98551e+07	3.52219e+07	3.10254e+07	3.27114e+07	4.44416e+07	4.04383e+07	2.47087e+07	2.32633e+07	2.47493e+07	2.37446e+07	2.97342e+07	2.39262e+07	1.10241	1.26904	1.00055	1.01166	1.50527	1.43736	0.848467	0.928459	0.870253	0.804378	0.956915	0.924817	0.0207636	0.5525	0.2112	0.2457	0.0317	0.0371	0.9	Cluster1
hsa01522 Endocrine resistance	0.102409	2.68	P62993	Growth factor receptor-bound protein 2 OS=Homo sapiens OX=9606 GN=GRB2 PE=1 SV=1	GRB2	38	9	122	9	9	K04364	25.2	9.9033e+06	1.1268e+07	1.07419e+07	1.63415e+07	1.64923e+07	1.85892e+07	1.39105e+07	1.12367e+07	1.11401e+07	1.50735e+07	1.42592e+07	1.46998e+07	0.812939	0.902535	0.770113	1.12353	1.24183	1.46888	1.0619	0.996977	0.870816	1.13517	1.02016	1.26313	0.00606863	0.0054	0.3183	0.0287	0.0644	0.5948	0.3626	Cluster1
hsa01522 Endocrine resistance	0.102409	2.68	Q04721	Neurogenic locus notch homolog protein 2 OS=Homo sapiens OX=9606 GN=NOTCH2 PE=1 SV=3	NOTCH2	20	34	374	31	34	K20994	265.2	7.27199e+07	7.0212e+07	8.6484e+07	8.13112e+07	1.15861e+08	9.32734e+07	2.71884e+07	2.7312e+07	2.38673e+07	2.95224e+07	3.9001e+07	2.85952e+07	1.40495	1.3236	1.45929	1.31574	2.05328	1.73466	0.488487	0.570334	0.439107	0.523276	0.656715	0.578308	1.20176e-05	0.4573	0.001	0.001	0.001	0.001	0.5449	Cluster1
hsa01522 Endocrine resistance	0.102409	2.68	Q92934	Bcl2-associated agonist of cell death OS=Homo sapiens OX=9606 GN=BAD PE=1 SV=3	BAD	80	9	167	9	9	K02158	18.4	2.98551e+07	3.52219e+07	3.10254e+07	3.27114e+07	4.44416e+07	4.04383e+07	2.47087e+07	2.32633e+07	2.47493e+07	2.37446e+07	2.97342e+07	2.39262e+07	1.10241	1.26904	1.00055	1.01166	1.50527	1.43736	0.848467	0.928459	0.870253	0.804378	0.956915	0.924817	0.0207636	0.5525	0.2112	0.2457	0.0317	0.0371	0.9	Cluster1
hsa01524 Platinum drug resistance	2.34975e-05	8.22	O14880	Microsomal glutathione S-transferase 3 OS=Homo sapiens OX=9606 GN=MGST3 PE=1 SV=1	MGST3	53	7	111	7	7	K00799	16.5	3.68879e+07	4.10331e+07	5.32845e+07	9.872e+07	1.29599e+08	1.03843e+08	2.52814e+07	2.47161e+07	2.46966e+07	8.34126e+07	94614277	7.12764e+07	0.629387	0.683136	0.79402	1.41076	2.02833	1.70553	0.401141	0.455807	0.401263	1.30568	1.40697	1.27303	1.86493e-06	0.001	0.003	0.001	0.001	0.1235	0.001	Cluster1
hsa01524 Platinum drug resistance	2.34975e-05	8.22	P10620	Microsomal glutathione S-transferase 1 OS=Homo sapiens OX=9606 GN=MGST1 PE=1 SV=1	MGST1	30	5	494	5	5	K00799	17.6	3.42156e+08	3.82506e+08	4.06284e+08	5.61706e+08	6.81124e+08	6.25113e+08	5.83962e+08	5.39495e+08	5.33879e+08	4.64967e+08	4.88258e+08	4.176e+08	0.762658	0.831921	0.790918	1.04864	1.39262	1.34126	1.21046	1.29975	1.1332	0.950821	0.948524	0.974369	0.00065755	0.001	0.0016	0.1144	0.9	0.0236	0.0434	Cluster1
hsa01524 Platinum drug resistance	2.34975e-05	8.22	P42574	Caspase-3 OS=Homo sapiens OX=9606 GN=CASP3 PE=1 SV=2	CASP3	35	7	37	6	7	K02187	31.6	3.46342e+06	4.18667e+06	4765157	1.62588e+07	1.01453e+07	8.38055e+06	6.14363e+06	4.05117e+06	5.91397e+06	4.20384e+06	3.65471e+06	2.63339e+06	0.630457	0.743631	0.757573	2.47886	1.69401	1.46849	1.04001	0.797073	1.02515	0.702049	0.579825	0.501791	0.000312548	0.001	0.2838	0.617	0.0096	0.001	0.0518	Cluster1
hsa01524 Platinum drug resistance	2.34975e-05	8.22	P55957	BH3-interacting domain death agonist OS=Homo sapiens OX=9606 GN=BID PE=1 SV=1	BID	33	6	71	6	6	K04726	22	3.35493e+06	2.90595e+06	3.21181e+06	2.3263e+07	2.47993e+07	2.19289e+07	1.34738e+07	9.43743e+06	1.24324e+07	1.1871e+07	1.30357e+07	9.00547e+06	0.303058	0.256135	0.25339	1.76003	2.05487	1.90681	1.13186	0.921432	1.06944	0.983783	1.02629	0.851542	5.17788e-08	0.001	0.001	0.001	0.001	0.001	0.6821	Cluster1
hsa01524 Platinum drug resistance	2.34975e-05	8.22	P78417	Glutathione S-transferase omega-1 OS=Homo sapiens OX=9606 GN=GSTO1 PE=1 SV=2	GSTO1	56	16	250	16	16	K00799	27.5	6.34434e+07	6.95446e+07	8.06295e+07	2.41259e+08	1.44889e+08	1.44061e+08	1.31563e+08	9.59576e+07	1.2161e+08	7.39787e+07	7.1247e+07	4.74898e+07	0.662927	0.709057	0.735818	2.11143	1.38873	1.44902	1.27842	1.08374	1.21006	0.709182	0.648844	0.519443	0.000147531	0.001	0.0108	0.7297	0.1256	0.001	0.0031	Cluster1
hsa01524 Platinum drug resistance	2.34975e-05	8.22	P99999	Cytochrome c OS=Homo sapiens OX=9606 GN=CYCS PE=1 SV=2	CYCS	56	7	235	7	7	K08738	11.7	8.77625e+07	1.34092e+08	158638166	2.41475e+08	2.45049e+08	1.9127e+08	1.36862e+08	1.25083e+08	1.26258e+08	1.23127e+08	1.36299e+08	1.02081e+08	0.65211	0.972198	1.02948	1.50279	1.6702	1.36807	0.945709	1.00457	0.893368	0.839339	0.88267	0.793989	0.00289731	0.0056	0.8551	0.9	0.0149	0.0038	0.6997	Cluster1
hsa01524 Platinum drug resistance	2.34975e-05	8.22	Q92934	Bcl2-associated agonist of cell death OS=Homo sapiens OX=9606 GN=BAD PE=1 SV=3	BAD	80	9	167	9	9	K02158	18.4	2.98551e+07	3.52219e+07	3.10254e+07	3.27114e+07	4.44416e+07	4.04383e+07	2.47087e+07	2.32633e+07	2.47493e+07	2.37446e+07	2.97342e+07	2.39262e+07	1.10241	1.26904	1.00055	1.01166	1.50527	1.43736	0.848467	0.928459	0.870253	0.804378	0.956915	0.924817	0.0207636	0.5525	0.2112	0.2457	0.0317	0.0371	0.9	Cluster1
hsa02010 ABC transporters	0.0969652	3.81	O75027	Iron-sulfur clusters transporter ABCB7, mitochondrial OS=Homo sapiens OX=9606 GN=ABCB7 PE=1 SV=2	ABCB7	20	11	160	11	11	K05662	82.6	18646778	1.93126e+07	1.87751e+07	3.29731e+07	3.43496e+07	31234067	2.48971e+07	2.22942e+07	1.98576e+07	1.85764e+07	1.96279e+07	1.69899e+07	0.902603	0.912161	0.79373	1.3368	1.52517	1.45536	1.12073	1.16642	0.915333	0.824949	0.828058	0.860879	0.000169248	0.001	0.0708	0.9	0.0094	0.001	0.0343	Cluster1
hsa02010 ABC transporters	0.0969652	3.81	O95477	Phospholipid-transporting ATPase ABCA1 OS=Homo sapiens OX=9606 GN=ABCA1 PE=1 SV=3	ABCA1	28	48	306	47	48	K05641	254.1	1.23843e+07	1.15824e+07	1.679e+07	5.63793e+07	9.97906e+07	8.77645e+07	1.13644e+07	1.08587e+07	1.06421e+07	1.99822e+07	2.63268e+07	1.70523e+07	0.436766	0.398581	0.517161	1.66537	3.22828	2.97953	0.372725	0.413928	0.357408	0.646537	0.809229	0.629535	1.47326e-05	0.001	0.755	0.1256	0.001	0.001	0.0325	Cluster1
hsa03008 Ribosome biogenesis in eukaryotes	3.3427e-06	8.9	P56537	Eukaryotic translation initiation factor 6 OS=Homo sapiens OX=9606 GN=EIF6 PE=1 SV=1	EIF6	36	5	52	5	5	K03264	26.6	3.79506e+07	35729124	4.98063e+07	9.35592e+07	97050984	97860995	3.96879e+07	6.13001e+07	77437892	5.6696e+07	7.00467e+07	5.77258e+07	0.657975	0.604439	0.754175	1.3586	1.54345	1.63324	0.639899	1.14874	1.27851	0.901811	1.05846	1.04766	0.00909766	0.0056	0.1836	0.155	0.1213	0.144	0.9	Cluster1
hsa03008 Ribosome biogenesis in eukaryotes	3.3427e-06	8.9	Q969X6	U3 small nucleolar RNA-associated protein 4 homolog OS=Homo sapiens OX=9606 GN=UTP4 PE=1 SV=1	UTP4	26	12	85	12	12	K14548	76.8	6.77094e+06	7.81297e+06	1.25977e+07	1.93479e+07	1.7786e+07	1.663e+07	9.69147e+06	5.68473e+06	6.46118e+06	1.1859e+07	1.0571e+07	1.09049e+07	0.668258	0.752402	1.08588	1.59935	1.61019	1.57993	0.889502	0.606419	0.607248	1.07378	0.909293	1.12661	0.00208858	0.0073	0.6454	0.4243	0.0018	0.0652	0.0893	Cluster1
hsa03008 Ribosome biogenesis in eukaryotes	3.3427e-06	8.9	Q96D46	60S ribosomal export protein NMD3 OS=Homo sapiens OX=9606 GN=NMD3 PE=1 SV=1	NMD3	32	11	86	11	11	K07562	57.6	6.61488e+06	2.08885e+06	3.01664e+06	1.23766e+07	6.48606e+06	7.95734e+06	7.82919e+06	5.48276e+06	7.39425e+06	4.79895e+06	2.13925e+06	2.19259e+06	1.29963	0.400444	0.517629	2.03663	1.16891	1.50493	1.43046	1.1643	1.38341	0.864998	0.366314	0.450933	0.0313523	0.1213	0.2213	0.9	0.9	0.0498	0.0926	Cluster1
hsa03008 Ribosome biogenesis in eukaryotes	3.3427e-06	8.9	Q9BVJ6	U3 small nucleolar RNA-associated protein 14 homolog A OS=Homo sapiens OX=9606 GN=UTP14A PE=1 SV=1	UTP14A	22	12	76	12	12	K14567	87.9	3.66272e+06	8.48832e+06	1.3134e+07	1.39605e+07	1.24687e+07	1.12506e+07	5.97288e+06	2.815e+06	2.5407e+06	5.10183e+06	7.6126e+06	7.12706e+06	0.522712	1.182	1.63702	1.66868	1.63223	1.54556	0.792693	0.434216	0.34528	0.667969	0.94686	1.0647	0.0326402	0.4731	0.1832	0.9	0.0221	0.2826	0.3222	Cluster1
hsa03008 Ribosome biogenesis in eukaryotes	3.3427e-06	8.9	Q9BZE4	GTP-binding protein 4 OS=Homo sapiens OX=9606 GN=GTPBP4 PE=1 SV=3	GTPBP4	41	24	223	24	24	K06943	73.9	2.23188e+07	2.96821e+07	4.11267e+07	6.78839e+07	5.32055e+07	5.85055e+07	3.48138e+07	2.96936e+07	3.20831e+07	4.86287e+07	4.49482e+07	4.47939e+07	0.590593	0.76639	0.950467	1.50452	1.29144	1.49026	0.856702	0.849273	0.808448	1.18054	1.03663	1.24078	0.00156287	0.002	0.7664	0.022	0.006	0.2848	0.082	Cluster1
hsa03008 Ribosome biogenesis in eukaryotes	3.3427e-06	8.9	Q9H6R4	Nucleolar protein 6 OS=Homo sapiens OX=9606 GN=NOL6 PE=1 SV=2	NOL6	21	14	80	14	14	K14544	127.5	5.16591e+06	6.671e+06	1.1468e+07	1.81335e+07	1.56477e+07	1.32796e+07	4.54049e+06	2.94089e+06	3.10777e+06	8.01384e+06	7.76838e+06	8.18026e+06	0.661469	0.833475	1.28247	1.94472	1.83787	1.63681	0.540664	0.407014	0.37894	0.941401	0.866936	1.09645	0.000246438	0.0131	0.0123	0.9	0.001	0.0245	0.0067	Cluster1
hsa03008 Ribosome biogenesis in eukaryotes	3.3427e-06	8.9	Q9NW13	RNA-binding protein 28 OS=Homo sapiens OX=9606 GN=RBM28 PE=1 SV=3	RBM28	29	22	176	22	22	K14573	85.7	7.36983e+06	1.08498e+07	2.03021e+07	3.6781e+07	3.33695e+07	3.23672e+07	1.54879e+07	8.03764e+06	6.25776e+06	2.00768e+07	2.47677e+07	2.33245e+07	0.414271	0.595098	0.996701	1.73166	1.72059	1.75139	0.80962	0.488341	0.334969	1.03536	1.21341	1.37245	0.00529096	0.0192	0.8449	0.1378	0.0069	0.5261	0.0455	Cluster1
hsa03008 Ribosome biogenesis in eukaryotes	3.3427e-06	8.9	Q9Y3A4	Ribosomal RNA-processing protein 7 homolog A OS=Homo sapiens OX=9606 GN=RRP7A PE=1 SV=2	RRP7A	23	4	20	4	4	K14545	32.3	2.35499e+06	3.53776e+06	5.14972e+06	6.6291e+06	5.44658e+06	4.69275e+06	1.54251e+06	1.31053e+06	789534	2.49305e+06	3.22226e+06	3.59039e+06	0.776199	1.13776	1.4824	1.83001	1.64669	1.48889	0.472797	0.466872	0.247807	0.753855	0.925633	1.23875	0.00129921	0.3436	0.0074	0.9	0.001	0.1555	0.0163	Cluster1
hsa03010 Ribosome	4.0219e-12	10.39	P05387	60S acidic ribosomal protein P2 OS=Homo sapiens OX=9606 GN=RPLP2 PE=1 SV=1	RPLP2	42	5	78	5	5	K02943	11.7	6.3624e+07	1.07683e+08	1.0569e+08	1.47721e+08	1.30735e+08	138910603	1.12627e+08	1.08548e+08	1.48065e+08	7.82503e+07	8.75172e+07	8.19713e+07	0.6518	1.07641	0.945636	1.2675	1.22854	1.36987	1.073	1.20195	1.44446	0.735447	0.781414	0.87905	0.0131761	0.0675	0.1101	0.8907	0.9	0.0254	0.0412	Cluster1
hsa03010 Ribosome	4.0219e-12	10.39	P08865	40S ribosomal protein SA OS=Homo sapiens OX=9606 GN=RPSA PE=1 SV=4	RPSA	59	13	329	13	13	K02998	32.8	7.62235e+07	8.33179e+07	1.01241e+08	1.9968e+08	1.34483e+08	1.40625e+08	1.54482e+08	1.12262e+08	1.71775e+08	8.99975e+07	7.58323e+07	5.46534e+07	0.734274	0.783151	0.85177	1.61108	1.18833	1.30401	1.38392	1.16888	1.57575	0.795373	0.636674	0.551118	0.000467079	0.0084	0.0078	0.4498	0.9	0.0013	0.0012	Cluster1
hsa03010 Ribosome	4.0219e-12	10.39	P18124	60S ribosomal protein L7 OS=Homo sapiens OX=9606 GN=RPL7 PE=1 SV=1	RPL7	55	17	454	17	17	K02937	29.2	1.66246e+08	2.18799e+08	2.56861e+08	2.486e+08	2.68178e+08	2.39501e+08	1.97607e+08	1.57693e+08	1.76385e+08	1.64704e+08	1.94942e+08	1.74951e+08	0.906228	1.16378	1.22287	1.13501	1.34095	1.25674	1.00173	0.929109	0.915602	0.82369	0.926163	0.9983	0.026663	0.4687	0.4301	0.2517	0.0557	0.0303	0.9	Cluster1
hsa03010 Ribosome	4.0219e-12	10.39	P25398	40S ribosomal protein S12 OS=Homo sapiens OX=9606 GN=RPS12 PE=1 SV=3	RPS12	54	7	227	7	7	K02951	14.5	8.74474e+07	8.24595e+07	8.63515e+07	1.24622e+08	9.16402e+07	9.01402e+07	1.04387e+08	7.96517e+07	1.04473e+08	6.60724e+07	6.58782e+07	6.64774e+07	1.11927	1.02983	0.965279	1.33596	1.07591	1.11059	1.24249	1.10192	1.27335	0.77585	0.734889	0.890673	0.00246593	0.4431	0.278	0.0367	0.9	0.0046	0.0029	Cluster1
hsa03010 Ribosome	4.0219e-12	10.39	P36578	60S ribosomal protein L4 OS=Homo sapiens OX=9606 GN=RPL4 PE=1 SV=5	RPL4	39	17	506	17	17	K02930	47.7	1.95158e+08	2.36394e+08	3.55318e+08	3.22421e+08	3.07657e+08	2.80169e+08	2.41874e+08	1.97905e+08	2.05281e+08	1.73927e+08	2.19898e+08	1.79751e+08	0.899177	1.06276	1.4298	1.24422	1.30026	1.24259	1.03636	0.985562	0.900672	0.735187	0.883027	0.86694	0.0232218	0.6428	0.628	0.0993	0.1558	0.0191	0.4783	Cluster1
hsa03010 Ribosome	4.0219e-12	10.39	P40429	60S ribosomal protein L13a OS=Homo sapiens OX=9606 GN=RPL13A PE=1 SV=2	RPL13A	38	9	158	9	9	K02872	23.6	3.73452e+07	4.79765e+07	5.01677e+07	6.2024e+07	5.60493e+07	4.67488e+07	4.34325e+07	3.24974e+07	4.17203e+07	3.11288e+07	4.02158e+07	3.30913e+07	0.96038	1.20386	1.12676	1.33592	1.32215	1.15725	1.03869	0.903286	1.02168	0.734418	0.901361	0.890799	0.00540211	0.3142	0.5986	0.0449	0.0552	0.0039	0.2608	Cluster1
hsa03010 Ribosome	4.0219e-12	10.39	P46777	60S ribosomal protein L5 OS=Homo sapiens OX=9606 GN=RPL5 PE=1 SV=3	RPL5	38	13	257	13	13	K02932	34.3	7.86798e+07	9.98002e+07	1.30398e+08	1.68445e+08	1.33784e+08	1.15702e+08	1.13577e+08	8.76896e+07	1.13508e+08	7.70056e+07	81958436	7.01013e+07	0.831855	1.02957	1.20407	1.49161	1.29745	1.17754	1.1167	1.00208	1.1428	0.746928	0.755217	0.775833	0.00278498	0.0896	0.8605	0.0652	0.2533	0.0018	0.0227	Cluster1
hsa03010 Ribosome	4.0219e-12	10.39	P46783	40S ribosomal protein S10 OS=Homo sapiens OX=9606 GN=RPS10 PE=1 SV=1	RPS10	37	6	166	6	6	K02947	18.9	7.19219e+07	7.03348e+07	8.30937e+07	1.32684e+08	9.26292e+07	9.48549e+07	1.18977e+08	7.65788e+07	9.55734e+07	1.01264e+08	87336357	7.32418e+07	0.879579	0.839309	0.887521	1.35909	1.03912	1.11666	1.35313	1.01225	1.11304	1.13616	0.930899	0.937627	0.047302	0.061	0.0721	0.5087	0.9	0.4231	0.4813	Cluster1
hsa03010 Ribosome	4.0219e-12	10.39	P50914	60S ribosomal protein L14 OS=Homo sapiens OX=9606 GN=RPL14 PE=1 SV=4	RPL14	27	6	192	6	6	K02875	23.4	8.20763e+07	1.10864e+08	1.57478e+08	1.60005e+08	1.50992e+08	1.15216e+08	1.07746e+08	9.16026e+07	9.55492e+07	8.27483e+07	8.93351e+07	5.94294e+07	0.846194	1.11527	1.41798	1.38165	1.42794	1.14344	1.03303	1.02077	0.938075	0.782677	0.802726	0.641373	0.0124533	0.5544	0.8465	0.0566	0.22	0.009	0.17	Cluster1
hsa03010 Ribosome	4.0219e-12	10.39	P61254	60S ribosomal protein L26 OS=Homo sapiens OX=9606 GN=RPL26 PE=1 SV=1	RPL26	36	9	192	2	9	K02898	17.2	4.54655e+07	6.22753e+07	8.21551e+07	8.56069e+07	9.71872e+07	8.46347e+07	6.88771e+07	5.96735e+07	6.61386e+07	5.66898e+07	5.62132e+07	5.44072e+07	0.745481	0.996341	1.17648	1.17565	1.46173	1.33583	1.05025	1.05756	1.03269	0.852767	0.803316	0.933831	0.0234283	0.0709	0.8219	0.7595	0.2248	0.0188	0.3456	Cluster1
hsa03010 Ribosome	4.0219e-12	10.39	P61313	60S ribosomal protein L15 OS=Homo sapiens OX=9606 GN=RPL15 PE=1 SV=2	RPL15	46	10	341	10	10	K02877	24.1	1.44474e+08	1.75539e+08	243788575	2.47034e+08	2.3915e+08	2.12681e+08	1.81643e+08	1.79925e+08	1.86762e+08	1.5098e+08	1.65428e+08	1.33311e+08	0.858526	1.01783	1.26524	1.22951	1.30358	1.21658	1.00379	1.15564	1.05685	0.823102	0.856775	0.829256	0.0110203	0.2053	0.9	0.1422	0.3433	0.0071	0.0813	Cluster1
hsa03010 Ribosome	4.0219e-12	10.39	P62841	40S ribosomal protein S15 OS=Homo sapiens OX=9606 GN=RPS15 PE=1 SV=2	RPS15	32	3	54	3	3	K02958	17	5.10684e+07	5.10722e+07	5.96871e+07	8.59625e+07	6.22582e+07	6.4477e+07	7.30776e+07	5.11023e+07	7.08809e+07	5.9267e+07	4.96631e+07	3.36718e+07	0.963313	0.940022	0.983315	1.35812	1.07724	1.17077	1.28192	1.04189	1.27322	1.02565	0.816476	0.664874	0.0265914	0.2824	0.2902	0.5324	0.9	0.0409	0.0421	Cluster1
hsa03010 Ribosome	4.0219e-12	10.39	P62847	40S ribosomal protein S24 OS=Homo sapiens OX=9606 GN=RPS24 PE=1 SV=1	RPS24	35	5	95	5	5	K02974	15.4	3.09058e+07	2.95425e+07	3.34463e+07	4.9836e+07	3.41985e+07	3.31619e+07	4.1002e+07	3.10903e+07	4.01742e+07	3.06996e+07	2.89237e+07	2.3825e+07	1.02062	0.951936	0.964645	1.37841	1.03593	1.05417	1.25918	1.10973	1.26337	0.930094	0.832475	0.823594	0.00949775	0.2603	0.1034	0.4146	0.9	0.027	0.0109	Cluster1
hsa03010 Ribosome	4.0219e-12	10.39	P83881	60S ribosomal protein L36a OS=Homo sapiens OX=9606 GN=RPL36A PE=1 SV=2	RPL36A	40	7	87	2	7	K02929	12.4	2.63251e+07	3.79053e+07	4.9339e+07	51070672	5.03848e+07	3.73141e+07	3.7048e+07	3.87241e+07	4.18211e+07	22921899	2.99041e+07	2.4663e+07	0.79043	1.11053	1.29384	1.28433	1.3877	1.07849	1.03447	1.25673	1.19577	0.631416	0.782562	0.775171	0.0153633	0.5702	0.8435	0.0966	0.9	0.0154	0.0318	Cluster1
hsa03010 Ribosome	4.0219e-12	10.39	Q9BYD2	39S ribosomal protein L9, mitochondrial OS=Homo sapiens OX=9606 GN=MRPL9 PE=1 SV=2	MRPL9	34	8	153	8	8	K02939	30.2	73188035	7.6542e+07	8.95627e+07	105098382	1.45652e+08	1.21781e+08	9.52151e+07	66349084	6.25425e+07	6.89989e+07	6.67186e+07	5.77678e+07	0.955123	0.974669	1.02081	1.14876	1.74356	1.52984	1.15554	0.935884	0.777237	0.826101	0.758857	0.789156	0.00614112	0.0485	0.9	0.3408	0.0302	0.0045	0.5009	Cluster1
hsa03010 Ribosome	4.0219e-12	10.39	Q9Y3U8	60S ribosomal protein L36 OS=Homo sapiens OX=9606 GN=RPL36 PE=1 SV=3	RPL36	30	5	178	5	5	K02920	12.2	6.14878e+07	8.71734e+07	1.32308e+08	1.188e+08	1.17917e+08	1.19153e+08	1.07177e+08	8.04442e+07	8.91806e+07	4.83877e+07	5.96274e+07	5.3101e+07	0.76858	1.06322	1.44438	1.24374	1.35201	1.43369	1.24584	1.08683	1.06152	0.55489	0.64959	0.694801	0.00427492	0.4089	0.9	0.0298	0.6378	0.0035	0.016	Cluster1
hsa03013 Nucleocytoplasmic transport	0.000283777	5.55	O00410	Importin-5 OS=Homo sapiens OX=9606 GN=IPO5 PE=1 SV=4	IPO5	51	38	583	36	38	K20222	123.6	9.70686e+07	7.45166e+07	7.8194e+07	2.253e+08	2.57697e+08	2.59627e+08	1.94217e+08	1.62999e+08	1.87521e+08	2.01e+08	1.86091e+08	1.56268e+08	0.626789	0.469498	0.440973	1.21848	1.52635	1.61377	1.16625	1.13762	1.15306	1.19072	1.04728	1.05626	3.69829e-05	0.001	0.001	0.001	0.2031	0.1035	0.9	Cluster1
hsa03013 Nucleocytoplasmic transport	0.000283777	5.55	O95373	Importin-7 OS=Homo sapiens OX=9606 GN=IPO7 PE=1 SV=1	IPO7	33	28	282	28	28	K20223	119.4	6.1979e+07	4.03719e+07	5.24749e+07	1.05125e+08	7.45084e+07	6.57246e+07	1.002e+08	5.54977e+07	7.45736e+07	5.96537e+07	4.98011e+07	3.55872e+07	1.07368	0.682413	0.793923	1.52528	1.18396	1.09599	1.6142	1.03914	1.23019	0.948067	0.751905	0.645329	0.0316925	0.1493	0.133	0.9	0.9	0.0778	0.0692	Cluster1
hsa03013 Nucleocytoplasmic transport	0.000283777	5.55	Q8IYB3	Serine/arginine repetitive matrix protein 1 OS=Homo sapiens OX=9606 GN=SRRM1 PE=1 SV=2	SRRM1	6	4	26	4	4	K13171	102.3	1.35455e+06	2.06609e+06	2.94482e+06	4.94529e+06	3.08214e+06	3.96433e+06	3.23872e+06	2.4004e+06	2.95326e+06	1.28248e+06	438813	422449	0.625478	0.930901	1.1876	1.91259	1.30548	1.76212	1.39076	1.19803	1.2986	0.5433	0.1766	0.204196	0.00128095	0.236	0.5897	0.0163	0.8383	0.0013	0.0032	Cluster1
hsa03013 Nucleocytoplasmic transport	0.000283777	5.55	Q8NFH5	Nucleoporin NUP35 OS=Homo sapiens OX=9606 GN=NUP35 PE=1 SV=1	NUP35	21	5	100	5	5	K14313	34.8	6.32421e+06	6.04813e+06	6.26332e+06	1.06343e+07	8282678	8.42747e+06	6.29499e+06	4.13064e+06	6.60068e+06	7.3827e+06	6.92453e+06	4.99406e+06	1.03223	0.963228	0.892835	1.45375	1.24006	1.32409	0.955491	0.72871	1.02593	1.10549	0.98504	0.853259	0.0170607	0.0456	0.8804	0.9	0.017	0.0564	0.8033	Cluster1
hsa03013 Nucleocytoplasmic transport	0.000283777	5.55	Q96D46	60S ribosomal export protein NMD3 OS=Homo sapiens OX=9606 GN=NMD3 PE=1 SV=1	NMD3	32	11	86	11	11	K07562	57.6	6.61488e+06	2.08885e+06	3.01664e+06	1.23766e+07	6.48606e+06	7.95734e+06	7.82919e+06	5.48276e+06	7.39425e+06	4.79895e+06	2.13925e+06	2.19259e+06	1.29963	0.400444	0.517629	2.03663	1.16891	1.50493	1.43046	1.1643	1.38341	0.864998	0.366314	0.450933	0.0313523	0.1213	0.2213	0.9	0.9	0.0498	0.0926	Cluster1
hsa03013 Nucleocytoplasmic transport	0.000283777	5.55	Q9BTX1	Nucleoporin NDC1 OS=Homo sapiens OX=9606 GN=NDC1 PE=1 SV=2	NDC1	28	13	187	13	13	K14315	76.3	3.00047e+07	3.40102e+07	4.2963e+07	4.70292e+07	5.22359e+07	4.36143e+07	2.81825e+07	2.99207e+07	1.9518e+07	2.77239e+07	2.89352e+07	2.46134e+07	0.986145	1.09068	1.23323	1.29459	1.57479	1.37984	0.861375	1.0629	0.610864	0.835943	0.828842	0.846799	0.00937234	0.2878	0.1973	0.2326	0.0136	0.016	0.9	Cluster1
hsa03013 Nucleocytoplasmic transport	0.000283777	5.55	Q9NRG9	Aladin OS=Homo sapiens OX=9606 GN=AAAS PE=1 SV=1	AAAS	43	15	202	15	15	K14320	59.5	2.43179e+07	3.48459e+07	3.97009e+07	4.5224e+07	4.56813e+07	4.08145e+07	2.48147e+07	2.35853e+07	1.96158e+07	2.35651e+07	2.96751e+07	2.64885e+07	0.86351	1.20734	1.23122	1.345	1.48792	1.3951	0.819427	0.90521	0.663294	0.767681	0.918389	0.984591	0.00565973	0.2061	0.1016	0.3699	0.0053	0.0186	0.7519	Cluster1
hsa03015 mRNA surveillance pathway	0.0245165	3.65	P11940	Polyadenylate-binding protein 1 OS=Homo sapiens OX=9606 GN=PABPC1 PE=1 SV=2	PABPC1	45	23	458	18	25	K13126	70.6	1.42602e+08	1.46988e+08	1.99086e+08	2.33583e+08	1.92465e+08	1.73762e+08	178120192	1.28118e+08	1.54086e+08	1.41882e+08	1.45935e+08	1.2026e+08	0.978971	0.984612	1.19366	1.34307	1.21199	1.14828	1.13715	0.950651	1.00732	0.893598	0.873169	0.864217	0.0075659	0.1589	0.9	0.1137	0.1091	0.0046	0.1654	Cluster1
hsa03015 mRNA surveillance pathway	0.0245165	3.65	P63151	Serine/threonine-protein phosphatase 2A 55 kDa regulatory subunit B alpha isoform OS=Homo sapiens OX=9606 GN=PPP2R2A PE=1 SV=1	PPP2R2A	28	11	117	7	11	K04354	51.7	1.33869e+07	1.19348e+07	1.55081e+07	2.4433e+07	1.70966e+07	1.39164e+07	2.15878e+07	1.40873e+07	2.16522e+07	12116273	9.12848e+06	8.61082e+06	0.980282	0.852755	0.991809	1.49852	1.14838	0.980955	1.47008	1.11498	1.50985	0.813978	0.582592	0.660046	0.00435059	0.3601	0.1022	0.1541	0.7652	0.0136	0.0041	Cluster1
hsa03015 mRNA surveillance pathway	0.0245165	3.65	Q13310	Polyadenylate-binding protein 4 OS=Homo sapiens OX=9606 GN=PABPC4 PE=1 SV=1	PABPC4	32	18	241	13	13	K13126	70.7	1.65317e+07	1.90846e+07	27751874	79142156	6.82901e+07	6.42703e+07	3.34015e+07	3.18259e+07	4.41484e+07	2.19846e+07	2.30511e+07	2.12575e+07	0.492723	0.555017	0.722392	1.97563	1.867	1.84393	0.925788	1.02526	1.25302	0.601138	0.598783	0.663214	1.15974e-05	0.001	0.0021	0.9	0.0025	0.001	0.0042	Cluster1
hsa03015 mRNA surveillance pathway	0.0245165	3.65	Q8IYB3	Serine/arginine repetitive matrix protein 1 OS=Homo sapiens OX=9606 GN=SRRM1 PE=1 SV=2	SRRM1	6	4	26	4	4	K13171	102.3	1.35455e+06	2.06609e+06	2.94482e+06	4.94529e+06	3.08214e+06	3.96433e+06	3.23872e+06	2.4004e+06	2.95326e+06	1.28248e+06	438813	422449	0.625478	0.930901	1.1876	1.91259	1.30548	1.76212	1.39076	1.19803	1.2986	0.5433	0.1766	0.204196	0.00128095	0.236	0.5897	0.0163	0.8383	0.0013	0.0032	Cluster1
hsa03018 RNA degradation	3.28787e-07	9.89	O95777	U6 snRNA-associated Sm-like protein LSm8 OS=Homo sapiens OX=9606 GN=LSM8 PE=1 SV=3	LSM8	46	3	21	3	3	K12627	10.4	2140838	3.11369e+06	5.14861e+06	5.86619e+06	5.69144e+06	4.68583e+06	3.02619e+06	2.83757e+06	3.47216e+06	2.11005e+06	1.00545e+06	2.35875e+06	0.693743	0.984528	1.45714	1.59215	1.69176	1.46167	0.911952	0.993868	1.07145	0.627306	0.283966	0.800119	0.0229681	0.39	0.9	0.158	0.3763	0.0152	0.1647	Cluster1
hsa03018 RNA degradation	3.28787e-07	9.89	P06733	Alpha-enolase OS=Homo sapiens OX=9606 GN=ENO1 PE=1 SV=2	ENO1	63	29	774	25	29	K01689	47.1	5.53467e+08	5.63857e+08	6.16349e+08	1.19615e+09	7.47595e+08	6.90332e+08	8.68515e+08	7.30976e+08	9.84504e+08	4.55701e+08	4.35232e+08	3.24724e+08	0.91037	0.904969	0.88542	1.64788	1.12796	1.09303	1.32851	1.29956	1.54206	0.687666	0.623937	0.559111	0.000307669	0.0561	0.0179	0.0385	0.8263	0.001	0.001	Cluster1
hsa03018 RNA degradation	3.28787e-07	9.89	P11940	Polyadenylate-binding protein 1 OS=Homo sapiens OX=9606 GN=PABPC1 PE=1 SV=2	PABPC1	45	23	458	18	25	K13126	70.6	1.42602e+08	1.46988e+08	1.99086e+08	2.33583e+08	1.92465e+08	1.73762e+08	178120192	1.28118e+08	1.54086e+08	1.41882e+08	1.45935e+08	1.2026e+08	0.978971	0.984612	1.19366	1.34307	1.21199	1.14828	1.13715	0.950651	1.00732	0.893598	0.873169	0.864217	0.0075659	0.1589	0.9	0.1137	0.1091	0.0046	0.1654	Cluster1
hsa03018 RNA degradation	3.28787e-07	9.89	P62310	U6 snRNA-associated Sm-like protein LSm3 OS=Homo sapiens OX=9606 GN=LSM3 PE=1 SV=2	LSM3	33	2	34	2	2	K12622	11.8	2.0143e+06	3035051	4.43922e+06	5.84611e+06	4.79551e+06	4.0686e+06	2.27662e+06	2.0312e+06	3.07457e+06	2.23436e+06	2.47166e+06	2.07663e+06	0.705364	1.03703	1.35766	1.71462	1.54037	1.37146	0.741377	0.76879	1.02525	0.717817	0.754345	0.761211	0.00891371	0.1019	0.682	0.326	0.0217	0.0083	0.8754	Cluster1
hsa03018 RNA degradation	3.28787e-07	9.89	Q13310	Polyadenylate-binding protein 4 OS=Homo sapiens OX=9606 GN=PABPC4 PE=1 SV=1	PABPC4	32	18	241	13	13	K13126	70.7	1.65317e+07	1.90846e+07	27751874	79142156	6.82901e+07	6.42703e+07	3.34015e+07	3.18259e+07	4.41484e+07	2.19846e+07	2.30511e+07	2.12575e+07	0.492723	0.555017	0.722392	1.97563	1.867	1.84393	0.925788	1.02526	1.25302	0.601138	0.598783	0.663214	1.15974e-05	0.001	0.0021	0.9	0.0025	0.001	0.0042	Cluster1
hsa03018 RNA degradation	3.28787e-07	9.89	Q6P2E9	Enhancer of mRNA-decapping protein 4 OS=Homo sapiens OX=9606 GN=EDC4 PE=1 SV=1	EDC4	28	29	275	29	29	K12616	151.6	8.08378e+07	5.08621e+07	6.68753e+07	1.78137e+08	1.48064e+08	1.30191e+08	1.21396e+08	8.60371e+07	9.97438e+07	1.1036e+08	1.19081e+08	8.35912e+07	0.851636	0.522845	0.615322	1.57184	1.43084	1.32029	1.18933	0.9797	1.00066	1.06665	1.0934	0.921845	0.00136959	0.001	0.0176	0.0237	0.1243	0.091	0.9	Cluster1
hsa03018 RNA degradation	3.28787e-07	9.89	Q9UK45	U6 snRNA-associated Sm-like protein LSm7 OS=Homo sapiens OX=9606 GN=LSM7 PE=1 SV=1	LSM7	16	2	25	2	2	K12626	11.6	2374898	2.95978e+06	4.8579e+06	8.3851e+06	5.1691e+06	5273725	3.02039e+06	2.44548e+06	3.98028e+06	3.20213e+06	3.44134e+06	2.75471e+06	0.666559	0.810571	1.1908	1.97113	1.33079	1.42482	0.788348	0.741865	1.06382	0.824526	0.841812	0.809331	0.0151974	0.0332	0.9	0.9	0.0302	0.0229	0.9	Cluster1
hsa03018 RNA degradation	3.28787e-07	9.89	Q9Y333	U6 snRNA-associated Sm-like protein LSm2 OS=Homo sapiens OX=9606 GN=LSM2 PE=1 SV=1	LSM2	48	3	36	3	3	K12621	10.8	1.98972e+06	3.81519e+06	6.93393e+06	9.82682e+06	6.8235e+06	7.15662e+06	2.84377e+06	2.29916e+06	4.00141e+06	3.19409e+06	3015963	2.40042e+06	0.492264	0.921001	1.49824	2.03625	1.54851	1.70437	0.654277	0.614811	0.942708	0.724976	0.650317	0.621657	0.0196075	0.1011	0.858	0.6857	0.0346	0.0218	0.9	Cluster1
hsa03018 RNA degradation	3.28787e-07	9.89	Q9Y4Z0	U6 snRNA-associated Sm-like protein LSm4 OS=Homo sapiens OX=9606 GN=LSM4 PE=1 SV=1	LSM4	25	4	38	4	4	K12623	15.3	1.82361e+06	4.81279e+06	5.27237e+06	1.28045e+07	1.08106e+07	9.31511e+06	4.88034e+06	3.95195e+06	5.54765e+06	4.05271e+06	5.29455e+06	3.83857e+06	0.338358	0.871322	0.854369	1.98984	1.8399	1.66372	0.842083	0.792541	0.980191	0.689858	0.856181	0.745538	0.0085254	0.0079	0.5476	0.8379	0.0502	0.0228	0.9	Cluster1
hsa03020 RNA polymerase	0.0596648	5.04	O95602	DNA-directed RNA polymerase I subunit RPA1 OS=Homo sapiens OX=9606 GN=POLR1A PE=1 SV=2	POLR1A	9	11	81	11	11	K02999	194.7	2.24432e+06	2.18415e+06	2.75001e+06	6.30503e+06	5.40584e+06	4.88199e+06	4.18067e+06	2.9036e+06	4.89706e+06	4.60905e+06	3.25567e+06	3.07721e+06	0.645697	0.613147	0.690994	1.5193	1.42662	1.35204	1.11854	0.902917	1.34164	1.21654	0.816352	0.92674	0.00123804	0.001	0.0097	0.0411	0.2242	0.0509	0.7026	Cluster1
hsa03020 RNA polymerase	0.0596648	5.04	P0DPB6	DNA-directed RNA polymerases I and III subunit RPAC2 OS=Homo sapiens OX=9606 GN=POLR1D PE=1 SV=1	POLR1D	16	2	23	2	2	K03020	15.2	1.32949e+06	1.19607e+06	1.61611e+06	2.72018e+06	1.5462e+06	1.77063e+06	1.25292e+06	1.0593e+06	1.38908e+06	1.2408e+06	1.2247e+06	934327	1.03361	0.90733	1.09733	1.77126	1.10265	1.3251	0.905847	0.890142	1.02839	0.885002	0.829842	0.760375	0.0117305	0.1036	0.9	0.3481	0.0427	0.009	0.6586	Cluster1
hsa03022 Basal transcription factors	0.0933484	3.89	P19447	General transcription and DNA repair factor IIH helicase subunit XPB OS=Homo sapiens OX=9606 GN=ERCC3 PE=1 SV=1	ERCC3	14	7	21	7	7	K10843	89.2	1.3664e+06	1.17801e+06	2.11611e+06	2.70299e+06	2.40568e+06	1.7963e+06	1.33822e+06	629115	895514	2.84121e+06	1.83156e+06	2.11156e+06	0.86535	0.727951	1.17044	1.43374	1.39751	1.09507	0.788139	0.430638	0.540065	1.65078	1.01095	1.39983	0.00837492	0.3253	0.1672	0.2851	0.0132	0.9	0.0114	Cluster1
hsa03022 Basal transcription factors	0.0933484	3.89	Q92804	TATA-binding protein-associated factor 2N OS=Homo sapiens OX=9606 GN=TAF15 PE=1 SV=1	TAF15	16	8	83	6	6	K14651	61.8	1.28732e+06	2.69844e+06	3.12876e+06	4.39289e+06	4.55151e+06	3.53529e+06	1.34232e+06	1.22433e+06	1.39738e+06	2.01596e+06	2.40105e+06	1.61635e+06	0.584426	1.19534	1.24054	1.67034	1.89539	1.54495	0.566707	0.60077	0.60411	0.839644	0.950028	0.768131	0.00298256	0.0551	0.1162	0.9	0.0019	0.023	0.2722	Cluster1
hsa03040 Spliceosome	0.000143154	5.31	O95777	U6 snRNA-associated Sm-like protein LSm8 OS=Homo sapiens OX=9606 GN=LSM8 PE=1 SV=3	LSM8	46	3	21	3	3	K12627	10.4	2140838	3.11369e+06	5.14861e+06	5.86619e+06	5.69144e+06	4.68583e+06	3.02619e+06	2.83757e+06	3.47216e+06	2.11005e+06	1.00545e+06	2.35875e+06	0.693743	0.984528	1.45714	1.59215	1.69176	1.46167	0.911952	0.993868	1.07145	0.627306	0.283966	0.800119	0.0229681	0.39	0.9	0.158	0.3763	0.0152	0.1647	Cluster1
hsa03040 Spliceosome	0.000143154	5.31	P11142	Heat shock cognate 71 kDa protein OS=Homo sapiens OX=9606 GN=HSPA8 PE=1 SV=1	HSPA8	51	37	1407	28	35	K03283	70.9	1.19367e+09	1.38691e+09	1.74281e+09	2.0239e+09	1.92788e+09	1.67976e+09	1.82074e+09	1.46902e+09	1.60023e+09	1.27563e+09	1.40638e+09	1.16804e+09	0.857768	0.972459	1.09379	1.21811	1.27077	1.16193	1.21674	1.14099	1.09503	0.840974	0.880806	0.878616	0.00139221	0.0193	0.0738	0.2865	0.7545	0.0018	0.0055	Cluster1
hsa03040 Spliceosome	0.000143154	5.31	P62310	U6 snRNA-associated Sm-like protein LSm3 OS=Homo sapiens OX=9606 GN=LSM3 PE=1 SV=2	LSM3	33	2	34	2	2	K12622	11.8	2.0143e+06	3035051	4.43922e+06	5.84611e+06	4.79551e+06	4.0686e+06	2.27662e+06	2.0312e+06	3.07457e+06	2.23436e+06	2.47166e+06	2.07663e+06	0.705364	1.03703	1.35766	1.71462	1.54037	1.37146	0.741377	0.76879	1.02525	0.717817	0.754345	0.761211	0.00891371	0.1019	0.682	0.326	0.0217	0.0083	0.8754	Cluster1
hsa03040 Spliceosome	0.000143154	5.31	Q13247	Serine/arginine-rich splicing factor 6 OS=Homo sapiens OX=9606 GN=SRSF6 PE=1 SV=2	SRSF6	22	9	106	5	9	K12893	39.6	1.16117e+08	1.09992e+08	1.44805e+08	2.1307e+08	1.36722e+08	1.3671e+08	1.9611e+08	1.29197e+08	1.70569e+08	1.17205e+08	1.18546e+08	8.88555e+07	0.929693	0.859297	1.01257	1.42883	1.00412	1.05364	1.46018	1.11806	1.30048	0.860922	0.827227	0.744709	0.00957874	0.273	0.0623	0.5658	0.699	0.0432	0.0101	Cluster1
hsa03040 Spliceosome	0.000143154	5.31	Q5VTL8	Pre-mRNA-splicing factor 38B OS=Homo sapiens OX=9606 GN=PRPF38B PE=1 SV=1	PRPF38B	13	7	32	7	7	K12850	64.4	3.04968e+06	3.49044e+06	4.62493e+06	8.0243e+06	8.07667e+06	5.70939e+06	1.36817e+06	595316	708346	843391	538692	1.33728e+06	1.06785	1.19255	1.41435	2.3533	2.59413	1.9244	0.445512	0.225306	0.23619	0.27093	0.164396	0.490158	0.000148393	0.2046	0.0043	0.0038	0.001	0.001	0.9	Cluster1
hsa03040 Spliceosome	0.000143154	5.31	Q9UK45	U6 snRNA-associated Sm-like protein LSm7 OS=Homo sapiens OX=9606 GN=LSM7 PE=1 SV=1	LSM7	16	2	25	2	2	K12626	11.6	2374898	2.95978e+06	4.8579e+06	8.3851e+06	5.1691e+06	5273725	3.02039e+06	2.44548e+06	3.98028e+06	3.20213e+06	3.44134e+06	2.75471e+06	0.666559	0.810571	1.1908	1.97113	1.33079	1.42482	0.788348	0.741865	1.06382	0.824526	0.841812	0.809331	0.0151974	0.0332	0.9	0.9	0.0302	0.0229	0.9	Cluster1
hsa03040 Spliceosome	0.000143154	5.31	Q9Y333	U6 snRNA-associated Sm-like protein LSm2 OS=Homo sapiens OX=9606 GN=LSM2 PE=1 SV=1	LSM2	48	3	36	3	3	K12621	10.8	1.98972e+06	3.81519e+06	6.93393e+06	9.82682e+06	6.8235e+06	7.15662e+06	2.84377e+06	2.29916e+06	4.00141e+06	3.19409e+06	3015963	2.40042e+06	0.492264	0.921001	1.49824	2.03625	1.54851	1.70437	0.654277	0.614811	0.942708	0.724976	0.650317	0.621657	0.0196075	0.1011	0.858	0.6857	0.0346	0.0218	0.9	Cluster1
hsa03040 Spliceosome	0.000143154	5.31	Q9Y4Z0	U6 snRNA-associated Sm-like protein LSm4 OS=Homo sapiens OX=9606 GN=LSM4 PE=1 SV=1	LSM4	25	4	38	4	4	K12623	15.3	1.82361e+06	4.81279e+06	5.27237e+06	1.28045e+07	1.08106e+07	9.31511e+06	4.88034e+06	3.95195e+06	5.54765e+06	4.05271e+06	5.29455e+06	3.83857e+06	0.338358	0.871322	0.854369	1.98984	1.8399	1.66372	0.842083	0.792541	0.980191	0.689858	0.856181	0.745538	0.0085254	0.0079	0.5476	0.8379	0.0502	0.0228	0.9	Cluster1
hsa03050 Proteasome	7.97476e-29	39.12	O00231	26S proteasome non-ATPase regulatory subunit 11 OS=Homo sapiens OX=9606 GN=PSMD11 PE=1 SV=3	PSMD11	57	24	365	24	24	K03036	47.4	6.69787e+07	5.22982e+07	6.36945e+07	1.26928e+08	8.07314e+07	8.1566e+07	8.4798e+07	6.2151e+07	8.30898e+07	7.17455e+07	6.17859e+07	4.70184e+07	1.01927	0.776568	0.846551	1.61781	1.12694	1.19485	1.20006	1.02228	1.2041	1.00166	0.819479	0.748998	0.0214861	0.047	0.2091	0.9	0.7004	0.0337	0.1514	Cluster1
hsa03050 Proteasome	7.97476e-29	39.12	O00487	26S proteasome non-ATPase regulatory subunit 14 OS=Homo sapiens OX=9606 GN=PSMD14 PE=1 SV=1	PSMD14	47	10	120	10	10	K03030	34.6	1.80438e+07	1.58392e+07	1.79181e+07	3.97539e+07	3.1875e+07	2.77878e+07	2.42903e+07	1.92517e+07	2.48089e+07	2.52998e+07	2.32388e+07	1.70338e+07	0.850118	0.728151	0.737292	1.56871	1.37754	1.26024	1.06425	0.980363	1.11305	1.09355	0.954242	0.840077	0.000670704	0.001	0.023	0.1122	0.0361	0.0079	0.668	Cluster1
hsa03050 Proteasome	7.97476e-29	39.12	O14818	Proteasome subunit alpha type-7 OS=Homo sapiens OX=9606 GN=PSMA7 PE=1 SV=1	PSMA7	52	12	187	12	12	K02731	27.9	4.45477e+07	3.92473e+07	4.66704e+07	66610140	5.63096e+07	5.6969e+07	5.00196e+07	4.47952e+07	5.74041e+07	3.64093e+07	3.97872e+07	2.75859e+07	1.05669	0.908384	0.96685	1.32335	1.2252	1.3008	1.10337	1.14847	1.29665	0.792328	0.822541	0.684961	0.000162998	0.0106	0.0645	0.0198	0.5722	0.001	0.001	Cluster1
hsa03050 Proteasome	7.97476e-29	39.12	O43242	26S proteasome non-ATPase regulatory subunit 3 OS=Homo sapiens OX=9606 GN=PSMD3 PE=1 SV=2	PSMD3	40	23	272	23	23	K03033	60.9	4.72754e+07	4.20432e+07	5.81502e+07	9.27404e+07	5.87663e+07	5.99196e+07	6.30521e+07	4.95151e+07	6.26732e+07	4.95818e+07	4.84232e+07	3.916e+07	0.946081	0.820969	1.01635	1.55444	1.07876	1.15428	1.17342	1.07102	1.19436	0.910305	0.844578	0.820339	0.0145289	0.058	0.1975	0.8511	0.7985	0.0198	0.067	Cluster1
hsa03050 Proteasome	7.97476e-29	39.12	P17980	26S proteasome regulatory subunit 6A OS=Homo sapiens OX=9606 GN=PSMC3 PE=1 SV=3	PSMC3	43	15	181	15	15	K03065	49.2	2.97827e+07	2.63273e+07	3.27141e+07	4.50425e+07	3.55961e+07	3.37562e+07	3.04625e+07	2.9496e+07	3.20246e+07	2.4615e+07	2.95988e+07	1.96992e+07	1.08396	0.93496	1.03987	1.37304	1.18837	1.18264	1.03104	1.16032	1.10992	0.8219	0.938894	0.750506	0.00277055	0.078	0.6835	0.0814	0.3466	0.0019	0.0176	Cluster1
hsa03050 Proteasome	7.97476e-29	39.12	P20618	Proteasome subunit beta type-1 OS=Homo sapiens OX=9606 GN=PSMB1 PE=1 SV=2	PSMB1	42	8	127	8	8	K02732	26.5	2.44485e+07	2.3537e+07	3.043e+07	3.94706e+07	2.91488e+07	2.3677e+07	2.64986e+07	2.2841e+07	2.96786e+07	2.07336e+07	1.9461e+07	1.54645e+07	1.07549	1.01029	1.16911	1.45426	1.17619	1.00261	1.08403	1.08602	1.24325	0.836762	0.746131	0.712116	0.00541282	0.7044	0.9	0.0245	0.9	0.0061	0.0125	Cluster1
hsa03050 Proteasome	7.97476e-29	39.12	P25786	Proteasome subunit alpha type-1 OS=Homo sapiens OX=9606 GN=PSMA1 PE=1 SV=1	PSMA1	77	16	328	16	16	K02725	29.5	5.40823e+07	5.75069e+07	7.4408e+07	1.21888e+08	7.954e+07	8.22539e+07	8.94857e+07	7.69566e+07	9.72729e+07	6.61145e+07	7.55336e+07	5.5383e+07	0.780879	0.810189	0.938307	1.47402	1.05346	1.14323	1.20155	1.201	1.33745	0.875784	0.950522	0.837072	0.00382142	0.015	0.01	0.9	0.9	0.0339	0.0221	Cluster1
hsa03050 Proteasome	7.97476e-29	39.12	P25787	Proteasome subunit alpha type-2 OS=Homo sapiens OX=9606 GN=PSMA2 PE=1 SV=2	PSMA2	47	9	121	9	9	K02726	25.9	2.48689e+07	2.19478e+07	2.96185e+07	5.12815e+07	3.29607e+07	3.32102e+07	2.88322e+07	2.52749e+07	3.69986e+07	2.11546e+07	2.1149e+07	1.64038e+07	0.972044	0.837066	1.01109	1.67882	1.18176	1.24954	1.04802	1.06779	1.37713	0.758587	0.720465	0.671168	0.00214993	0.0411	0.2993	0.1445	0.5107	0.0018	0.0105	Cluster1
hsa03050 Proteasome	7.97476e-29	39.12	P25788	Proteasome subunit alpha type-3 OS=Homo sapiens OX=9606 GN=PSMA3 PE=1 SV=2	PSMA3	32	9	209	9	9	K02727	28.4	4.69274e+07	4.58897e+07	5.04756e+07	8.40259e+07	61921324	6.2782e+07	6.45276e+07	5.61736e+07	7.59481e+07	5.26035e+07	5.41415e+07	4.43155e+07	0.900958	0.859671	0.846363	1.35115	1.09049	1.16028	1.15209	1.16568	1.38853	0.926541	0.905946	0.890619	0.000944996	0.0047	0.0027	0.8974	0.9	0.011	0.0062	Cluster1
hsa03050 Proteasome	7.97476e-29	39.12	P25789	Proteasome subunit alpha type-4 OS=Homo sapiens OX=9606 GN=PSMA4 PE=1 SV=1	PSMA4	32	7	131	7	7	K02728	29.5	2.33452e+07	2.36628e+07	2.97783e+07	5.09004e+07	3.09852e+07	3.32432e+07	4.43071e+07	3.66843e+07	3.6896e+07	1.97645e+07	2.40412e+07	1.87679e+07	0.842222	0.832976	0.938263	1.53802	1.02538	1.15447	1.48649	1.43046	1.26755	0.654161	0.755924	0.708765	0.000501429	0.0383	0.0067	0.2312	0.5784	0.0026	0.001	Cluster1
hsa03050 Proteasome	7.97476e-29	39.12	P28062	Proteasome subunit beta type-8 OS=Homo sapiens OX=9606 GN=PSMB8 PE=1 SV=3	PSMB8	25	6	38	6	6	K02740	30.3	4.84504e+06	6.73717e+06	9.38276e+06	1.76641e+07	1.46004e+07	1.33537e+07	6.11347e+06	8.74161e+06	7.11662e+06	4.45451e+06	6.15317e+06	6.58998e+06	0.615484	0.835094	1.04099	1.87942	1.70132	1.63294	0.722218	1.20027	0.860898	0.519147	0.681259	0.876316	0.00500336	0.0154	0.9	0.75	0.0346	0.0045	0.448	Cluster1
hsa03050 Proteasome	7.97476e-29	39.12	P28066	Proteasome subunit alpha type-5 OS=Homo sapiens OX=9606 GN=PSMA5 PE=1 SV=3	PSMA5	44	9	124	9	9	K02729	26.4	4.70814e+07	5.03782e+07	5.20365e+07	1.05929e+08	6.76968e+07	6.5575e+07	5.00898e+07	4.31783e+07	6.03298e+07	4.4231e+07	4.83924e+07	3.83882e+07	0.939393	0.980795	0.90678	1.77021	1.23899	1.25946	0.929412	0.931175	1.14627	0.809648	0.841527	0.801775	0.00327956	0.015	0.9	0.5064	0.0333	0.0025	0.2524	Cluster1
hsa03050 Proteasome	7.97476e-29	39.12	P28072	Proteasome subunit beta type-6 OS=Homo sapiens OX=9606 GN=PSMB6 PE=1 SV=4	PSMB6	36	6	74	6	6	K02738	25.3	1.47805e+07	15564127	2.33595e+07	3.80137e+07	2.58719e+07	2.19718e+07	2.65066e+07	20333737	30916334	1.53759e+07	1.66187e+07	12623256	0.758063	0.778893	1.04635	1.63293	1.21715	1.08475	1.26424	1.1272	1.50995	0.723482	0.742858	0.67771	0.00351629	0.0487	0.0491	0.5511	0.9	0.0078	0.0078	Cluster1
hsa03050 Proteasome	7.97476e-29	39.12	P28074	Proteasome subunit beta type-5 OS=Homo sapiens OX=9606 GN=PSMB5 PE=1 SV=3	PSMB5	52	10	119	10	10	K02737	28.5	1.33206e+07	1.23261e+07	1.98289e+07	2.97439e+07	2.15876e+07	2.29658e+07	2.31942e+07	1.56329e+07	2.28895e+07	1.47047e+07	1.5595e+07	1.17593e+07	0.800503	0.722773	1.04072	1.49709	1.19	1.32852	1.29622	1.01542	1.30988	0.810711	0.816803	0.739736	0.00324136	0.0136	0.0507	0.9	0.7557	0.0061	0.0213	Cluster1
hsa03050 Proteasome	7.97476e-29	39.12	P49721	Proteasome subunit beta type-2 OS=Homo sapiens OX=9606 GN=PSMB2 PE=1 SV=1	PSMB2	45	8	91	8	8	K02734	22.8	1.96299e+07	2.35949e+07	3.14651e+07	5.01291e+07	3.43228e+07	3.36489e+07	3.12656e+07	2.9994e+07	3.83066e+07	2.74862e+07	2.76274e+07	2.09681e+07	0.715751	0.839461	1.00201	1.5309	1.14797	1.18104	1.06017	1.18208	1.33008	0.919458	0.877969	0.800317	0.00995383	0.0223	0.0567	0.9	0.9	0.03	0.077	Cluster1
hsa03050 Proteasome	7.97476e-29	39.12	P60900	Proteasome subunit alpha type-6 OS=Homo sapiens OX=9606 GN=PSMA6 PE=1 SV=1	PSMA6	41	10	181	10	10	K02730	27.4	3.25375e+07	3.22946e+07	3.8911e+07	6.12267e+07	4.00288e+07	3.94485e+07	4.38208e+07	3.39356e+07	4.66555e+07	28962060	2.94371e+07	2.2412e+07	0.972077	0.941421	1.01528	1.53204	1.09696	1.13448	1.21747	1.09582	1.32733	0.793811	0.766487	0.700897	0.00178557	0.1072	0.1569	0.0784	0.9	0.0024	0.0033	Cluster1
hsa03050 Proteasome	7.97476e-29	39.12	Q13200	26S proteasome non-ATPase regulatory subunit 2 OS=Homo sapiens OX=9606 GN=PSMD2 PE=1 SV=3	PSMD2	50	38	517	38	38	K03028	100.1	1.07789e+08	8.73054e+07	9.98126e+07	2.06155e+08	1.37992e+08	1.41701e+08	1.65299e+08	1.356e+08	1.67482e+08	9.63678e+07	9.55301e+07	7.46205e+07	0.955401	0.755073	0.772666	1.53044	1.12193	1.20902	1.36252	1.29908	1.41364	0.783634	0.737978	0.692349	0.000264304	0.0055	0.0024	0.6217	0.8944	0.0013	0.001	Cluster1
hsa03050 Proteasome	7.97476e-29	39.12	Q14997	Proteasome activator complex subunit 4 OS=Homo sapiens OX=9606 GN=PSME4 PE=1 SV=2	PSME4	6	8	37	8	8	K06699	211.2	1.55964e+06	1.01477e+06	1.21582e+06	3.96322e+06	2.17326e+06	1.92647e+06	1.59501e+06	1.0061e+06	1.25918e+06	1.01342e+06	528721	495039	1.18037	0.749382	0.803638	2.51222	1.50872	1.40349	1.12259	0.823008	0.907495	0.703648	0.348752	0.392187	0.00331118	0.0796	0.9	0.0817	0.111	0.002	0.0586	Cluster1
hsa03050 Proteasome	7.97476e-29	39.12	Q15008	26S proteasome non-ATPase regulatory subunit 6 OS=Homo sapiens OX=9606 GN=PSMD6 PE=1 SV=1	PSMD6	40	18	192	18	18	K03037	45.5	3.11975e+07	2.59372e+07	3.36552e+07	5.75228e+07	3.96854e+07	4.06673e+07	4.77823e+07	4.14276e+07	4.95127e+07	3.17358e+07	2.84885e+07	2.50359e+07	0.92591	0.751124	0.872364	1.42989	1.0804	1.16183	1.3188	1.32895	1.39934	0.864112	0.736906	0.777804	0.000404988	0.0097	0.0021	0.8259	0.5987	0.0035	0.001	Cluster1
hsa03050 Proteasome	7.97476e-29	39.12	Q99436	Proteasome subunit beta type-7 OS=Homo sapiens OX=9606 GN=PSMB7 PE=1 SV=1	PSMB7	40	7	112	7	7	K02739	29.9	1.54424e+07	1.49103e+07	1.7949e+07	2.74904e+07	1.86311e+07	1.95315e+07	2.04867e+07	1.71812e+07	2.81539e+07	1.58224e+07	1.74567e+07	1.12736e+07	0.92478	0.871261	0.938774	1.37886	1.02345	1.12593	1.14093	1.11211	1.60554	0.869296	0.911129	0.706717	0.0208903	0.2385	0.0915	0.8165	0.8917	0.0744	0.0281	Cluster1
hsa03050 Proteasome	7.97476e-29	39.12	Q9UNM6	26S proteasome non-ATPase regulatory subunit 13 OS=Homo sapiens OX=9606 GN=PSMD13 PE=1 SV=2	PSMD13	59	18	258	18	18	K03039	42.9	4.54155e+07	3.14312e+07	3.64694e+07	8.55856e+07	5.26795e+07	6.03486e+07	6.84046e+07	4.31508e+07	5.8282e+07	6.0698e+07	5.13499e+07	4.12028e+07	0.960788	0.648819	0.673828	1.51648	1.02228	1.22897	1.34577	0.98669	1.17413	1.17807	0.946798	0.912448	0.0364971	0.0361	0.0685	0.2604	0.9	0.5188	0.7519	Cluster1
hsa03250 Viral life cycle - HIV-1	0.00564944	5.62	P50750	Cyclin-dependent kinase 9 OS=Homo sapiens OX=9606 GN=CDK9 PE=1 SV=3	CDK9	29	9	81	7	7	K02211	42.8	7.88414e+06	9.46893e+06	1.26643e+07	1.84269e+07	1.95581e+07	2.13046e+07	1.21601e+07	6.3241e+06	7.0865e+06	1.1401e+07	8.40336e+06	8.1715e+06	0.741435	0.868876	1.04016	1.45139	1.68712	1.9286	1.06345	0.642814	0.634614	0.983635	0.688756	0.804411	0.00500999	0.0192	0.8041	0.9	0.0062	0.0111	0.9	Cluster1
hsa03250 Viral life cycle - HIV-1	0.00564944	5.62	P78559	Microtubule-associated protein 1A OS=Homo sapiens OX=9606 GN=MAP1A PE=1 SV=6	MAP1A	47	100	1467	98	100	K10429	305.3	2.54693e+08	2.99958e+08	3.6322e+08	9.8756e+08	560927464	4.83809e+08	6.13404e+08	3.12947e+08	4.46669e+08	4.82216e+08	4.25559e+08	3.50857e+08	0.612987	0.704422	0.763485	1.99072	1.23835	1.12088	1.37291	0.814092	1.02371	1.06475	0.892663	0.883938	0.0238964	0.0161	0.1644	0.3526	0.3984	0.1888	0.9	Cluster1
hsa03250 Viral life cycle - HIV-1	0.00564944	5.62	Q10589	Bone marrow stromal antigen 2 OS=Homo sapiens OX=9606 GN=BST2 PE=1 SV=1	BST2	18	3	15	3	3	K06731	19.8	6.01319e+07	5.72629e+07	5.93857e+07	1.03988e+08	1.32967e+08	1.14713e+08	1.07578e+08	98920793	8.53349e+07	7.25213e+07	1.05006e+08	7.45009e+07	0.753346	0.700005	0.649783	1.09115	1.52805	1.38341	1.25336	1.33951	1.01806	0.833541	1.14656	0.977032	0.00276167	0.0027	0.0076	0.0799	0.8087	0.1188	0.3698	Cluster1
hsa03250 Viral life cycle - HIV-1	0.00564944	5.62	Q66K74	Microtubule-associated protein 1S OS=Homo sapiens OX=9606 GN=MAP1S PE=1 SV=2	MAP1S	35	22	218	22	22	K10429	112.1	2.75311e+07	3.54093e+07	4.49186e+07	6.47703e+07	4.69864e+07	3.46084e+07	1.69456e+07	1.29163e+07	1.51108e+07	3.70727e+07	3.46178e+07	2.29761e+07	0.939049	1.17847	1.3381	1.85035	1.47007	1.13631	0.537505	0.476178	0.490807	1.16009	1.0291	0.820349	0.000462509	0.3892	0.0021	0.7625	0.001	0.1111	0.0066	Cluster1
hsa03320 PPAR signaling pathway	0.218179	2.28	P22307	Sterol carrier protein 2 OS=Homo sapiens OX=9606 GN=SCP2 PE=1 SV=2	SCP2	35	19	363	19	19	K08764	59	1.17467e+08	1.57307e+08	1.58754e+08	2.13833e+08	219846149	2.22541e+08	1.46628e+08	1.50153e+08	1.62162e+08	1.52809e+08	1.95629e+08	1.8929e+08	0.756354	0.988313	0.89275	1.15318	1.29846	1.37933	0.877983	1.04499	0.994298	0.902671	1.09783	1.27583	0.033709	0.0277	0.7343	0.247	0.1132	0.4431	0.7117	Cluster1
hsa03320 PPAR signaling pathway	0.218179	2.28	P50416	Carnitine O-palmitoyltransferase 1, liver isoform OS=Homo sapiens OX=9606 GN=CPT1A PE=1 SV=2	CPT1A	49	37	747	37	37	K08765	88.3	2.43577e+08	3.13527e+08	330394444	3.37566e+08	4.13584e+08	3.84495e+08	2.65147e+08	2.64063e+08	2.56159e+08	2.58516e+08	2.87132e+08	2.63219e+08	0.904593	1.13613	1.07163	1.05	1.4089	1.37453	0.915725	1.05996	0.90591	0.880795	0.929374	1.02327	0.0491889	0.2161	0.8433	0.7561	0.0721	0.0567	0.9	Cluster1
hsa03420 Nucleotide excision repair	0.0969652	3.81	P19447	General transcription and DNA repair factor IIH helicase subunit XPB OS=Homo sapiens OX=9606 GN=ERCC3 PE=1 SV=1	ERCC3	14	7	21	7	7	K10843	89.2	1.3664e+06	1.17801e+06	2.11611e+06	2.70299e+06	2.40568e+06	1.7963e+06	1.33822e+06	629115	895514	2.84121e+06	1.83156e+06	2.11156e+06	0.86535	0.727951	1.17044	1.43374	1.39751	1.09507	0.788139	0.430638	0.540065	1.65078	1.01095	1.39983	0.00837492	0.3253	0.1672	0.2851	0.0132	0.9	0.0114	Cluster1
hsa03420 Nucleotide excision repair	0.0969652	3.81	P28715	DNA excision repair protein ERCC-5 OS=Homo sapiens OX=9606 GN=ERCC5 PE=1 SV=3	ERCC5	3	3	5	3	3	K10846	133	113832	81255.5	82881.1	1.76498e+06	1.16412e+06	1.10642e+06	578887	408603	496425	662254	587925	553145	0.201196	0.140135	0.12794	2.6128	1.88736	1.88246	0.951503	0.780592	0.83554	1.07387	0.905671	1.02341	3.67129e-07	0.001	0.001	0.001	0.001	0.0026	0.6547	Cluster1
hsa03450 Non-homologous end-joining	0.00973373	13.18	P49917	DNA ligase 4 OS=Homo sapiens OX=9606 GN=LIG4 PE=1 SV=2	LIG4	10	7	27	7	7	K10777	103.9	1.02362e+06	836111	1.4781e+06	6.0579e+06	4.43496e+06	4.33218e+06	2.02216e+06	1.26701e+06	2.2714e+06	2.58289e+06	2.85075e+06	2.92844e+06	0.428587	0.341588	0.540508	2.1244	1.70331	1.74605	0.78737	0.573386	0.905636	0.992153	1.04029	1.2835	7.94201e-05	0.001	0.0299	0.0013	0.0015	0.038	0.1243	Cluster1
hsa03450 Non-homologous end-joining	0.00973373	13.18	Q13426	DNA repair protein XRCC4 OS=Homo sapiens OX=9606 GN=XRCC4 PE=1 SV=2	XRCC4	13	4	34	4	4	K10886	38.3	1.42101e+06	417800	627132	3.74083e+06	1.61169e+06	2.11645e+06	1.41835e+06	923955	1768590	1.60282e+06	1.59132e+06	1.51712e+06	1.01776	0.291979	0.392284	2.24402	1.05883	1.45916	0.944692	0.71526	1.20623	1.05318	0.993335	1.13742	0.0471194	0.0349	0.2699	0.1612	0.4925	0.6898	0.9	Cluster1
hsa04010 MAPK signaling pathway	0.000743567	3.21	P09603	Macrophage colony-stimulating factor 1 OS=Homo sapiens OX=9606 GN=CSF1 PE=1 SV=2	CSF1	15	6	26	6	6	K05453	60.1	6.56997e+06	6.32481e+06	6.0202e+06	1.04174e+07	1.09595e+07	1.30702e+07	8.86572e+06	6.87046e+06	8212864	3.75783e+06	3.91782e+06	3.44271e+06	0.998104	0.937558	0.798768	1.32552	1.52724	1.91137	1.25253	1.12815	1.18814	0.523747	0.518741	0.547482	1.51265e-05	0.0015	0.0734	0.0017	0.0643	0.001	0.001	Cluster1
hsa04010 MAPK signaling pathway	0.000743567	3.21	P11142	Heat shock cognate 71 kDa protein OS=Homo sapiens OX=9606 GN=HSPA8 PE=1 SV=1	HSPA8	51	37	1407	28	35	K03283	70.9	1.19367e+09	1.38691e+09	1.74281e+09	2.0239e+09	1.92788e+09	1.67976e+09	1.82074e+09	1.46902e+09	1.60023e+09	1.27563e+09	1.40638e+09	1.16804e+09	0.857768	0.972459	1.09379	1.21811	1.27077	1.16193	1.21674	1.14099	1.09503	0.840974	0.880806	0.878616	0.00139221	0.0193	0.0738	0.2865	0.7545	0.0018	0.0055	Cluster1
hsa04010 MAPK signaling pathway	0.000743567	3.21	P29317	Ephrin type-A receptor 2 OS=Homo sapiens OX=9606 GN=EPHA2 PE=1 SV=2	EPHA2	37	27	380	26	27	K05103	108.2	7.34895e+07	6.75263e+07	7.80846e+07	2.07084e+08	2.17707e+08	2.06965e+08	1.25928e+08	9.48873e+07	1.03263e+08	81853532	8.43527e+07	7.9648e+07	0.694873	0.623006	0.644826	1.63998	1.88823	1.88376	1.1073	0.969742	0.92979	0.710051	0.695141	0.788339	7.58019e-07	0.001	0.001	0.3363	0.001	0.001	0.0039	Cluster1
hsa04010 MAPK signaling pathway	0.000743567	3.21	P42574	Caspase-3 OS=Homo sapiens OX=9606 GN=CASP3 PE=1 SV=2	CASP3	35	7	37	6	7	K02187	31.6	3.46342e+06	4.18667e+06	4765157	1.62588e+07	1.01453e+07	8.38055e+06	6.14363e+06	4.05117e+06	5.91397e+06	4.20384e+06	3.65471e+06	2.63339e+06	0.630457	0.743631	0.757573	2.47886	1.69401	1.46849	1.04001	0.797073	1.02515	0.702049	0.579825	0.501791	0.000312548	0.001	0.2838	0.617	0.0096	0.001	0.0518	Cluster1
hsa04010 MAPK signaling pathway	0.000743567	3.21	P46108	Adapter molecule crk OS=Homo sapiens OX=9606 GN=CRK PE=1 SV=2	CRK	25	5	31	5	5	K04438	33.8	4.91119e+06	4.99004e+06	6.26044e+06	7.86352e+06	5.47336e+06	5.31025e+06	8.49588e+06	4.59779e+06	7.21466e+06	5.08292e+06	3.85126e+06	2.56582e+06	0.9904	0.981899	1.10262	1.32817	1.01247	1.03083	1.59329	1.00217	1.38548	0.940392	0.676894	0.541636	0.0280742	0.9	0.4935	0.1748	0.7608	0.0843	0.0223	Cluster1
hsa04010 MAPK signaling pathway	0.000743567	3.21	P62993	Growth factor receptor-bound protein 2 OS=Homo sapiens OX=9606 GN=GRB2 PE=1 SV=1	GRB2	38	9	122	9	9	K04364	25.2	9.9033e+06	1.1268e+07	1.07419e+07	1.63415e+07	1.64923e+07	1.85892e+07	1.39105e+07	1.12367e+07	1.11401e+07	1.50735e+07	1.42592e+07	1.46998e+07	0.812939	0.902535	0.770113	1.12353	1.24183	1.46888	1.0619	0.996977	0.870816	1.13517	1.02016	1.26313	0.00606863	0.0054	0.3183	0.0287	0.0644	0.5948	0.3626	Cluster1
hsa04010 MAPK signaling pathway	0.000743567	3.21	Q13188	Serine/threonine-protein kinase 3 OS=Homo sapiens OX=9606 GN=STK3 PE=1 SV=2	STK3	15	7	55	4	4	K04412	56.3	1.32635e+06	1.78156e+06	2.15873e+06	3.35953e+06	3.14212e+06	2.3128e+06	2.27713e+06	1.6446e+06	2.09e+06	1.51782e+06	1.66212e+06	1.04792e+06	0.732642	0.960224	1.04143	1.55427	1.59206	1.22976	1.16973	0.98189	1.09936	0.769177	0.800187	0.605925	0.00224678	0.0168	0.4675	0.3026	0.1408	0.0016	0.0369	Cluster1
hsa04010 MAPK signaling pathway	0.000743567	3.21	Q15418	Ribosomal protein S6 kinase alpha-1 OS=Homo sapiens OX=9606 GN=RPS6KA1 PE=1 SV=2	RPS6KA1	19	10	75	7	7	K04373	82.7	169829	26608.8	398481	3.40735e+06	3.4185e+06	2.79496e+06	3.87523e+06	1.77987e+06	2.54176e+06	3.38636e+06	2.45083e+06	1.45998e+06	0.088741	0.0135667	0.181852	1.49122	1.63851	1.40584	1.88309	1.00524	1.26475	1.62337	1.11614	0.798575	0.00145586	0.0024	0.0031	0.0044	0.9	0.9	0.9	Cluster1
hsa04010 MAPK signaling pathway	0.000743567	3.21	Q9BQ95	Evolutionarily conserved signaling intermediate in Toll pathway, mitochondrial OS=Homo sapiens OX=9606 GN=ECSIT PE=1 SV=1	ECSIT	29	8	125	8	8	K04405	49.1	1.62242e+07	1.99284e+07	2.14686e+07	2.65035e+07	3.31189e+07	3.31787e+07	1.3838e+07	1.53539e+07	1.44575e+07	1.4542e+07	1.63515e+07	1.20933e+07	0.919429	1.10196	1.06256	1.25797	1.7216	1.80994	0.72927	0.940462	0.780201	0.756051	0.807617	0.717394	0.000538177	0.0162	0.2101	0.0887	0.0012	0.001	0.9	Cluster1
hsa04010 MAPK signaling pathway	0.000743567	3.21	Q9H2K8	Serine/threonine-protein kinase TAO3 OS=Homo sapiens OX=9606 GN=TAOK3 PE=1 SV=2	TAOK3	32	26	305	22	22	K04429	105.3	32150287	2.61485e+07	3.40152e+07	44081766	4.64978e+07	3.70255e+07	3.54425e+07	2.96106e+07	2.92219e+07	3.65521e+07	4.26778e+07	3.18956e+07	1.0155	0.805898	0.93835	1.16618	1.34719	1.12576	1.04107	1.0109	0.878944	1.0592	1.17487	1.05459	0.0268093	0.0267	0.8309	0.1664	0.0837	0.5794	0.465	Cluster1
hsa04010 MAPK signaling pathway	0.000743567	3.21	Q9Y6K9	NF-kappa-B essential modulator OS=Homo sapiens OX=9606 GN=IKBKG PE=1 SV=2	IKBKG	16	6	49	6	6	K07210	48.2	1.40588e+06	2.52653e+06	1.63963e+06	5.07976e+06	4.48193e+06	3.83353e+06	3.61313e+06	3.52724e+06	4.50587e+06	2.41298e+06	2.24e+06	1283416	0.516739	0.906123	0.526341	1.5638	1.51109	1.35635	1.23501	1.40129	1.57711	0.813673	0.717572	0.493798	0.00164735	0.0059	0.0086	0.9	0.9	0.0085	0.0126	Cluster1
hsa04012 ErbB signaling pathway	0.0754123	3.06	P46108	Adapter molecule crk OS=Homo sapiens OX=9606 GN=CRK PE=1 SV=2	CRK	25	5	31	5	5	K04438	33.8	4.91119e+06	4.99004e+06	6.26044e+06	7.86352e+06	5.47336e+06	5.31025e+06	8.49588e+06	4.59779e+06	7.21466e+06	5.08292e+06	3.85126e+06	2.56582e+06	0.9904	0.981899	1.10262	1.32817	1.01247	1.03083	1.59329	1.00217	1.38548	0.940392	0.676894	0.541636	0.0280742	0.9	0.4935	0.1748	0.7608	0.0843	0.0223	Cluster1
hsa04012 ErbB signaling pathway	0.0754123	3.06	P62993	Growth factor receptor-bound protein 2 OS=Homo sapiens OX=9606 GN=GRB2 PE=1 SV=1	GRB2	38	9	122	9	9	K04364	25.2	9.9033e+06	1.1268e+07	1.07419e+07	1.63415e+07	1.64923e+07	1.85892e+07	1.39105e+07	1.12367e+07	1.11401e+07	1.50735e+07	1.42592e+07	1.46998e+07	0.812939	0.902535	0.770113	1.12353	1.24183	1.46888	1.0619	0.996977	0.870816	1.13517	1.02016	1.26313	0.00606863	0.0054	0.3183	0.0287	0.0644	0.5948	0.3626	Cluster1
hsa04012 ErbB signaling pathway	0.0754123	3.06	Q92934	Bcl2-associated agonist of cell death OS=Homo sapiens OX=9606 GN=BAD PE=1 SV=3	BAD	80	9	167	9	9	K02158	18.4	2.98551e+07	3.52219e+07	3.10254e+07	3.27114e+07	4.44416e+07	4.04383e+07	2.47087e+07	2.32633e+07	2.47493e+07	2.37446e+07	2.97342e+07	2.39262e+07	1.10241	1.26904	1.00055	1.01166	1.50527	1.43736	0.848467	0.928459	0.870253	0.804378	0.956915	0.924817	0.0207636	0.5525	0.2112	0.2457	0.0317	0.0371	0.9	Cluster1
hsa04014 Ras signaling pathway	0.00047898	3.65	P09603	Macrophage colony-stimulating factor 1 OS=Homo sapiens OX=9606 GN=CSF1 PE=1 SV=2	CSF1	15	6	26	6	6	K05453	60.1	6.56997e+06	6.32481e+06	6.0202e+06	1.04174e+07	1.09595e+07	1.30702e+07	8.86572e+06	6.87046e+06	8212864	3.75783e+06	3.91782e+06	3.44271e+06	0.998104	0.937558	0.798768	1.32552	1.52724	1.91137	1.25253	1.12815	1.18814	0.523747	0.518741	0.547482	1.51265e-05	0.0015	0.0734	0.0017	0.0643	0.001	0.001	Cluster1
hsa04014 Ras signaling pathway	0.00047898	3.65	P20339	Ras-related protein Rab-5A OS=Homo sapiens OX=9606 GN=RAB5A PE=1 SV=2	RAB5A	53	8	276	5	5	K07887	23.6	3.74316e+07	4.52863e+07	4.00773e+07	48928133	4.94698e+07	55573476	3.55731e+07	3.73294e+07	3.49399e+07	2.7344e+07	3.31713e+07	2.72115e+07	1.06463	1.25679	0.99553	1.16555	1.29063	1.52151	0.940898	1.14757	0.946324	0.713497	0.822272	0.810158	0.00317659	0.2814	0.7589	0.0246	0.076	0.0021	0.0936	Cluster1
hsa04014 Ras signaling pathway	0.00047898	3.65	P29317	Ephrin type-A receptor 2 OS=Homo sapiens OX=9606 GN=EPHA2 PE=1 SV=2	EPHA2	37	27	380	26	27	K05103	108.2	7.34895e+07	6.75263e+07	7.80846e+07	2.07084e+08	2.17707e+08	2.06965e+08	1.25928e+08	9.48873e+07	1.03263e+08	81853532	8.43527e+07	7.9648e+07	0.694873	0.623006	0.644826	1.63998	1.88823	1.88376	1.1073	0.969742	0.92979	0.710051	0.695141	0.788339	7.58019e-07	0.001	0.001	0.3363	0.001	0.001	0.0039	Cluster1
hsa04014 Ras signaling pathway	0.00047898	3.65	P59768	Guanine nucleotide-binding protein G(I)/G(S)/G(O) subunit gamma-2 OS=Homo sapiens OX=9606 GN=GNG2 PE=1 SV=2	GNG2	58	4	62	4	4	K07826	7.8	12943685	1.13129e+07	1.48211e+07	2.33414e+07	2.21454e+07	1.90034e+07	12995768	1.15015e+07	1.31368e+07	18300173	17510566	2.00276e+07	0.882497	0.752608	0.882534	1.33289	1.38497	1.2472	0.823984	0.847573	0.852908	1.14467	1.04052	1.42936	0.000701943	0.002	0.9	0.0091	0.0021	0.6021	0.01	Cluster1
hsa04014 Ras signaling pathway	0.00047898	3.65	P61952	Guanine nucleotide-binding protein G(I)/G(S)/G(O) subunit gamma-11 OS=Homo sapiens OX=9606 GN=GNG11 PE=1 SV=1	GNG11	29	2	25	2	2	K04546	8.5	8.15669e+06	8.48297e+06	11718420	1.1876e+07	1.9207e+07	6.96491e+06	6.29167e+06	5.90107e+06	4.33071e+06	4.29922e+06	2.7933e+06	4.07575e+06	1.16451	1.18173	1.46116	1.42009	2.51532	0.957185	0.835331	0.910604	0.588775	0.563109	0.34757	0.609111	0.00949501	0.8961	0.2838	0.0265	0.1119	0.0106	0.3777	Cluster1
hsa04014 Ras signaling pathway	0.00047898	3.65	P62993	Growth factor receptor-bound protein 2 OS=Homo sapiens OX=9606 GN=GRB2 PE=1 SV=1	GRB2	38	9	122	9	9	K04364	25.2	9.9033e+06	1.1268e+07	1.07419e+07	1.63415e+07	1.64923e+07	1.85892e+07	1.39105e+07	1.12367e+07	1.11401e+07	1.50735e+07	1.42592e+07	1.46998e+07	0.812939	0.902535	0.770113	1.12353	1.24183	1.46888	1.0619	0.996977	0.870816	1.13517	1.02016	1.26313	0.00606863	0.0054	0.3183	0.0287	0.0644	0.5948	0.3626	Cluster1
hsa04014 Ras signaling pathway	0.00047898	3.65	P63218	Guanine nucleotide-binding protein G(I)/G(S)/G(O) subunit gamma-5 OS=Homo sapiens OX=9606 GN=GNG5 PE=1 SV=3	GNG5	40	3	42	3	3	K04542	7.3	4.79523e+07	45703018	50172575	5.75965e+07	5.85701e+07	6.31264e+07	3.66623e+07	39039452	4.35004e+07	3.07677e+07	4.02041e+07	2.81582e+07	1.18976	1.10645	1.08721	1.1969	1.33299	1.50768	0.845922	1.04694	1.02778	0.700352	0.869387	0.731327	0.000967367	0.2467	0.3446	0.0075	0.0206	0.001	0.0851	Cluster1
hsa04014 Ras signaling pathway	0.00047898	3.65	Q14644	Ras GTPase-activating protein 3 OS=Homo sapiens OX=9606 GN=RASA3 PE=1 SV=3	RASA3	39	23	161	23	23	K12380	95.6	1.92719e+07	2.06524e+07	1.87165e+07	2.19241e+07	3.23749e+07	2.68236e+07	1.14005e+07	1.02632e+07	1.01718e+07	7.80295e+06	8.64889e+06	1.23517e+07	1.29191	1.35088	1.09579	1.23096	1.99075	1.7309	0.710711	0.743634	0.649329	0.479885	0.505314	0.866746	0.00136417	0.4752	0.0462	0.013	0.0061	0.002	0.772	Cluster1
hsa04014 Ras signaling pathway	0.00047898	3.65	Q92934	Bcl2-associated agonist of cell death OS=Homo sapiens OX=9606 GN=BAD PE=1 SV=3	BAD	80	9	167	9	9	K02158	18.4	2.98551e+07	3.52219e+07	3.10254e+07	3.27114e+07	4.44416e+07	4.04383e+07	2.47087e+07	2.32633e+07	2.47493e+07	2.37446e+07	2.97342e+07	2.39262e+07	1.10241	1.26904	1.00055	1.01166	1.50527	1.43736	0.848467	0.928459	0.870253	0.804378	0.956915	0.924817	0.0207636	0.5525	0.2112	0.2457	0.0317	0.0371	0.9	Cluster1
hsa04014 Ras signaling pathway	0.00047898	3.65	Q9Y6K9	NF-kappa-B essential modulator OS=Homo sapiens OX=9606 GN=IKBKG PE=1 SV=2	IKBKG	16	6	49	6	6	K07210	48.2	1.40588e+06	2.52653e+06	1.63963e+06	5.07976e+06	4.48193e+06	3.83353e+06	3.61313e+06	3.52724e+06	4.50587e+06	2.41298e+06	2.24e+06	1283416	0.516739	0.906123	0.526341	1.5638	1.51109	1.35635	1.23501	1.40129	1.57711	0.813673	0.717572	0.493798	0.00164735	0.0059	0.0086	0.9	0.9	0.0085	0.0126	Cluster1
hsa04015 Rap1 signaling pathway	0.0123467	2.84	O43166	Signal-induced proliferation-associated 1-like protein 1 OS=Homo sapiens OX=9606 GN=SIPA1L1 PE=1 SV=4	SIPA1L1	18	25	129	24	25	K17701	199.9	1.21576e+08	1.60029e+08	1.68936e+08	3.05545e+08	3.3311e+08	3.46269e+08	1.92856e+08	1.48473e+08	1.63249e+08	1.34066e+08	1.50628e+08	1.31248e+08	0.693245	0.89038	0.841311	1.45924	1.74232	1.90064	1.02266	0.915064	0.886433	0.701339	0.748579	0.783405	4.60945e-05	0.001	0.3311	0.7839	0.001	0.001	0.0977	Cluster1
hsa04015 Rap1 signaling pathway	0.0123467	2.84	P09603	Macrophage colony-stimulating factor 1 OS=Homo sapiens OX=9606 GN=CSF1 PE=1 SV=2	CSF1	15	6	26	6	6	K05453	60.1	6.56997e+06	6.32481e+06	6.0202e+06	1.04174e+07	1.09595e+07	1.30702e+07	8.86572e+06	6.87046e+06	8212864	3.75783e+06	3.91782e+06	3.44271e+06	0.998104	0.937558	0.798768	1.32552	1.52724	1.91137	1.25253	1.12815	1.18814	0.523747	0.518741	0.547482	1.51265e-05	0.0015	0.0734	0.0017	0.0643	0.001	0.001	Cluster1
hsa04015 Rap1 signaling pathway	0.0123467	2.84	P29317	Ephrin type-A receptor 2 OS=Homo sapiens OX=9606 GN=EPHA2 PE=1 SV=2	EPHA2	37	27	380	26	27	K05103	108.2	7.34895e+07	6.75263e+07	7.80846e+07	2.07084e+08	2.17707e+08	2.06965e+08	1.25928e+08	9.48873e+07	1.03263e+08	81853532	8.43527e+07	7.9648e+07	0.694873	0.623006	0.644826	1.63998	1.88823	1.88376	1.1073	0.969742	0.92979	0.710051	0.695141	0.788339	7.58019e-07	0.001	0.001	0.3363	0.001	0.001	0.0039	Cluster1
hsa04015 Rap1 signaling pathway	0.0123467	2.84	P46108	Adapter molecule crk OS=Homo sapiens OX=9606 GN=CRK PE=1 SV=2	CRK	25	5	31	5	5	K04438	33.8	4.91119e+06	4.99004e+06	6.26044e+06	7.86352e+06	5.47336e+06	5.31025e+06	8.49588e+06	4.59779e+06	7.21466e+06	5.08292e+06	3.85126e+06	2.56582e+06	0.9904	0.981899	1.10262	1.32817	1.01247	1.03083	1.59329	1.00217	1.38548	0.940392	0.676894	0.541636	0.0280742	0.9	0.4935	0.1748	0.7608	0.0843	0.0223	Cluster1
hsa04015 Rap1 signaling pathway	0.0123467	2.84	Q5TCQ9	Membrane-associated guanylate kinase, WW and PDZ domain-containing protein 3 OS=Homo sapiens OX=9606 GN=MAGI3 PE=1 SV=3	MAGI3	3	2	17	2	2	K06112	162.8	406854	414044	674385	1.08294e+06	575740	571324	248232	229267	281641	209478	264896	253305	1.04866	1.04131	1.5181	2.33784	1.36121	1.41752	0.595	0.638713	0.691275	0.495344	0.595066	0.683436	0.000707155	0.2681	0.0265	0.013	0.0022	0.0012	0.9	Cluster1
hsa04015 Rap1 signaling pathway	0.0123467	2.84	Q9BYG5	Partitioning defective 6 homolog beta OS=Homo sapiens OX=9606 GN=PARD6B PE=1 SV=1	PARD6B	8	3	29	2	3	K06093	41.2	1.01409e+06	861685	996429	1.86767e+06	2.33293e+06	1.87645e+06	2.24531e+06	1.24601e+06	1.20679e+06	1.85657e+06	2181579	1.69893e+06	0.702802	0.582697	0.603114	1.0841	1.48307	1.25183	1.44709	0.933355	0.796432	1.18043	1.31771	1.23251	0.0050256	0.0068	0.0442	0.0078	0.531	0.9	0.5867	Cluster1
hsa04015 Rap1 signaling pathway	0.0123467	2.84	Q9Y490	Talin-1 OS=Homo sapiens OX=9606 GN=TLN1 PE=1 SV=3	TLN1	61	124	3087	107	125	K06271	269.6	1.0872e+09	8.18838e+08	1.04843e+09	2.54544e+09	2.01563e+09	1.75829e+09	1.66862e+09	1.33178e+09	1.57527e+09	2.21492e+09	2.0206e+09	1.71129e+09	0.737795	0.542203	0.621387	1.44678	1.2547	1.14859	1.05304	0.976848	1.01798	1.37897	1.19509	1.21564	0.000115137	0.001	0.0024	0.001	0.1085	0.9	0.1345	Cluster1
hsa04020 Calcium signaling pathway	0.0633923	2.14	P05141	ADP/ATP translocase 2 OS=Homo sapiens OX=9606 GN=SLC25A5 PE=1 SV=7	SLC25A5	56	22	1272	6	24	K05863	32.8	1.77595e+09	1.91745e+09	2.23051e+09	3.02733e+09	3.38845e+09	3.21966e+09	2.91175e+09	2.4876e+09	2.33415e+09	1.93665e+09	2.13048e+09	1.74027e+09	0.819867	0.863727	0.899321	1.17054	1.43488	1.43078	1.25006	1.24126	1.02613	0.82023	0.857206	0.840984	0.000317046	0.001	0.0097	0.9	0.271	0.001	0.0062	Cluster1
hsa04020 Calcium signaling pathway	0.0633923	2.14	P46020	Phosphorylase b kinase regulatory subunit alpha, skeletal muscle isoform OS=Homo sapiens OX=9606 GN=PHKA1 PE=1 SV=2	PHKA1	6	6	15	6	6	K07190	137.2	1.73991e+06	2.14967e+06	1.84319e+06	3.30676e+06	3.20354e+06	1.94272e+06	1.87351e+06	1.84216e+06	2.27268e+06	1.43865e+06	1.96881e+06	705678	0.962404	1.16022	0.890426	1.53196	1.62541	1.0344	0.963717	1.10135	1.1971	0.730057	0.949139	0.408598	0.0495271	0.4922	0.9	0.282	0.6867	0.0365	0.1701	Cluster1
hsa04020 Calcium signaling pathway	0.0633923	2.14	Q14012	Calcium/calmodulin-dependent protein kinase type 1 OS=Homo sapiens OX=9606 GN=CAMK1 PE=1 SV=1	CAMK1	10	3	23	3	3	K08794	41.3	2.6011e+06	2.11417e+06	2.32501e+06	4227667	2.33145e+06	2.35866e+06	3.37423e+06	2.55814e+06	3.27831e+06	1.32729e+06	1084105	972108	1.22385	0.970617	0.955412	1.66603	1.00623	1.06828	1.47641	1.30095	1.46886	0.572937	0.444565	0.478787	0.000316793	0.6913	0.2108	0.0032	0.6933	0.001	0.001	Cluster1
hsa04020 Calcium signaling pathway	0.0633923	2.14	Q15746	Myosin light chain kinase, smooth muscle OS=Homo sapiens OX=9606 GN=MYLK PE=1 SV=4	MYLK	30	45	374	44	45	K00907	210.6	7.14467e+07	7.39615e+07	8.28736e+07	1.49546e+08	1.04508e+08	1.07769e+08	7.97524e+07	5.55659e+07	6.24783e+07	1.0528e+08	1.1137e+08	1.13217e+08	0.858699	0.867366	0.869904	1.50538	1.15216	1.24682	0.891382	0.721829	0.715066	1.16085	1.16659	1.42438	0.00083562	0.0088	0.5956	0.0153	0.0019	0.9	0.0031	Cluster1
hsa04020 Calcium signaling pathway	0.0633923	2.14	Q8NE86	Calcium uniporter protein, mitochondrial OS=Homo sapiens OX=9606 GN=MCU PE=1 SV=1	MCU	32	8	201	8	8	K20858	39.8	5.00357e+07	5.674e+07	6.29626e+07	70354433	7.31e+07	7.00805e+07	4.74676e+07	4.25406e+07	3.91728e+07	6.31991e+07	6.29309e+07	5.78777e+07	0.965146	1.06792	1.0607	1.13662	1.2934	1.30124	0.851475	0.886919	0.719542	1.11839	1.05796	1.16864	0.000974651	0.0704	0.0251	0.6119	0.001	0.3761	0.005	Cluster1
hsa04020 Calcium signaling pathway	0.0633923	2.14	Q9NYA1	Sphingosine kinase 1 OS=Homo sapiens OX=9606 GN=SPHK1 PE=1 SV=1	SPHK1	9	3	26	3	3	K04718	42.5	3.6893e+06	6.13151e+06	9259748	1.30681e+07	1.70209e+07	1.54372e+07	7.22954e+06	8421233	9.31367e+06	5.10419e+06	5.76398e+06	4.80695e+06	0.470921	0.763676	1.03228	1.3971	1.99292	1.89679	0.858175	1.16184	1.1321	0.597725	0.641238	0.642288	0.00309138	0.0078	0.2927	0.8849	0.1069	0.0033	0.1123	Cluster1
hsa04022 cGMP-PKG signaling pathway	0.0447627	2.6	P05023	Sodium/potassium-transporting ATPase subunit alpha-1 OS=Homo sapiens OX=9606 GN=ATP1A1 PE=1 SV=1	ATP1A1	45	55	1414	37	59	K01539	112.8	1.26136e+09	1.01156e+09	1.11142e+09	2.28209e+09	2.53638e+09	2.46256e+09	1.3753e+09	1.22829e+09	1.25822e+09	1.36949e+09	1.5193e+09	1.24064e+09	0.908274	0.710734	0.698958	1.37633	1.6753	1.70692	0.920949	0.955973	0.862766	0.904709	0.953485	0.935147	0.000107235	0.001	0.217	0.1549	0.001	0.001	0.9	Cluster1
hsa04022 cGMP-PKG signaling pathway	0.0447627	2.6	P05141	ADP/ATP translocase 2 OS=Homo sapiens OX=9606 GN=SLC25A5 PE=1 SV=7	SLC25A5	56	22	1272	6	24	K05863	32.8	1.77595e+09	1.91745e+09	2.23051e+09	3.02733e+09	3.38845e+09	3.21966e+09	2.91175e+09	2.4876e+09	2.33415e+09	1.93665e+09	2.13048e+09	1.74027e+09	0.819867	0.863727	0.899321	1.17054	1.43488	1.43078	1.25006	1.24126	1.02613	0.82023	0.857206	0.840984	0.000317046	0.001	0.0097	0.9	0.271	0.001	0.0062	Cluster1
hsa04022 cGMP-PKG signaling pathway	0.0447627	2.6	P54709	Sodium/potassium-transporting ATPase subunit beta-3 OS=Homo sapiens OX=9606 GN=ATP1B3 PE=1 SV=1	ATP1B3	63	15	320	15	15	K01540	31.5	2.74997e+08	2.12191e+08	2.47143e+08	4.59441e+08	5.36832e+08	4.60594e+08	2.36446e+08	2.15938e+08	209305905	1.94774e+08	2.51379e+08	1.91071e+08	1.05852	0.796958	0.830837	1.4812	1.89545	1.70663	0.846376	0.898395	0.767204	0.687818	0.843324	0.769882	0.0001336	0.001	0.9	0.4503	0.001	0.001	0.7743	Cluster1
hsa04022 cGMP-PKG signaling pathway	0.0447627	2.6	Q15746	Myosin light chain kinase, smooth muscle OS=Homo sapiens OX=9606 GN=MYLK PE=1 SV=4	MYLK	30	45	374	44	45	K00907	210.6	7.14467e+07	7.39615e+07	8.28736e+07	1.49546e+08	1.04508e+08	1.07769e+08	7.97524e+07	5.55659e+07	6.24783e+07	1.0528e+08	1.1137e+08	1.13217e+08	0.858699	0.867366	0.869904	1.50538	1.15216	1.24682	0.891382	0.721829	0.715066	1.16085	1.16659	1.42438	0.00083562	0.0088	0.5956	0.0153	0.0019	0.9	0.0031	Cluster1
hsa04022 cGMP-PKG signaling pathway	0.0447627	2.6	Q92934	Bcl2-associated agonist of cell death OS=Homo sapiens OX=9606 GN=BAD PE=1 SV=3	BAD	80	9	167	9	9	K02158	18.4	2.98551e+07	3.52219e+07	3.10254e+07	3.27114e+07	4.44416e+07	4.04383e+07	2.47087e+07	2.32633e+07	2.47493e+07	2.37446e+07	2.97342e+07	2.39262e+07	1.10241	1.26904	1.00055	1.01166	1.50527	1.43736	0.848467	0.928459	0.870253	0.804378	0.956915	0.924817	0.0207636	0.5525	0.2112	0.2457	0.0317	0.0371	0.9	Cluster1
hsa04062 Chemokine signaling pathway	0.00197279	3.57	P46108	Adapter molecule crk OS=Homo sapiens OX=9606 GN=CRK PE=1 SV=2	CRK	25	5	31	5	5	K04438	33.8	4.91119e+06	4.99004e+06	6.26044e+06	7.86352e+06	5.47336e+06	5.31025e+06	8.49588e+06	4.59779e+06	7.21466e+06	5.08292e+06	3.85126e+06	2.56582e+06	0.9904	0.981899	1.10262	1.32817	1.01247	1.03083	1.59329	1.00217	1.38548	0.940392	0.676894	0.541636	0.0280742	0.9	0.4935	0.1748	0.7608	0.0843	0.0223	Cluster1
hsa04062 Chemokine signaling pathway	0.00197279	3.57	P59768	Guanine nucleotide-binding protein G(I)/G(S)/G(O) subunit gamma-2 OS=Homo sapiens OX=9606 GN=GNG2 PE=1 SV=2	GNG2	58	4	62	4	4	K07826	7.8	12943685	1.13129e+07	1.48211e+07	2.33414e+07	2.21454e+07	1.90034e+07	12995768	1.15015e+07	1.31368e+07	18300173	17510566	2.00276e+07	0.882497	0.752608	0.882534	1.33289	1.38497	1.2472	0.823984	0.847573	0.852908	1.14467	1.04052	1.42936	0.000701943	0.002	0.9	0.0091	0.0021	0.6021	0.01	Cluster1
hsa04062 Chemokine signaling pathway	0.00197279	3.57	P61952	Guanine nucleotide-binding protein G(I)/G(S)/G(O) subunit gamma-11 OS=Homo sapiens OX=9606 GN=GNG11 PE=1 SV=1	GNG11	29	2	25	2	2	K04546	8.5	8.15669e+06	8.48297e+06	11718420	1.1876e+07	1.9207e+07	6.96491e+06	6.29167e+06	5.90107e+06	4.33071e+06	4.29922e+06	2.7933e+06	4.07575e+06	1.16451	1.18173	1.46116	1.42009	2.51532	0.957185	0.835331	0.910604	0.588775	0.563109	0.34757	0.609111	0.00949501	0.8961	0.2838	0.0265	0.1119	0.0106	0.3777	Cluster1
hsa04062 Chemokine signaling pathway	0.00197279	3.57	P62993	Growth factor receptor-bound protein 2 OS=Homo sapiens OX=9606 GN=GRB2 PE=1 SV=1	GRB2	38	9	122	9	9	K04364	25.2	9.9033e+06	1.1268e+07	1.07419e+07	1.63415e+07	1.64923e+07	1.85892e+07	1.39105e+07	1.12367e+07	1.11401e+07	1.50735e+07	1.42592e+07	1.46998e+07	0.812939	0.902535	0.770113	1.12353	1.24183	1.46888	1.0619	0.996977	0.870816	1.13517	1.02016	1.26313	0.00606863	0.0054	0.3183	0.0287	0.0644	0.5948	0.3626	Cluster1
hsa04062 Chemokine signaling pathway	0.00197279	3.57	P63218	Guanine nucleotide-binding protein G(I)/G(S)/G(O) subunit gamma-5 OS=Homo sapiens OX=9606 GN=GNG5 PE=1 SV=3	GNG5	40	3	42	3	3	K04542	7.3	4.79523e+07	45703018	50172575	5.75965e+07	5.85701e+07	6.31264e+07	3.66623e+07	39039452	4.35004e+07	3.07677e+07	4.02041e+07	2.81582e+07	1.18976	1.10645	1.08721	1.1969	1.33299	1.50768	0.845922	1.04694	1.02778	0.700352	0.869387	0.731327	0.000967367	0.2467	0.3446	0.0075	0.0206	0.001	0.0851	Cluster1
hsa04062 Chemokine signaling pathway	0.00197279	3.57	Q05655	Protein kinase C delta type OS=Homo sapiens OX=9606 GN=PRKCD PE=1 SV=2	PRKCD	40	20	227	17	21	K06068	77.5	1.36161e+07	8.50116e+06	1.16512e+07	4.46948e+07	3.79228e+07	4.29947e+07	3.72199e+07	3.62464e+07	3.62078e+07	2.84142e+07	3.29674e+07	3.04969e+07	0.506798	0.308745	0.378747	1.39333	1.29475	1.54045	1.28831	1.4582	1.28335	0.970265	1.06945	1.18822	1.50205e-05	0.001	0.001	0.001	0.9	0.1837	0.3094	Cluster1
hsa04062 Chemokine signaling pathway	0.00197279	3.57	Q92934	Bcl2-associated agonist of cell death OS=Homo sapiens OX=9606 GN=BAD PE=1 SV=3	BAD	80	9	167	9	9	K02158	18.4	2.98551e+07	3.52219e+07	3.10254e+07	3.27114e+07	4.44416e+07	4.04383e+07	2.47087e+07	2.32633e+07	2.47493e+07	2.37446e+07	2.97342e+07	2.39262e+07	1.10241	1.26904	1.00055	1.01166	1.50527	1.43736	0.848467	0.928459	0.870253	0.804378	0.956915	0.924817	0.0207636	0.5525	0.2112	0.2457	0.0317	0.0371	0.9	Cluster1
hsa04062 Chemokine signaling pathway	0.00197279	3.57	Q9Y6K9	NF-kappa-B essential modulator OS=Homo sapiens OX=9606 GN=IKBKG PE=1 SV=2	IKBKG	16	6	49	6	6	K07210	48.2	1.40588e+06	2.52653e+06	1.63963e+06	5.07976e+06	4.48193e+06	3.83353e+06	3.61313e+06	3.52724e+06	4.50587e+06	2.41298e+06	2.24e+06	1283416	0.516739	0.906123	0.526341	1.5638	1.51109	1.35635	1.23501	1.40129	1.57711	0.813673	0.717572	0.493798	0.00164735	0.0059	0.0086	0.9	0.9	0.0085	0.0126	Cluster1
hsa04066 HIF-1 signaling pathway	6.39218e-07	7.86	P00338	L-lactate dehydrogenase A chain OS=Homo sapiens OX=9606 GN=LDHA PE=1 SV=2	LDHA	74	25	763	24	25	K00016	36.7	4.88663e+08	5.37162e+08	5.69896e+08	1.63273e+09	1.01532e+09	1.04278e+09	1.02495e+09	7.84084e+08	1.0165e+09	7.30244e+08	6.76175e+08	5.1739e+08	0.654129	0.701613	0.666264	1.83055	1.24669	1.34368	1.2759	1.13445	1.29575	0.896795	0.788873	0.724986	0.000174509	0.001	0.0013	0.37	0.4095	0.0015	0.0106	Cluster1
hsa04066 HIF-1 signaling pathway	6.39218e-07	7.86	P01033	Metalloproteinase inhibitor 1 OS=Homo sapiens OX=9606 GN=TIMP1 PE=1 SV=1	TIMP1	42	6	103	6	6	K16451	23.2	2.59182e+07	2.2399e+07	2.35316e+07	3.75381e+07	47314982	42469811	1.34437e+07	1.02355e+07	1.10718e+07	1.34481e+07	2.31715e+07	1.78945e+07	1.20716	1.01795	0.957211	1.46435	2.02144	1.9041	0.582289	0.515271	0.49106	0.574636	0.940605	0.872441	0.000180996	0.0264	0.0055	0.2209	0.001	0.0018	0.099	Cluster1
hsa04066 HIF-1 signaling pathway	6.39218e-07	7.86	P02786	Transferrin receptor protein 1 OS=Homo sapiens OX=9606 GN=TFRC PE=1 SV=2	TFRC	53	36	1529	36	36	K06503	84.8	1.48816e+09	1.44328e+09	1.40698e+09	2.0507e+09	2579454077	2.21469e+09	1.6583e+09	1.56303e+09	1.38197e+09	1.29909e+09	1.43134e+09	1.28495e+09	1.00961	0.955411	0.833656	1.16524	1.60521	1.44632	1.04623	1.14614	0.892811	0.808564	0.846327	0.912529	0.00478525	0.0131	0.7431	0.8018	0.0505	0.0043	0.3163	Cluster1
hsa04066 HIF-1 signaling pathway	6.39218e-07	7.86	P04406	Glyceraldehyde-3-phosphate dehydrogenase OS=Homo sapiens OX=9606 GN=GAPDH PE=1 SV=3	GAPDH	87	27	1703	27	27	K00134	36	2.15553e+09	1.82783e+09	2.15572e+09	3.40475e+09	2.12367e+09	2.23953e+09	2.22407e+09	1.8089e+09	2.63443e+09	1.65055e+09	1.38557e+09	1.0808e+09	1.17279	0.970375	1.02436	1.55154	1.05987	1.17293	1.12532	1.06377	1.36493	0.823884	0.657032	0.615558	0.00522612	0.5427	0.775	0.0365	0.9	0.0059	0.0105	Cluster1
hsa04066 HIF-1 signaling pathway	6.39218e-07	7.86	P05121	Plasminogen activator inhibitor 1 OS=Homo sapiens OX=9606 GN=SERPINE1 PE=1 SV=1	SERPINE1	39	13	196	13	13	K03982	45	1.08307e+07	1.30235e+07	1.25758e+07	6.90213e+07	9.85998e+07	73657672	2.52963e+07	3.45724e+07	1.2326e+07	4.58864e+07	4.66693e+07	4.28488e+07	0.299813	0.351769	0.304035	1.60025	2.50363	1.96273	0.651195	1.0344	0.324919	1.16533	1.12595	1.24162	0.000528479	0.001	0.1384	0.0043	0.0074	0.2535	0.1185	Cluster1
hsa04066 HIF-1 signaling pathway	6.39218e-07	7.86	P06733	Alpha-enolase OS=Homo sapiens OX=9606 GN=ENO1 PE=1 SV=2	ENO1	63	29	774	25	29	K01689	47.1	5.53467e+08	5.63857e+08	6.16349e+08	1.19615e+09	7.47595e+08	6.90332e+08	8.68515e+08	7.30976e+08	9.84504e+08	4.55701e+08	4.35232e+08	3.24724e+08	0.91037	0.904969	0.88542	1.64788	1.12796	1.09303	1.32851	1.29956	1.54206	0.687666	0.623937	0.559111	0.000307669	0.0561	0.0179	0.0385	0.8263	0.001	0.001	Cluster1
hsa04066 HIF-1 signaling pathway	6.39218e-07	7.86	P09972	Fructose-bisphosphate aldolase C OS=Homo sapiens OX=9606 GN=ALDOC PE=1 SV=2	ALDOC	54	14	132	11	11	K01623	39.4	6.67537e+06	7.74981e+06	1.04641e+07	3.63232e+07	2.40924e+07	1.87189e+07	1.66447e+07	1.46372e+07	2.05412e+07	1.43992e+07	1.41879e+07	1.08332e+07	0.459258	0.520248	0.628751	2.09304	1.52042	1.23968	1.06492	1.08845	1.34575	0.908846	0.850734	0.780178	0.000313739	0.001	0.0023	0.0427	0.1996	0.0089	0.1857	Cluster1
hsa04066 HIF-1 signaling pathway	6.39218e-07	7.86	P19367	Hexokinase-1 OS=Homo sapiens OX=9606 GN=HK1 PE=1 SV=3	HK1	59	52	1829	45	55	K00844	102.4	1.2819e+09	1.40105e+09	1.6846e+09	2.65572e+09	3.19621e+09	2.91396e+09	2.10169e+09	2.25657e+09	2.0698e+09	1.77287e+09	2.26267e+09	1.66014e+09	0.681837	0.72714	0.782563	1.1831	1.55942	1.49196	1.03957	1.2973	1.04836	0.865113	1.04892	0.924331	0.000702716	0.001	0.0074	0.0936	0.1581	0.0119	0.3125	Cluster1
hsa04066 HIF-1 signaling pathway	6.39218e-07	7.86	P52789	Hexokinase-2 OS=Homo sapiens OX=9606 GN=HK2 PE=1 SV=2	HK2	37	30	607	26	26	K00844	102.3	3.9987e+07	5.30454e+07	6.22373e+07	1.5442e+08	1.88983e+08	1.82496e+08	1.02221e+08	1.30719e+08	1.41929e+08	6.21804e+07	7.51959e+07	6.30066e+07	0.427556	0.553428	0.581195	1.38291	1.85353	1.87836	1.01643	1.51071	1.44513	0.609957	0.700749	0.705209	7.22769e-05	0.001	0.001	0.2916	0.3009	0.001	0.0053	Cluster1
hsa04066 HIF-1 signaling pathway	6.39218e-07	7.86	Q13617	Cullin-2 OS=Homo sapiens OX=9606 GN=CUL2 PE=1 SV=2	CUL2	32	23	203	23	23	K03870	86.9	1.62586e+07	1.25316e+07	1.5668e+07	3.92857e+07	2.78315e+07	3.01507e+07	2.6946e+07	1.80489e+07	2.22151e+07	3.32858e+07	28716942	2.28949e+07	0.743347	0.559055	0.625633	1.50437	1.16721	1.32695	1.14568	0.891921	0.967199	1.39617	1.1443	1.09573	0.000630479	0.001	0.014	0.0016	0.1087	0.7954	0.3537	Cluster1
hsa04068 FoxO signaling pathway	0.0648728	2.66	P04040	Catalase OS=Homo sapiens OX=9606 GN=CAT PE=1 SV=3	CAT	73	30	618	30	30	K03781	59.7	1.69939e+08	1.95462e+08	1.77979e+08	2.58462e+08	3.2104e+08	3.72722e+08	1.68684e+08	1.75877e+08	2.30473e+08	1.49976e+08	1.87047e+08	1.60557e+08	0.888938	0.997651	0.8131	1.13237	1.54042	1.87678	0.820568	0.994388	1.14804	0.71973	0.852752	0.879154	0.0112486	0.0273	0.9	0.8911	0.0658	0.0107	0.5693	Cluster1
hsa04068 FoxO signaling pathway	0.0648728	2.66	P04179	Superoxide dismutase [Mn], mitochondrial OS=Homo sapiens OX=9606 GN=SOD2 PE=1 SV=3	SOD2	66	10	251	10	10	K04564	24.7	1.57387e+07	2.41694e+07	3.75297e+07	1.12618e+08	2.23719e+08	1.55015e+08	2.2018e+08	9.87119e+07	1.07253e+08	7.1511e+07	8.5106e+07	5.41067e+07	0.17537	0.262778	0.365222	1.05101	2.2866	1.66268	2.28153	1.18884	1.13803	0.73102	0.826493	0.631094	0.000572997	0.001	0.0011	0.0229	0.9	0.084	0.13	Cluster1
hsa04068 FoxO signaling pathway	0.0648728	2.66	P62993	Growth factor receptor-bound protein 2 OS=Homo sapiens OX=9606 GN=GRB2 PE=1 SV=1	GRB2	38	9	122	9	9	K04364	25.2	9.9033e+06	1.1268e+07	1.07419e+07	1.63415e+07	1.64923e+07	1.85892e+07	1.39105e+07	1.12367e+07	1.11401e+07	1.50735e+07	1.42592e+07	1.46998e+07	0.812939	0.902535	0.770113	1.12353	1.24183	1.46888	1.0619	0.996977	0.870816	1.13517	1.02016	1.26313	0.00606863	0.0054	0.3183	0.0287	0.0644	0.5948	0.3626	Cluster1
hsa04068 FoxO signaling pathway	0.0648728	2.66	Q96BR1	Serine/threonine-protein kinase Sgk3 OS=Homo sapiens OX=9606 GN=SGK3 PE=1 SV=1	SGK3	10	4	36	4	4	K13304	57.1	1.60869e+06	1.44088e+06	1.59166e+06	2.22093e+06	2.86276e+06	2.80966e+06	551143	1.35882e+06	393521	2.45629e+06	2.18701e+06	1.18032e+06	1.04596	0.914138	0.903839	1.20946	1.70738	1.75852	0.33325	0.954937	0.243653	1.4652	1.23933	0.803341	0.0243925	0.5086	0.1489	0.9	0.0198	0.7781	0.0711	Cluster1
hsa04070 Phosphatidylinositol signaling system	0.00566199	4.42	P42356	Phosphatidylinositol 4-kinase alpha OS=Homo sapiens OX=9606 GN=PI4KA PE=1 SV=4	PI4KA	13	23	125	23	23	K00888	236.7	2.24697e+07	2.43578e+07	2.30067e+07	3.45822e+07	28527653	2.84229e+07	3.15725e+07	2.3088e+07	2.84375e+07	2.82908e+07	3.06654e+07	2.29754e+07	0.924828	0.978229	0.827019	1.19215	1.07704	1.12612	1.20847	1.02711	1.11459	1.06827	1.10004	0.989885	0.0175651	0.0203	0.0289	0.12	0.9	0.5966	0.7288	Cluster1
hsa04070 Phosphatidylinositol signaling system	0.00566199	4.42	Q01968	Inositol polyphosphate 5-phosphatase OCRL OS=Homo sapiens OX=9606 GN=OCRL PE=1 SV=3	OCRL	8	6	18	6	6	K01099	104.1	7.56805e+06	8.31045e+06	12786859	1.89915e+07	1.69813e+07	9.99898e+06	9.81229e+06	4.82978e+06	6.24355e+06	8.56164e+06	7.49504e+06	7.14274e+06	0.856372	0.917574	1.26369	1.79991	1.76259	1.08914	1.03255	0.590709	0.672773	0.888806	0.739173	0.84606	0.0250012	0.2087	0.4587	0.7291	0.0243	0.0507	0.9	Cluster1
hsa04070 Phosphatidylinositol signaling system	0.00566199	4.42	Q13614	Myotubularin-related protein 2 OS=Homo sapiens OX=9606 GN=MTMR2 PE=1 SV=4	MTMR2	4	2	29	2	2	K18081	73.3	2.31055e+06	1.94479e+06	2.20337e+06	3.197e+06	2.8916e+06	2.93955e+06	2.45803e+06	1.64774e+06	1.78892e+06	2.02432e+06	1.99353e+06	1.98529e+06	1.13349	0.930923	0.94403	1.31358	1.30119	1.38814	1.12138	0.873694	0.835704	0.911072	0.852353	1.01949	0.0100125	0.0447	0.8683	0.8033	0.0161	0.0136	0.9	Cluster1
hsa04070 Phosphatidylinositol signaling system	0.00566199	4.42	Q8NEB9	Phosphatidylinositol 3-kinase catalytic subunit type 3 OS=Homo sapiens OX=9606 GN=PIK3C3 PE=1 SV=1	PIK3C3	6	4	26	4	4	K00914	101.5	1.23997e+06	704194	781553	1.51843e+06	1.20586e+06	1.29484e+06	1.11584e+06	560746	703738	579226	625159	354537	1.55914	0.863979	0.858276	1.59911	1.39082	1.56725	1.30478	0.762091	0.84264	0.668178	0.685104	0.46665	0.0124607	0.3407	0.9	0.0945	0.1718	0.0081	0.1956	Cluster1
hsa04070 Phosphatidylinositol signaling system	0.00566199	4.42	Q9NTJ5	Phosphatidylinositol-3-phosphatase SAC1 OS=Homo sapiens OX=9606 GN=SACM1L PE=1 SV=2	SACM1L	57	31	659	31	31	K21797	66.9	1.31148e+08	1.70324e+08	1.60608e+08	2.11685e+08	2.71464e+08	2.40466e+08	202448232	2.05135e+08	2.10719e+08	1.59933e+08	1.52957e+08	1.54161e+08	0.775791	0.9831	0.829751	1.04878	1.47299	1.36926	1.11368	1.31157	1.18699	0.867946	0.788581	0.95459	0.00701174	0.0182	0.0446	0.9	0.9	0.021	0.0516	Cluster1
hsa04071 Sphingolipid signaling pathway	0.00279261	4.32	O95470	Sphingosine-1-phosphate lyase 1 OS=Homo sapiens OX=9606 GN=SGPL1 PE=1 SV=3	SGPL1	37	18	258	18	18	K01634	63.5	4.45205e+07	4.61198e+07	6.54295e+07	1.21033e+08	1.47387e+08	1.35056e+08	5.28209e+07	8.90643e+07	1.16437e+08	1.00218e+08	1.19802e+08	1.24028e+08	0.514749	0.520309	0.660702	1.17207	1.56314	1.50314	0.56794	1.11303	1.282	1.06304	1.20723	1.50111	0.0101812	0.0103	0.1507	0.022	0.284	0.9	0.5438	Cluster1
hsa04071 Sphingolipid signaling pathway	0.00279261	4.32	P06241	Tyrosine-protein kinase Fyn OS=Homo sapiens OX=9606 GN=FYN PE=1 SV=3	FYN	33	17	266	11	11	K05703	60.7	1.77076e+07	1.38356e+07	1.67943e+07	3.02212e+07	3.07487e+07	2.63173e+07	2.05226e+07	1.29989e+07	1.37718e+07	1.52661e+07	1.60092e+07	1.42746e+07	1.04122	0.793817	0.862471	1.48837	1.65849	1.48962	1.12222	0.826152	0.771144	0.823542	0.820442	0.878629	0.00117531	0.0033	0.9	0.9	0.0034	0.0017	0.9	Cluster1
hsa04071 Sphingolipid signaling pathway	0.00279261	4.32	P55957	BH3-interacting domain death agonist OS=Homo sapiens OX=9606 GN=BID PE=1 SV=1	BID	33	6	71	6	6	K04726	22	3.35493e+06	2.90595e+06	3.21181e+06	2.3263e+07	2.47993e+07	2.19289e+07	1.34738e+07	9.43743e+06	1.24324e+07	1.1871e+07	1.30357e+07	9.00547e+06	0.303058	0.256135	0.25339	1.76003	2.05487	1.90681	1.13186	0.921432	1.06944	0.983783	1.02629	0.851542	5.17788e-08	0.001	0.001	0.001	0.001	0.001	0.6821	Cluster1
hsa04071 Sphingolipid signaling pathway	0.00279261	4.32	P63151	Serine/threonine-protein phosphatase 2A 55 kDa regulatory subunit B alpha isoform OS=Homo sapiens OX=9606 GN=PPP2R2A PE=1 SV=1	PPP2R2A	28	11	117	7	11	K04354	51.7	1.33869e+07	1.19348e+07	1.55081e+07	2.4433e+07	1.70966e+07	1.39164e+07	2.15878e+07	1.40873e+07	2.16522e+07	12116273	9.12848e+06	8.61082e+06	0.980282	0.852755	0.991809	1.49852	1.14838	0.980955	1.47008	1.11498	1.50985	0.813978	0.582592	0.660046	0.00435059	0.3601	0.1022	0.1541	0.7652	0.0136	0.0041	Cluster1
hsa04071 Sphingolipid signaling pathway	0.00279261	4.32	Q96G23	Ceramide synthase 2 OS=Homo sapiens OX=9606 GN=CERS2 PE=1 SV=1	CERS2	16	5	123	5	5	K24621	44.8	5.86599e+07	6.73538e+07	6.96296e+07	9.35016e+07	1.04321e+08	1.06113e+08	5.34767e+07	5.57863e+07	5.91932e+07	5.81779e+07	6.67116e+07	6.34612e+07	0.920198	1.03096	0.953961	1.22849	1.50112	1.60236	0.78013	0.945878	0.884241	0.837279	0.912086	1.04209	0.00151615	0.0077	0.5982	0.9	0.0017	0.0041	0.8535	Cluster1
hsa04071 Sphingolipid signaling pathway	0.00279261	4.32	Q9NYA1	Sphingosine kinase 1 OS=Homo sapiens OX=9606 GN=SPHK1 PE=1 SV=1	SPHK1	9	3	26	3	3	K04718	42.5	3.6893e+06	6.13151e+06	9259748	1.30681e+07	1.70209e+07	1.54372e+07	7.22954e+06	8421233	9.31367e+06	5.10419e+06	5.76398e+06	4.80695e+06	0.470921	0.763676	1.03228	1.3971	1.99292	1.89679	0.858175	1.16184	1.1321	0.597725	0.641238	0.642288	0.00309138	0.0078	0.2927	0.8849	0.1069	0.0033	0.1123	Cluster1
hsa04072 Phospholipase D signaling pathway	0.0301818	2.89	P06241	Tyrosine-protein kinase Fyn OS=Homo sapiens OX=9606 GN=FYN PE=1 SV=3	FYN	33	17	266	11	11	K05703	60.7	1.77076e+07	1.38356e+07	1.67943e+07	3.02212e+07	3.07487e+07	2.63173e+07	2.05226e+07	1.29989e+07	1.37718e+07	1.52661e+07	1.60092e+07	1.42746e+07	1.04122	0.793817	0.862471	1.48837	1.65849	1.48962	1.12222	0.826152	0.771144	0.823542	0.820442	0.878629	0.00117531	0.0033	0.9	0.9	0.0034	0.0017	0.9	Cluster1
hsa04072 Phospholipase D signaling pathway	0.0301818	2.89	P50570	Dynamin-2 OS=Homo sapiens OX=9606 GN=DNM2 PE=1 SV=2	DNM2	39	32	369	20	31	K23484	98	1.70113e+08	1.38315e+08	1.61647e+08	2.2955e+08	1.682e+08	1.68081e+08	1.64475e+08	1.03629e+08	1.27068e+08	1.29488e+08	1.24658e+08	9.53793e+07	1.28345	1.01824	1.06514	1.45055	1.16405	1.2207	1.154	0.845067	0.912931	0.896283	0.819706	0.753277	0.0131614	0.5911	0.5001	0.0651	0.0954	0.0112	0.4535	Cluster1
hsa04072 Phospholipase D signaling pathway	0.0301818	2.89	P62993	Growth factor receptor-bound protein 2 OS=Homo sapiens OX=9606 GN=GRB2 PE=1 SV=1	GRB2	38	9	122	9	9	K04364	25.2	9.9033e+06	1.1268e+07	1.07419e+07	1.63415e+07	1.64923e+07	1.85892e+07	1.39105e+07	1.12367e+07	1.11401e+07	1.50735e+07	1.42592e+07	1.46998e+07	0.812939	0.902535	0.770113	1.12353	1.24183	1.46888	1.0619	0.996977	0.870816	1.13517	1.02016	1.26313	0.00606863	0.0054	0.3183	0.0287	0.0644	0.5948	0.3626	Cluster1
hsa04072 Phospholipase D signaling pathway	0.0301818	2.89	Q9NRZ5	1-acyl-sn-glycerol-3-phosphate acyltransferase delta OS=Homo sapiens OX=9606 GN=AGPAT4 PE=1 SV=1	AGPAT4	22	8	92	8	8	K13523	44	1.97951e+07	1.34847e+07	1.43901e+07	4.21346e+07	4.90565e+07	3.98893e+07	3.54769e+07	3.58907e+07	3.64921e+07	4.0576e+07	4.13936e+07	4.03116e+07	0.650369	0.432297	0.412918	1.15946	1.47843	1.26156	1.08395	1.27454	1.14172	1.22305	1.1853	1.3864	0.00012367	0.001	0.001	0.001	0.812	0.9	0.9	Cluster1
hsa04072 Phospholipase D signaling pathway	0.0301818	2.89	Q9NYA1	Sphingosine kinase 1 OS=Homo sapiens OX=9606 GN=SPHK1 PE=1 SV=1	SPHK1	9	3	26	3	3	K04718	42.5	3.6893e+06	6.13151e+06	9259748	1.30681e+07	1.70209e+07	1.54372e+07	7.22954e+06	8421233	9.31367e+06	5.10419e+06	5.76398e+06	4.80695e+06	0.470921	0.763676	1.03228	1.3971	1.99292	1.89679	0.858175	1.16184	1.1321	0.597725	0.641238	0.642288	0.00309138	0.0078	0.2927	0.8849	0.1069	0.0033	0.1123	Cluster1
hsa04110 Cell cycle	0.185693	2.02	P06493	Cyclin-dependent kinase 1 OS=Homo sapiens OX=9606 GN=CDK1 PE=1 SV=3	CDK1	51	11	185	10	10	K02087	34.1	1.79886e+07	2.15644e+07	2.74614e+07	3.18555e+07	3.85937e+07	3.11512e+07	3.69808e+07	3.23724e+07	3.01874e+07	3.01963e+07	2.85952e+07	2.37855e+07	0.689018	0.805954	0.918656	1.02195	1.35598	1.14857	1.31726	1.34022	1.10108	1.06111	0.9546	0.953685	0.00747625	0.0189	0.0077	0.205	0.8966	0.3773	0.1543	Cluster1
hsa04110 Cell cycle	0.185693	2.02	Q16254	Transcription factor E2F4 OS=Homo sapiens OX=9606 GN=E2F4 PE=1 SV=2	E2F4	6	3	14	3	3	K04682	43.9	1.37008e+06	1.34172e+06	2.46964e+06	5.21993e+06	5.36001e+06	4.21277e+06	3.52825e+06	2746669	3.00528e+06	3.15915e+06	4369907	2.45265e+06	0.469105	0.448255	0.738509	1.49693	1.68342	1.38849	1.12343	1.01648	0.979871	0.992353	1.30404	0.87906	0.000782904	0.001	0.0092	0.0088	0.1225	0.1288	0.9	Cluster1
hsa04110 Cell cycle	0.185693	2.02	Q9Y6D9	Mitotic spindle assembly checkpoint protein MAD1 OS=Homo sapiens OX=9606 GN=MAD1L1 PE=1 SV=2	MAD1L1	7	4	8	4	4	K06679	83	784996	1.12224e+06	817878	2.72617e+06	2.30773e+06	1.16532e+06	437284	133075	152214	1.13329e+06	930334	829332	0.840978	1.17312	0.765248	2.44615	2.2678	1.20174	0.435655	0.154092	0.155285	1.11386	0.868661	0.930044	0.000769907	0.1673	0.0076	0.9	0.001	0.216	0.006	Cluster1
hsa04114 Oocyte meiosis	0.212507	1.89	P06493	Cyclin-dependent kinase 1 OS=Homo sapiens OX=9606 GN=CDK1 PE=1 SV=3	CDK1	51	11	185	10	10	K02087	34.1	1.79886e+07	2.15644e+07	2.74614e+07	3.18555e+07	3.85937e+07	3.11512e+07	3.69808e+07	3.23724e+07	3.01874e+07	3.01963e+07	2.85952e+07	2.37855e+07	0.689018	0.805954	0.918656	1.02195	1.35598	1.14857	1.31726	1.34022	1.10108	1.06111	0.9546	0.953685	0.00747625	0.0189	0.0077	0.205	0.8966	0.3773	0.1543	Cluster1
hsa04114 Oocyte meiosis	0.212507	1.89	Q15418	Ribosomal protein S6 kinase alpha-1 OS=Homo sapiens OX=9606 GN=RPS6KA1 PE=1 SV=2	RPS6KA1	19	10	75	7	7	K04373	82.7	169829	26608.8	398481	3.40735e+06	3.4185e+06	2.79496e+06	3.87523e+06	1.77987e+06	2.54176e+06	3.38636e+06	2.45083e+06	1.45998e+06	0.088741	0.0135667	0.181852	1.49122	1.63851	1.40584	1.88309	1.00524	1.26475	1.62337	1.11614	0.798575	0.00145586	0.0024	0.0031	0.0044	0.9	0.9	0.9	Cluster1
hsa04114 Oocyte meiosis	0.212507	1.89	Q9Y6D9	Mitotic spindle assembly checkpoint protein MAD1 OS=Homo sapiens OX=9606 GN=MAD1L1 PE=1 SV=2	MAD1L1	7	4	8	4	4	K06679	83	784996	1.12224e+06	817878	2.72617e+06	2.30773e+06	1.16532e+06	437284	133075	152214	1.13329e+06	930334	829332	0.840978	1.17312	0.765248	2.44615	2.2678	1.20174	0.435655	0.154092	0.155285	1.11386	0.868661	0.930044	0.000769907	0.1673	0.0076	0.9	0.001	0.216	0.006	Cluster1
hsa04115 p53 signaling pathway	2.34975e-05	8.22	P05121	Plasminogen activator inhibitor 1 OS=Homo sapiens OX=9606 GN=SERPINE1 PE=1 SV=1	SERPINE1	39	13	196	13	13	K03982	45	1.08307e+07	1.30235e+07	1.25758e+07	6.90213e+07	9.85998e+07	73657672	2.52963e+07	3.45724e+07	1.2326e+07	4.58864e+07	4.66693e+07	4.28488e+07	0.299813	0.351769	0.304035	1.60025	2.50363	1.96273	0.651195	1.0344	0.324919	1.16533	1.12595	1.24162	0.000528479	0.001	0.1384	0.0043	0.0074	0.2535	0.1185	Cluster1
hsa04115 p53 signaling pathway	2.34975e-05	8.22	P06493	Cyclin-dependent kinase 1 OS=Homo sapiens OX=9606 GN=CDK1 PE=1 SV=3	CDK1	51	11	185	10	10	K02087	34.1	1.79886e+07	2.15644e+07	2.74614e+07	3.18555e+07	3.85937e+07	3.11512e+07	3.69808e+07	3.23724e+07	3.01874e+07	3.01963e+07	2.85952e+07	2.37855e+07	0.689018	0.805954	0.918656	1.02195	1.35598	1.14857	1.31726	1.34022	1.10108	1.06111	0.9546	0.953685	0.00747625	0.0189	0.0077	0.205	0.8966	0.3773	0.1543	Cluster1
hsa04115 p53 signaling pathway	2.34975e-05	8.22	P27701	CD82 antigen OS=Homo sapiens OX=9606 GN=CD82 PE=1 SV=1	CD82	22	5	113	5	5	K06509	29.6	3.39914e+07	3.33327e+07	3.67504e+07	1.22594e+08	1.17114e+08	1.2187e+08	5.01851e+07	4.61104e+07	3.82783e+07	5.4085e+07	6.77523e+07	4.6551e+07	0.594115	0.568473	0.560997	1.79467	1.87764	2.05044	0.815714	0.8711	0.637108	0.867261	1.03209	0.851703	4.10519e-06	0.001	0.0383	0.0028	0.001	0.001	0.2541	Cluster1
hsa04115 p53 signaling pathway	2.34975e-05	8.22	P42574	Caspase-3 OS=Homo sapiens OX=9606 GN=CASP3 PE=1 SV=2	CASP3	35	7	37	6	7	K02187	31.6	3.46342e+06	4.18667e+06	4765157	1.62588e+07	1.01453e+07	8.38055e+06	6.14363e+06	4.05117e+06	5.91397e+06	4.20384e+06	3.65471e+06	2.63339e+06	0.630457	0.743631	0.757573	2.47886	1.69401	1.46849	1.04001	0.797073	1.02515	0.702049	0.579825	0.501791	0.000312548	0.001	0.2838	0.617	0.0096	0.001	0.0518	Cluster1
hsa04115 p53 signaling pathway	2.34975e-05	8.22	P55957	BH3-interacting domain death agonist OS=Homo sapiens OX=9606 GN=BID PE=1 SV=1	BID	33	6	71	6	6	K04726	22	3.35493e+06	2.90595e+06	3.21181e+06	2.3263e+07	2.47993e+07	2.19289e+07	1.34738e+07	9.43743e+06	1.24324e+07	1.1871e+07	1.30357e+07	9.00547e+06	0.303058	0.256135	0.25339	1.76003	2.05487	1.90681	1.13186	0.921432	1.06944	0.983783	1.02629	0.851542	5.17788e-08	0.001	0.001	0.001	0.001	0.001	0.6821	Cluster1
hsa04115 p53 signaling pathway	2.34975e-05	8.22	P99999	Cytochrome c OS=Homo sapiens OX=9606 GN=CYCS PE=1 SV=2	CYCS	56	7	235	7	7	K08738	11.7	8.77625e+07	1.34092e+08	158638166	2.41475e+08	2.45049e+08	1.9127e+08	1.36862e+08	1.25083e+08	1.26258e+08	1.23127e+08	1.36299e+08	1.02081e+08	0.65211	0.972198	1.02948	1.50279	1.6702	1.36807	0.945709	1.00457	0.893368	0.839339	0.88267	0.793989	0.00289731	0.0056	0.8551	0.9	0.0149	0.0038	0.6997	Cluster1
hsa04115 p53 signaling pathway	2.34975e-05	8.22	Q7LG56	Ribonucleoside-diphosphate reductase subunit M2 B OS=Homo sapiens OX=9606 GN=RRM2B PE=1 SV=1	RRM2B	18	5	26	4	4	K10808	40.7	766135	470960	818797	2.59102e+06	1.91723e+06	1.65032e+06	2.06134e+06	1.20336e+06	1.28726e+06	2.43474e+06	1.4368e+06	873783	0.587741	0.352536	0.548598	1.66481	1.34914	1.2187	1.47059	0.997805	0.940383	1.71359	0.960659	0.701685	0.0127368	0.0113	0.0397	0.0556	0.775	0.6523	0.9	Cluster1
hsa04120 Ubiquitin mediated proteolysis	4.94273e-05	5.39	A0AVT1	Ubiquitin-like modifier-activating enzyme 6 OS=Homo sapiens OX=9606 GN=UBA6 PE=1 SV=1	UBA6	32	27	213	27	27	K10699	117.9	6.11608e+07	59774737	1.13082e+08	1.07246e+08	1.01112e+08	7.7852e+07	6.59581e+07	6.15643e+07	8.01876e+07	5.0653e+07	4.42782e+07	4.2842e+07	0.949096	0.905093	1.53259	1.3939	1.43927	1.16294	0.951846	1.0326	1.18496	0.721131	0.598854	0.695928	0.00754002	0.558	0.9	0.0339	0.4134	0.0057	0.0508	Cluster1
hsa04120 Ubiquitin mediated proteolysis	4.94273e-05	5.39	O14933	Ubiquitin/ISG15-conjugating enzyme E2 L6 OS=Homo sapiens OX=9606 GN=UBE2L6 PE=1 SV=4	UBE2L6	50	4	39	4	4	K04553	17.8	6.10208e+06	1.83232e+06	4.70068e+06	7.25612e+06	3.34524e+06	4.9837e+06	3.12311e+06	2.83187e+06	2.82729e+06	1.05884e+06	976137	559803	2.07026	0.606576	1.39285	2.06188	1.04106	1.6276	0.985359	1.03845	0.913428	0.32957	0.288636	0.19881	0.00221734	0.8702	0.9	0.0057	0.5282	0.0024	0.0134	Cluster1
hsa04120 Ubiquitin mediated proteolysis	4.94273e-05	5.39	O95714	E3 ubiquitin-protein ligase HERC2 OS=Homo sapiens OX=9606 GN=HERC2 PE=1 SV=2	HERC2	8	33	195	33	33	K10595	526.9	1.81323e+07	1.64245e+07	1.69462e+07	2.69751e+07	2.14204e+07	2.29428e+07	2.25893e+07	1.79094e+07	2.26961e+07	2.16096e+07	2.45588e+07	1.89048e+07	0.970064	0.85739	0.791802	1.20871	1.05118	1.18153	1.12386	1.03561	1.15627	1.06063	1.14511	1.05871	0.00668294	0.0076	0.0168	0.0238	0.9	0.8051	0.9	Cluster1
hsa04120 Ubiquitin mediated proteolysis	4.94273e-05	5.39	P22314	Ubiquitin-like modifier-activating enzyme 1 OS=Homo sapiens OX=9606 GN=UBA1 PE=1 SV=3	UBA1	49	35	584	35	35	K03178	117.8	1.01682e+08	8.67694e+07	9.81239e+07	1.74212e+08	1.03835e+08	1.00164e+08	1.14426e+08	8.00907e+07	1.21793e+08	5.20394e+07	4.6774e+07	3.69477e+07	1.22308	1.0184	1.03082	1.75511	1.14567	1.15978	1.27997	1.04127	1.39506	0.57427	0.490355	0.46522	0.00029622	0.4754	0.7683	0.0019	0.9	0.001	0.001	Cluster1
hsa04120 Ubiquitin mediated proteolysis	4.94273e-05	5.39	Q05086	Ubiquitin-protein ligase E3A OS=Homo sapiens OX=9606 GN=UBE3A PE=1 SV=4	UBE3A	13	8	50	8	8	K10587	100.6	4.36179e+06	4.06346e+06	4.45153e+06	7.6906e+06	3.32676e+06	3.90613e+06	6.11186e+06	3.13142e+06	5.3633e+06	2.59927e+06	2.01086e+06	1.92025e+06	1.19739	1.08844	1.06728	1.76825	0.837711	1.03221	1.56029	0.929138	1.40204	0.654626	0.481112	0.551807	0.0137046	0.9	0.9	0.0385	0.9	0.0311	0.0165	Cluster1
hsa04120 Ubiquitin mediated proteolysis	4.94273e-05	5.39	Q13617	Cullin-2 OS=Homo sapiens OX=9606 GN=CUL2 PE=1 SV=2	CUL2	32	23	203	23	23	K03870	86.9	1.62586e+07	1.25316e+07	1.5668e+07	3.92857e+07	2.78315e+07	3.01507e+07	2.6946e+07	1.80489e+07	2.22151e+07	3.32858e+07	28716942	2.28949e+07	0.743347	0.559055	0.625633	1.50437	1.16721	1.32695	1.14568	0.891921	0.967199	1.39617	1.1443	1.09573	0.000630479	0.001	0.014	0.0016	0.1087	0.7954	0.3537	Cluster1
hsa04120 Ubiquitin mediated proteolysis	4.94273e-05	5.39	Q15386	Ubiquitin-protein ligase E3C OS=Homo sapiens OX=9606 GN=UBE3C PE=1 SV=3	UBE3C	32	28	142	28	28	K10589	123.8	3.18084e+07	1.3965e+07	4.24154e+07	6.57788e+07	5.77385e+07	4.98429e+07	3.15e+07	1.62916e+07	1.81885e+07	2.67215e+07	2.12541e+07	1.11938e+07	1.10504	0.473388	1.28694	1.91398	1.83995	1.66683	1.01768	0.611743	0.601718	0.851666	0.643538	0.407073	0.0269246	0.1454	0.9	0.6102	0.0574	0.0254	0.9	Cluster1
hsa04120 Ubiquitin mediated proteolysis	4.94273e-05	5.39	Q9UBE0	SUMO-activating enzyme subunit 1 OS=Homo sapiens OX=9606 GN=SAE1 PE=1 SV=1	SAE1	51	12	161	12	12	K10684	38.4	1.01455e+08	8.58296e+07	1.34382e+08	1.96013e+08	1.83549e+08	1.2722e+08	1.16947e+08	1.36704e+08	1.21528e+08	8.82494e+07	9.63813e+07	1.00892e+08	0.915264	0.755521	1.05879	1.48105	1.51889	1.10478	0.981122	1.33297	1.04401	0.73039	0.757806	0.952768	0.0202194	0.0619	0.4528	0.8286	0.483	0.0198	0.1599	Cluster1
hsa04120 Ubiquitin mediated proteolysis	4.94273e-05	5.39	Q9Y385	Ubiquitin-conjugating enzyme E2 J1 OS=Homo sapiens OX=9606 GN=UBE2J1 PE=1 SV=2	UBE2J1	29	6	106	6	6	K10578	35.2	1.34492e+07	1.5272e+07	1.01843e+07	2.39619e+07	3.78317e+07	3.51608e+07	24714080	2.45455e+07	2.35253e+07	2.60084e+07	3.13851e+07	2.5545e+07	0.619648	0.686566	0.409803	0.92466	1.59884	1.55939	1.0589	1.22233	1.03215	1.09934	1.26027	1.232	0.00447767	0.0051	0.0197	0.0106	0.7163	0.9	0.9	Cluster1
hsa04137 Mitophagy - animal	0.205357	2.38	Q96CV9	Optineurin OS=Homo sapiens OX=9606 GN=OPTN PE=1 SV=3	OPTN	12	7	62	7	7	K19946	65.9	395909	427615	619487	5.41564e+06	4.21541e+06	3.73094e+06	4.13516e+06	2.61593e+06	3.94453e+06	3.98253e+06	3.75452e+06	2.37553e+06	0.149346	0.157395	0.204093	1.71105	1.45862	1.35477	1.45062	1.06658	1.41694	1.37826	1.23438	0.938032	6.33685e-07	0.001	0.001	0.001	0.704	0.3227	0.8492	Cluster1
hsa04137 Mitophagy - animal	0.205357	2.38	Q9H492	Microtubule-associated proteins 1A/1B light chain 3A OS=Homo sapiens OX=9606 GN=MAP1LC3A PE=1 SV=2	MAP1LC3A	30	4	76	2	4	K10435	14.3	3.20714e+07	4.26906e+07	7.87586e+07	8.84557e+07	9.1947e+07	67167766	6.98938e+07	22743773	34207014	33766230	2.88131e+07	21486237	0.704005	0.914382	1.50992	1.62628	1.85139	1.41928	1.42678	0.53962	0.715043	0.680005	0.551241	0.493714	0.0287691	0.3345	0.8917	0.2539	0.1327	0.0206	0.565	Cluster1
hsa04140 Autophagy - animal	6.65494e-06	6.08	P07711	Procathepsin L OS=Homo sapiens OX=9606 GN=CTSL PE=1 SV=2	CTSL	21	5	48	5	5	K01365	37.5	1.37652e+07	1.43322e+07	1.8934e+07	1.95198e+07	1.93114e+07	2.09784e+07	4.71688e+06	8.40262e+06	7.96175e+06	1.4459e+07	1.6729e+07	1.3783e+07	1.06958	1.08663	1.28491	1.27034	1.37641	1.56911	0.340838	0.70569	0.589114	1.03072	1.13291	1.12107	0.00175431	0.6279	0.0068	0.9	0.0016	0.4938	0.0095	Cluster1
hsa04140 Autophagy - animal	6.65494e-06	6.08	P11279	Lysosome-associated membrane glycoprotein 1 OS=Homo sapiens OX=9606 GN=LAMP1 PE=1 SV=3	LAMP1	22	10	145	10	10	K06528	44.9	1.23652e+08	1.1008e+08	1.14484e+08	1.49032e+08	2.20641e+08	2.41624e+08	9.96199e+07	106377614	1.25041e+08	1.38928e+08	1.46354e+08	1.30854e+08	0.973323	0.845477	0.787044	0.982535	1.5931	1.83082	0.729228	0.905053	0.937278	1.00327	1.00405	1.07821	0.0324286	0.046	0.9	0.6677	0.0399	0.2234	0.6161	Cluster1
hsa04140 Autophagy - animal	6.65494e-06	6.08	P13473	Lysosome-associated membrane glycoprotein 2 OS=Homo sapiens OX=9606 GN=LAMP2 PE=1 SV=2	LAMP2	26	8	156	8	8	K06528	44.9	2.23818e+07	1.7397e+07	4.02621e+07	1.05482e+08	1.41225e+08	1.55951e+08	3.99466e+07	4.02176e+07	5.1645e+07	3.79281e+07	4.37288e+07	2.38004e+07	0.417633	0.316746	0.656133	1.6485	2.41719	2.80115	0.693171	0.811116	0.917668	0.649279	0.711147	0.46488	0.00036572	0.001	0.0946	0.5329	0.0063	0.0013	0.5553	Cluster1
hsa04140 Autophagy - animal	6.65494e-06	6.08	Q05655	Protein kinase C delta type OS=Homo sapiens OX=9606 GN=PRKCD PE=1 SV=2	PRKCD	40	20	227	17	21	K06068	77.5	1.36161e+07	8.50116e+06	1.16512e+07	4.46948e+07	3.79228e+07	4.29947e+07	3.72199e+07	3.62464e+07	3.62078e+07	2.84142e+07	3.29674e+07	3.04969e+07	0.506798	0.308745	0.378747	1.39333	1.29475	1.54045	1.28831	1.4582	1.28335	0.970265	1.06945	1.18822	1.50205e-05	0.001	0.001	0.001	0.9	0.1837	0.3094	Cluster1
hsa04140 Autophagy - animal	6.65494e-06	6.08	Q8NEB9	Phosphatidylinositol 3-kinase catalytic subunit type 3 OS=Homo sapiens OX=9606 GN=PIK3C3 PE=1 SV=1	PIK3C3	6	4	26	4	4	K00914	101.5	1.23997e+06	704194	781553	1.51843e+06	1.20586e+06	1.29484e+06	1.11584e+06	560746	703738	579226	625159	354537	1.55914	0.863979	0.858276	1.59911	1.39082	1.56725	1.30478	0.762091	0.84264	0.668178	0.685104	0.46665	0.0124607	0.3407	0.9	0.0945	0.1718	0.0081	0.1956	Cluster1
hsa04140 Autophagy - animal	6.65494e-06	6.08	Q8TDY2	RB1-inducible coiled-coil protein 1 OS=Homo sapiens OX=9606 GN=RB1CC1 PE=1 SV=3	RB1CC1	11	16	51	16	16	K17589	183	1.19759e+07	1.06659e+07	1.1772e+07	1.92247e+07	1.62183e+07	1.61776e+07	1.4269e+07	1.46935e+07	1.99518e+07	1.32496e+07	1.53654e+07	1.26993e+07	0.91276	0.793206	0.783604	1.22722	1.13385	1.18689	1.01136	1.21044	1.44807	0.926455	1.02067	1.01318	0.00696432	0.0134	0.0093	0.25	0.9	0.225	0.1548	Cluster1
hsa04140 Autophagy - animal	6.65494e-06	6.08	Q92934	Bcl2-associated agonist of cell death OS=Homo sapiens OX=9606 GN=BAD PE=1 SV=3	BAD	80	9	167	9	9	K02158	18.4	2.98551e+07	3.52219e+07	3.10254e+07	3.27114e+07	4.44416e+07	4.04383e+07	2.47087e+07	2.32633e+07	2.47493e+07	2.37446e+07	2.97342e+07	2.39262e+07	1.10241	1.26904	1.00055	1.01166	1.50527	1.43736	0.848467	0.928459	0.870253	0.804378	0.956915	0.924817	0.0207636	0.5525	0.2112	0.2457	0.0317	0.0371	0.9	Cluster1
hsa04140 Autophagy - animal	6.65494e-06	6.08	Q9H492	Microtubule-associated proteins 1A/1B light chain 3A OS=Homo sapiens OX=9606 GN=MAP1LC3A PE=1 SV=2	MAP1LC3A	30	4	76	2	4	K10435	14.3	3.20714e+07	4.26906e+07	7.87586e+07	8.84557e+07	9.1947e+07	67167766	6.98938e+07	22743773	34207014	33766230	2.88131e+07	21486237	0.704005	0.914382	1.50992	1.62628	1.85139	1.41928	1.42678	0.53962	0.715043	0.680005	0.551241	0.493714	0.0287691	0.3345	0.8917	0.2539	0.1327	0.0206	0.565	Cluster1
hsa04140 Autophagy - animal	6.65494e-06	6.08	Q9HAD4	WD repeat-containing protein 41 OS=Homo sapiens OX=9606 GN=WDR41 PE=1 SV=3	WDR41	20	7	45	7	7	K23610	51.7	9.33043e+07	88193576	8.89527e+07	1.82978e+08	1.89323e+08	2.33168e+08	1.4023e+08	1.1585e+08	1.07696e+08	8.06982e+07	1.01885e+08	9.28935e+07	0.827274	0.762998	0.688817	1.35882	1.53976	1.99006	1.15625	1.11023	0.909298	0.656422	0.787322	0.862166	0.000594757	0.001	0.0865	0.9	0.0278	0.001	0.0954	Cluster1
hsa04140 Autophagy - animal	6.65494e-06	6.08	Q9Y4P1	Cysteine protease ATG4B OS=Homo sapiens OX=9606 GN=ATG4B PE=1 SV=2	ATG4B	12	4	30	4	4	K08342	44.3	1.34744e+06	668063	443163	3.35809e+06	1.5036e+06	1.65237e+06	897574	529337	1.07479e+06	524366	440807	374680	1.41262	0.683395	0.405766	2.94864	1.44594	1.66752	0.875081	0.599813	1.073	0.504339	0.402771	0.411182	0.0120653	0.0699	0.9	0.4406	0.1181	0.0082	0.281	Cluster1
hsa04141 Protein processing in endoplasmic reticulum	1.75553e-10	8.11	P04843	Dolichyl-diphosphooligosaccharide--protein glycosyltransferase subunit 1 OS=Homo sapiens OX=9606 GN=RPN1 PE=1 SV=1	RPN1	65	36	1376	36	36	K12666	68.5	1.40308e+09	1.71169e+09	1.78703e+09	1.77636e+09	2.0554e+09	1.97174e+09	1.24427e+09	1.20473e+09	1.18062e+09	9.6774e+08	1.2115e+09	1.11296e+09	1.06933	1.27289	1.18948	1.13389	1.4369	1.44653	0.881871	0.992399	0.856835	0.676642	0.804724	0.887903	0.00179113	0.5596	0.0937	0.0108	0.0145	0.0021	0.4447	Cluster1
hsa04141 Protein processing in endoplasmic reticulum	1.75553e-10	8.11	P07900	Heat shock protein HSP 90-alpha OS=Homo sapiens OX=9606 GN=HSP90AA1 PE=1 SV=5	HSP90AA1	58	45	1381	27	28	K04079	84.6	2.31972e+08	2.15964e+08	2.75829e+08	9.74369e+08	6.13962e+08	6.23528e+08	7.21319e+08	5.56171e+08	7.4198e+08	5.43236e+08	4.64806e+08	3.99348e+08	0.489799	0.444942	0.508651	1.72314	1.18912	1.26733	1.41636	1.26929	1.49188	1.05231	0.855361	0.882658	1.98597e-05	0.001	0.001	0.001	0.9	0.0206	0.0179	Cluster1
hsa04141 Protein processing in endoplasmic reticulum	1.75553e-10	8.11	P11142	Heat shock cognate 71 kDa protein OS=Homo sapiens OX=9606 GN=HSPA8 PE=1 SV=1	HSPA8	51	37	1407	28	35	K03283	70.9	1.19367e+09	1.38691e+09	1.74281e+09	2.0239e+09	1.92788e+09	1.67976e+09	1.82074e+09	1.46902e+09	1.60023e+09	1.27563e+09	1.40638e+09	1.16804e+09	0.857768	0.972459	1.09379	1.21811	1.27077	1.16193	1.21674	1.14099	1.09503	0.840974	0.880806	0.878616	0.00139221	0.0193	0.0738	0.2865	0.7545	0.0018	0.0055	Cluster1
hsa04141 Protein processing in endoplasmic reticulum	1.75553e-10	8.11	P25685	DnaJ homolog subfamily B member 1 OS=Homo sapiens OX=9606 GN=DNAJB1 PE=1 SV=4	DNAJB1	21	8	82	7	8	K09507	38	1.39813e+07	1.3139e+07	1.8803e+07	2.34741e+07	1.91684e+07	1.76915e+07	7.82527e+06	6.45608e+06	7.8557e+06	1.47212e+07	1.35054e+07	1.28657e+07	1.10821	1.01619	1.30166	1.55839	1.39368	1.34985	0.576813	0.553109	0.59295	1.07051	0.932986	1.06749	6.69645e-06	0.0418	0.001	0.4658	0.001	0.0055	0.001	Cluster1
hsa04141 Protein processing in endoplasmic reticulum	1.75553e-10	8.11	P27797	Calreticulin OS=Homo sapiens OX=9606 GN=CALR PE=1 SV=1	CALR	74	34	1449	34	34	K08057	48.1	9.03413e+08	9.78599e+08	9.32084e+08	2.07787e+09	2.61708e+09	2.79724e+09	1.53536e+09	2.09965e+09	2.32839e+09	1.55008e+09	1.91599e+09	1.55902e+09	0.569932	0.602393	0.513557	1.09791	1.51446	1.6987	0.90076	1.4317	1.39879	0.897146	1.05347	1.02954	0.00126188	0.0012	0.0036	0.0213	0.7351	0.1584	0.542	Cluster1
hsa04141 Protein processing in endoplasmic reticulum	1.75553e-10	8.11	P51571	Translocon-associated protein subunit delta OS=Homo sapiens OX=9606 GN=SSR4 PE=1 SV=1	SSR4	29	4	212	4	4	K04571	19	2.85472e+08	3.28589e+08	3.36511e+08	3.89088e+08	3.83831e+08	3.69962e+08	3.05046e+08	2.44953e+08	2.73345e+08	2.33162e+08	2.71518e+08	232993033	1.04942	1.17863	1.08039	1.19797	1.29428	1.30916	1.04283	0.973277	0.956876	0.786347	0.869919	0.896574	0.00016112	0.0647	0.1758	0.0022	0.0031	0.001	0.0424	Cluster1
hsa04141 Protein processing in endoplasmic reticulum	1.75553e-10	8.11	P51572	B-cell receptor-associated protein 31 OS=Homo sapiens OX=9606 GN=BCAP31 PE=1 SV=3	BCAP31	52	18	444	18	18	K14009	28	1.83904e+08	2.23875e+08	2.36327e+08	4.72364e+08	7.27841e+08	5.97672e+08	4.26865e+08	4.53203e+08	4.52081e+08	3.42031e+08	4.89506e+08	3.72864e+08	0.49625	0.589458	0.556954	1.06757	1.80155	1.55246	1.07118	1.32181	1.16167	0.846731	1.15123	1.05321	0.000643742	0.001	0.0025	0.0098	0.5184	0.125	0.6712	Cluster1
hsa04141 Protein processing in endoplasmic reticulum	1.75553e-10	8.11	P55072	Transitional endoplasmic reticulum ATPase OS=Homo sapiens OX=9606 GN=VCP PE=1 SV=4	VCP	65	40	834	40	40	K13525	89.3	1.51502e+08	2.32343e+08	2.36627e+08	5.46387e+08	4.77481e+08	4.91392e+08	3.28268e+08	3.02613e+08	4.15188e+08	3.44039e+08	4.46067e+08	3.68224e+08	0.468949	0.701738	0.639688	1.41651	1.35571	1.46415	0.944924	1.01243	1.2238	0.976981	1.20337	1.1931	0.000394981	0.001	0.0045	0.0024	0.1232	0.2526	0.9	Cluster1
hsa04141 Protein processing in endoplasmic reticulum	1.75553e-10	8.11	Q13217	DnaJ homolog subfamily C member 3 OS=Homo sapiens OX=9606 GN=DNAJC3 PE=1 SV=1	DNAJC3	48	21	289	21	21	K09523	57.5	1.65817e+07	1.7657e+07	2.02754e+07	4.5757e+07	7.51491e+07	6.33275e+07	2.78952e+07	3.92347e+07	4.74749e+07	4.45845e+07	4.8107e+07	3.91961e+07	0.459074	0.47699	0.490253	1.06102	1.90844	1.6877	0.718199	1.17406	1.25163	1.13242	1.16079	1.13594	0.0010896	0.001	0.0114	0.005	0.2018	0.4543	0.9	Cluster1
hsa04141 Protein processing in endoplasmic reticulum	1.75553e-10	8.11	Q13724	Mannosyl-oligosaccharide glucosidase OS=Homo sapiens OX=9606 GN=MOGS PE=1 SV=5	MOGS	55	33	580	33	33	K01228	91.9	2.19266e+08	2.74976e+08	2.74282e+08	3.49169e+08	3.38908e+08	3.3811e+08	1.4924e+08	1.31608e+08	1.36288e+08	1.15954e+08	1.51114e+08	1.1442e+08	1.13585	1.3899	1.24092	1.51496	1.61041	1.68601	0.718949	0.736887	0.672305	0.551071	0.682262	0.620458	1.48484e-06	0.0251	0.001	0.001	0.001	0.001	0.2288	Cluster1
hsa04141 Protein processing in endoplasmic reticulum	1.75553e-10	8.11	Q14697	Neutral alpha-glucosidase AB OS=Homo sapiens OX=9606 GN=GANAB PE=1 SV=3	GANAB	71	50	1257	50	50	K05546	106.8	5.27632e+08	5.16262e+08	5.77264e+08	1.07426e+09	1.35733e+09	1.51496e+09	9.09209e+08	1.23879e+09	1.32168e+09	8.05202e+08	1.05653e+09	8.66513e+08	0.602457	0.57518	0.575661	1.02735	1.42162	1.66512	0.965429	1.52883	1.43708	0.843473	1.0514	1.03569	0.00207629	0.0026	0.0037	0.0408	0.9	0.2214	0.3255	Cluster1
hsa04141 Protein processing in endoplasmic reticulum	1.75553e-10	8.11	Q92598	Heat shock protein 105 kDa OS=Homo sapiens OX=9606 GN=HSPH1 PE=1 SV=1	HSPH1	53	35	451	33	35	K09485	96.8	5.12651e+07	5.38589e+07	7.43589e+07	1.34173e+08	1.06008e+08	1.03885e+08	1.14449e+08	9.70102e+07	1.20834e+08	7.33454e+07	7.10655e+07	5.98215e+07	0.649674	0.665993	0.823007	1.42413	1.23229	1.26729	1.3488	1.3288	1.45822	0.852743	0.784922	0.793577	1.67528e-05	0.001	0.001	0.2725	0.8397	0.001	0.001	Cluster1
hsa04141 Protein processing in endoplasmic reticulum	1.75553e-10	8.11	Q9BV94	ER degradation-enhancing alpha-mannosidase-like protein 2 OS=Homo sapiens OX=9606 GN=EDEM2 PE=1 SV=2	EDEM2	9	4	30	4	4	K10085	64.7	2.13293e+06	2.83718e+06	2.8394e+06	3.05128e+06	3.39897e+06	4.14024e+06	3.02141e+06	3.37478e+06	3.71998e+06	1718727	1.8089e+06	1.51052e+06	0.853962	1.10838	0.992852	1.02319	1.24828	1.59565	1.12495	1.46041	1.41828	0.631307	0.631204	0.633061	0.000982196	0.2194	0.1322	0.0273	0.9	0.0019	0.0012	Cluster1
hsa04141 Protein processing in endoplasmic reticulum	1.75553e-10	8.11	Q9GZP9	Derlin-2 OS=Homo sapiens OX=9606 GN=DERL2 PE=1 SV=1	DERL2	16	2	28	2	2	K13989	27.5	3.16826e+06	3.70099e+06	3.67138e+06	6.36776e+06	7.09265e+06	8367366	6.9739e+06	6.47573e+06	6153338	4.19286e+06	3.56811e+06	3068065	0.677749	0.772509	0.685921	1.1409	1.39174	1.723	1.38735	1.49728	1.25348	0.822867	0.665241	0.687021	0.000192742	0.001	0.0012	0.9	0.9	0.0012	0.0014	Cluster1
hsa04141 Protein processing in endoplasmic reticulum	1.75553e-10	8.11	Q9UHD9	Ubiquilin-2 OS=Homo sapiens OX=9606 GN=UBQLN2 PE=1 SV=2	UBQLN2	20	8	69	5	5	K04523	65.7	1.81754e+06	2.08586e+06	2.21962e+06	5.03723e+06	3.85222e+06	4.13314e+06	3.64781e+06	2.91405e+06	3.60733e+06	1.67456e+06	1.50477e+06	621905	0.737319	0.825647	0.786405	1.7115	1.43346	1.61399	1.37615	1.27772	1.39353	0.623225	0.532028	0.264091	0.000655408	0.0265	0.085	0.0723	0.8226	0.001	0.0019	Cluster1
hsa04141 Protein processing in endoplasmic reticulum	1.75553e-10	8.11	Q9Y385	Ubiquitin-conjugating enzyme E2 J1 OS=Homo sapiens OX=9606 GN=UBE2J1 PE=1 SV=2	UBE2J1	29	6	106	6	6	K10578	35.2	1.34492e+07	1.5272e+07	1.01843e+07	2.39619e+07	3.78317e+07	3.51608e+07	24714080	2.45455e+07	2.35253e+07	2.60084e+07	3.13851e+07	2.5545e+07	0.619648	0.686566	0.409803	0.92466	1.59884	1.55939	1.0589	1.22233	1.03215	1.09934	1.26027	1.232	0.00447767	0.0051	0.0197	0.0106	0.7163	0.9	0.9	Cluster1
hsa04142 Lysosome	0.0046474	3.89	P07711	Procathepsin L OS=Homo sapiens OX=9606 GN=CTSL PE=1 SV=2	CTSL	21	5	48	5	5	K01365	37.5	1.37652e+07	1.43322e+07	1.8934e+07	1.95198e+07	1.93114e+07	2.09784e+07	4.71688e+06	8.40262e+06	7.96175e+06	1.4459e+07	1.6729e+07	1.3783e+07	1.06958	1.08663	1.28491	1.27034	1.37641	1.56911	0.340838	0.70569	0.589114	1.03072	1.13291	1.12107	0.00175431	0.6279	0.0068	0.9	0.0016	0.4938	0.0095	Cluster1
hsa04142 Lysosome	0.0046474	3.89	P08962	CD63 antigen OS=Homo sapiens OX=9606 GN=CD63 PE=1 SV=2	CD63	23	6	109	6	6	K06497	25.6	2.6099e+07	2.94302e+07	3.97045e+07	5.12025e+07	5.46212e+07	5.99321e+07	4.04765e+07	4.56231e+07	5.25437e+07	3.5036e+07	3.81095e+07	3.56544e+07	0.689605	0.758766	0.916248	1.13313	1.32385	1.52435	0.994584	1.30295	1.32208	0.849303	0.877615	0.98616	0.00530739	0.007	0.0217	0.595	0.8067	0.0385	0.1295	Cluster1
hsa04142 Lysosome	0.0046474	3.89	P11279	Lysosome-associated membrane glycoprotein 1 OS=Homo sapiens OX=9606 GN=LAMP1 PE=1 SV=3	LAMP1	22	10	145	10	10	K06528	44.9	1.23652e+08	1.1008e+08	1.14484e+08	1.49032e+08	2.20641e+08	2.41624e+08	9.96199e+07	106377614	1.25041e+08	1.38928e+08	1.46354e+08	1.30854e+08	0.973323	0.845477	0.787044	0.982535	1.5931	1.83082	0.729228	0.905053	0.937278	1.00327	1.00405	1.07821	0.0324286	0.046	0.9	0.6677	0.0399	0.2234	0.6161	Cluster1
hsa04142 Lysosome	0.0046474	3.89	P13473	Lysosome-associated membrane glycoprotein 2 OS=Homo sapiens OX=9606 GN=LAMP2 PE=1 SV=2	LAMP2	26	8	156	8	8	K06528	44.9	2.23818e+07	1.7397e+07	4.02621e+07	1.05482e+08	1.41225e+08	1.55951e+08	3.99466e+07	4.02176e+07	5.1645e+07	3.79281e+07	4.37288e+07	2.38004e+07	0.417633	0.316746	0.656133	1.6485	2.41719	2.80115	0.693171	0.811116	0.917668	0.649279	0.711147	0.46488	0.00036572	0.001	0.0946	0.5329	0.0063	0.0013	0.5553	Cluster1
hsa04142 Lysosome	0.0046474	3.89	Q00610	Clathrin heavy chain 1 OS=Homo sapiens OX=9606 GN=CLTC PE=1 SV=5	CLTC	63	82	1769	63	83	K04646	191.5	6.23877e+08	4.571e+08	6.03416e+08	1.01473e+09	8.47971e+08	8.29123e+08	7.31223e+08	7.08872e+08	1.0493e+09	6.01348e+08	5.62531e+08	4.62884e+08	0.986916	0.705555	0.833671	1.34444	1.23045	1.26255	1.0757	1.21204	1.58066	0.872728	0.775571	0.766498	0.00364557	0.0207	0.0219	0.9	0.9	0.0132	0.0139	Cluster1
hsa04142 Lysosome	0.0046474	3.89	Q8N8Y2	V-type proton ATPase subunit d 2 OS=Homo sapiens OX=9606 GN=ATP6V0D2 PE=1 SV=1	ATP6V0D2	32	9	33	9	9	K02146	40.4	98162.1	155963	73598.4	5.27125e+06	1.02894e+07	9.01859e+06	397234	653662	236949	406098	799758	401375	0.0474326	0.0735349	0.0310597	2.13334	4.56065	4.19489	0.178501	0.341392	0.10903	0.180026	0.33681	0.203021	1.81131e-05	0.001	0.0229	0.0108	0.001	0.001	0.9	Cluster1
hsa04144 Endocytosis	3.77366e-14	7.82	O15143	Actin-related protein 2/3 complex subunit 1B OS=Homo sapiens OX=9606 GN=ARPC1B PE=1 SV=3	ARPC1B	48	15	274	14	15	K05757	40.9	9.7561e+07	9.51239e+07	1.04117e+08	1.45773e+08	1.22122e+08	1.15448e+08	9.11931e+07	8.28786e+07	8.58274e+07	1.04176e+08	1.34668e+08	1.03009e+08	1.02243	0.972713	0.952959	1.27952	1.17396	1.16464	0.888752	0.938787	0.856528	1.00161	1.23003	1.13003	0.00214417	0.0201	0.3495	0.15	0.0022	0.5121	0.0128	Cluster1
hsa04144 Endocytosis	3.77366e-14	7.82	O15145	Actin-related protein 2/3 complex subunit 3 OS=Homo sapiens OX=9606 GN=ARPC3 PE=1 SV=3	ARPC3	41	8	217	8	8	K05756	20.5	8.67865e+07	9.05197e+07	1.02557e+08	1.26121e+08	1.13334e+08	111602814	7.27316e+07	5.87023e+07	6.79767e+07	7.10148e+07	8.56149e+07	8.22609e+07	1.09042	1.10975	1.1254	1.32722	1.30618	1.34979	0.84982	0.797196	0.81332	0.818582	0.93753	1.08192	0.000211101	0.0623	0.0041	0.0901	0.001	0.0018	0.1752	Cluster1
hsa04144 Endocytosis	3.77366e-14	7.82	O95208	Epsin-2 OS=Homo sapiens OX=9606 GN=EPN2 PE=1 SV=3	EPN2	24	12	152	12	12	K12471	68.4	3.03501e+07	2.53689e+07	2.64109e+07	4.02577e+07	4.55443e+07	4.00193e+07	2.11398e+07	2.22882e+07	2.1884e+07	1.66594e+07	2.30309e+07	1.87713e+07	1.22912	1.00247	0.93414	1.36551	1.69188	1.56009	0.796151	0.975606	0.843951	0.618962	0.8129	0.795764	0.000640227	0.0276	0.3442	0.0402	0.0028	0.001	0.4472	Cluster1
hsa04144 Endocytosis	3.77366e-14	7.82	P01130	Low-density lipoprotein receptor OS=Homo sapiens OX=9606 GN=LDLR PE=1 SV=1	LDLR	41	23	410	22	23	K12473	95.3	9.48553e+07	7.92346e+07	7.56201e+07	1.5288e+08	1.49285e+08	1.36166e+08	9.63577e+07	8.82285e+07	7.47686e+07	5.54696e+07	6.75446e+07	5.4993e+07	1.13231	0.922902	0.788381	1.5285	1.63463	1.56466	1.06967	1.13836	0.849925	0.607475	0.702727	0.687175	0.000249128	0.0045	0.871	0.0416	0.0113	0.001	0.0152	Cluster1
hsa04144 Endocytosis	3.77366e-14	7.82	P02786	Transferrin receptor protein 1 OS=Homo sapiens OX=9606 GN=TFRC PE=1 SV=2	TFRC	53	36	1529	36	36	K06503	84.8	1.48816e+09	1.44328e+09	1.40698e+09	2.0507e+09	2579454077	2.21469e+09	1.6583e+09	1.56303e+09	1.38197e+09	1.29909e+09	1.43134e+09	1.28495e+09	1.00961	0.955411	0.833656	1.16524	1.60521	1.44632	1.04623	1.14614	0.892811	0.808564	0.846327	0.912529	0.00478525	0.0131	0.7431	0.8018	0.0505	0.0043	0.3163	Cluster1
hsa04144 Endocytosis	3.77366e-14	7.82	P11142	Heat shock cognate 71 kDa protein OS=Homo sapiens OX=9606 GN=HSPA8 PE=1 SV=1	HSPA8	51	37	1407	28	35	K03283	70.9	1.19367e+09	1.38691e+09	1.74281e+09	2.0239e+09	1.92788e+09	1.67976e+09	1.82074e+09	1.46902e+09	1.60023e+09	1.27563e+09	1.40638e+09	1.16804e+09	0.857768	0.972459	1.09379	1.21811	1.27077	1.16193	1.21674	1.14099	1.09503	0.840974	0.880806	0.878616	0.00139221	0.0193	0.0738	0.2865	0.7545	0.0018	0.0055	Cluster1
hsa04144 Endocytosis	3.77366e-14	7.82	P20339	Ras-related protein Rab-5A OS=Homo sapiens OX=9606 GN=RAB5A PE=1 SV=2	RAB5A	53	8	276	5	5	K07887	23.6	3.74316e+07	4.52863e+07	4.00773e+07	48928133	4.94698e+07	55573476	3.55731e+07	3.73294e+07	3.49399e+07	2.7344e+07	3.31713e+07	2.72115e+07	1.06463	1.25679	0.99553	1.16555	1.29063	1.52151	0.940898	1.14757	0.946324	0.713497	0.822272	0.810158	0.00317659	0.2814	0.7589	0.0246	0.076	0.0021	0.0936	Cluster1
hsa04144 Endocytosis	3.77366e-14	7.82	P42566	Epidermal growth factor receptor substrate 15 OS=Homo sapiens OX=9606 GN=EPS15 PE=1 SV=2	EPS15	47	32	407	32	32	K12472	98.6	3.70572e+07	3.05689e+07	2.67947e+07	9.8045e+07	8.99733e+07	9.07987e+07	7.08543e+07	6.20769e+07	6.4388e+07	4.93409e+07	5.30646e+07	4.65881e+07	0.691865	0.556887	0.436912	1.53316	1.54087	1.63184	1.2302	1.2527	1.14475	0.845137	0.86347	0.910503	3.04604e-05	0.001	0.001	0.007	0.1084	0.0015	0.0427	Cluster1
hsa04144 Endocytosis	3.77366e-14	7.82	P50570	Dynamin-2 OS=Homo sapiens OX=9606 GN=DNM2 PE=1 SV=2	DNM2	39	32	369	20	31	K23484	98	1.70113e+08	1.38315e+08	1.61647e+08	2.2955e+08	1.682e+08	1.68081e+08	1.64475e+08	1.03629e+08	1.27068e+08	1.29488e+08	1.24658e+08	9.53793e+07	1.28345	1.01824	1.06514	1.45055	1.16405	1.2207	1.154	0.845067	0.912931	0.896283	0.819706	0.753277	0.0131614	0.5911	0.5001	0.0651	0.0954	0.0112	0.4535	Cluster1
hsa04144 Endocytosis	3.77366e-14	7.82	P61160	Actin-related protein 2 OS=Homo sapiens OX=9606 GN=ACTR2 PE=1 SV=1	ACTR2	40	13	261	13	13	K17260	44.7	7.63477e+07	7.3215e+07	7.88721e+07	1.0465e+08	8.92735e+07	9.09957e+07	6.63322e+07	5.65135e+07	6.97847e+07	6.87321e+07	8.37723e+07	6.98316e+07	1.10486	1.03383	0.996856	1.26842	1.18505	1.2676	0.892685	0.883959	0.961682	0.912522	1.05659	1.05784	0.00135686	0.0285	0.0832	0.8532	0.001	0.0101	0.2408	Cluster1
hsa04144 Endocytosis	3.77366e-14	7.82	Q00610	Clathrin heavy chain 1 OS=Homo sapiens OX=9606 GN=CLTC PE=1 SV=5	CLTC	63	82	1769	63	83	K04646	191.5	6.23877e+08	4.571e+08	6.03416e+08	1.01473e+09	8.47971e+08	8.29123e+08	7.31223e+08	7.08872e+08	1.0493e+09	6.01348e+08	5.62531e+08	4.62884e+08	0.986916	0.705555	0.833671	1.34444	1.23045	1.26255	1.0757	1.21204	1.58066	0.872728	0.775571	0.766498	0.00364557	0.0207	0.0219	0.9	0.9	0.0132	0.0139	Cluster1
hsa04144 Endocytosis	3.77366e-14	7.82	Q13596	Sorting nexin-1 OS=Homo sapiens OX=9606 GN=SNX1 PE=1 SV=3	SNX1	25	13	123	12	12	K17917	59	2.00707e+07	1.49724e+07	2.25064e+07	3.81416e+07	3.15007e+07	2.68538e+07	2.93287e+07	2.11672e+07	2.84961e+07	2.63548e+07	2.88402e+07	2.6036e+07	0.85797	0.624508	0.840256	1.36559	1.23518	1.105	1.1659	0.978002	1.15999	1.03357	1.07449	1.16504	0.00620079	0.0054	0.025	0.0277	0.6451	0.6064	0.9	Cluster1
hsa04144 Endocytosis	3.77366e-14	7.82	Q15075	Early endosome antigen 1 OS=Homo sapiens OX=9606 GN=EEA1 PE=1 SV=2	EEA1	32	38	252	38	38	K12478	162.4	5.60102e+07	5.60783e+07	7.12892e+07	7.62788e+07	9.10245e+07	8.20411e+07	1.00943e+08	5.65038e+07	7.2861e+07	5.27921e+07	6.39466e+07	4.46786e+07	0.91267	0.891621	1.01454	1.04103	1.36053	1.28685	1.52963	0.99516	1.13058	0.789201	0.908152	0.762086	0.0232977	0.1876	0.2337	0.6453	0.9	0.0361	0.0454	Cluster1
hsa04144 Endocytosis	3.77366e-14	7.82	Q5JU85	IQ motif and SEC7 domain-containing protein 2 OS=Homo sapiens OX=9606 GN=IQSEC2 PE=1 SV=2	IQSEC2	16	16	90	12	12	K12495	162.7	4.11593e+06	3.39327e+06	2721512	7.56345e+06	9.899e+06	1.10503e+07	5.81705e+06	5.15223e+06	5.87513e+06	5.64531e+06	7.5468e+06	5.81144e+06	0.741291	0.596319	0.428083	1.14092	1.63537	1.91577	0.974285	1.00296	1.00762	0.932783	1.18462	1.09563	0.00241374	0.0015	0.041	0.023	0.1147	0.2042	0.9	Cluster1
hsa04144 Endocytosis	3.77366e-14	7.82	Q5SW96	Low density lipoprotein receptor adapter protein 1 OS=Homo sapiens OX=9606 GN=LDLRAP1 PE=1 SV=3	LDLRAP1	33	8	93	8	8	K12474	33.9	1.08849e+07	1.07348e+07	1.11082e+07	2.91105e+07	2.94615e+07	2.67987e+07	9.79887e+06	1.13569e+07	7.82702e+06	7.03106e+06	1.166e+07	5.1022e+06	0.855769	0.823505	0.762733	1.91688	2.12466	2.02813	0.716424	0.965072	0.585987	0.507137	0.798961	0.419902	0.000376011	0.0033	0.9	0.1965	0.0018	0.001	0.3945	Cluster1
hsa04144 Endocytosis	3.77366e-14	7.82	Q5T4F4	Protrudin OS=Homo sapiens OX=9606 GN=ZFYVE27 PE=1 SV=1	ZFYVE27	13	4	16	4	4	K19368	45.8	351373	146606	201642	1.54263e+06	2.62131e+06	2.39425e+06	1.82489e+06	1.46024e+06	1.3902e+06	1.57774e+06	2.26491e+06	1.7509e+06	0.269326	0.109648	0.134985	0.990341	1.84302	1.76656	1.30079	1.20977	1.01472	1.10947	1.51305	1.40485	5.7939e-05	0.001	0.001	0.001	0.7743	0.9	0.9	Cluster1
hsa04144 Endocytosis	3.77366e-14	7.82	Q92538	Golgi-specific brefeldin A-resistance guanine nucleotide exchange factor 1 OS=Homo sapiens OX=9606 GN=GBF1 PE=1 SV=2	GBF1	26	34	369	34	34	K18443	206.3	8.9632e+07	6.52199e+07	7.36845e+07	1.16475e+08	1.29636e+08	1.32609e+08	1.11302e+08	8.50798e+07	8.86093e+07	1.07769e+08	1.1401e+08	9.20159e+07	0.998413	0.708868	0.716836	1.08666	1.32457	1.42191	1.15295	1.02433	0.939908	1.10132	1.10684	1.07292	0.0146753	0.0103	0.1441	0.0701	0.2948	0.5309	0.9	Cluster1
hsa04144 Endocytosis	3.77366e-14	7.82	Q9BPX5	Actin-related protein 2/3 complex subunit 5-like protein OS=Homo sapiens OX=9606 GN=ARPC5L PE=1 SV=1	ARPC5L	59	5	107	4	4	K05754	16.9	2.09667e+07	2.35871e+07	2.41829e+07	3.54882e+07	3.54825e+07	3.40665e+07	14768491	1.30674e+07	1.12047e+07	2.65002e+07	3.66814e+07	3.00573e+07	0.92033	1.01024	0.92708	1.3047	1.42866	1.43943	0.602852	0.619967	0.468352	1.06717	1.40331	1.38109	4.39964e-05	0.0162	0.0022	0.0578	0.001	0.7763	0.001	Cluster1
hsa04144 Endocytosis	3.77366e-14	7.82	Q9BYG5	Partitioning defective 6 homolog beta OS=Homo sapiens OX=9606 GN=PARD6B PE=1 SV=1	PARD6B	8	3	29	2	3	K06093	41.2	1.01409e+06	861685	996429	1.86767e+06	2.33293e+06	1.87645e+06	2.24531e+06	1.24601e+06	1.20679e+06	1.85657e+06	2181579	1.69893e+06	0.702802	0.582697	0.603114	1.0841	1.48307	1.25183	1.44709	0.933355	0.796432	1.18043	1.31771	1.23251	0.0050256	0.0068	0.0442	0.0078	0.531	0.9	0.5867	Cluster1
hsa04144 Endocytosis	3.77366e-14	7.82	Q9H4M9	EH domain-containing protein 1 OS=Homo sapiens OX=9606 GN=EHD1 PE=1 SV=2	EHD1	69	32	645	22	33	K12483	60.6	2.01472e+08	1.4945e+08	1.50772e+08	2.56931e+08	2.46527e+08	2.16342e+08	2.12788e+08	1.69487e+08	1.97231e+08	1.07834e+08	9.15822e+07	6.2879e+07	1.31179	0.949475	0.857367	1.40113	1.47236	1.35593	1.28842	1.19276	1.22288	0.644136	0.519701	0.428561	0.00021471	0.1232	0.4785	0.0031	0.7062	0.001	0.001	Cluster1
hsa04144 Endocytosis	3.77366e-14	7.82	Q9NR46	Endophilin-B2 OS=Homo sapiens OX=9606 GN=SH3GLB2 PE=1 SV=1	SH3GLB2	14	5	47	4	4	K21269	43.9	2.93506e+06	2.51432e+06	1.82961e+06	9.26065e+06	5.88934e+06	5.11944e+06	7.76861e+06	4.33612e+06	6.01584e+06	4.7273e+06	3.72381e+06	2.54855e+06	0.6958	0.581602	0.378811	1.83875	1.28067	1.16826	1.71266	1.11106	1.35807	1.02814	0.769394	0.632439	0.0045474	0.0075	0.0086	0.3049	0.9	0.0988	0.1137	Cluster1
hsa04144 Endocytosis	3.77366e-14	7.82	Q9NZN3	EH domain-containing protein 3 OS=Homo sapiens OX=9606 GN=EHD3 PE=1 SV=2	EHD3	30	15	231	2	2	K12476	60.8	1.86683e+07	12503371	12604298	2.18861e+07	1.69676e+07	1.5062e+07	1.60919e+07	1.44644e+07	1.47584e+07	9.42662e+06	7764824	5.76823e+06	1.51111	0.987543	0.891058	1.48379	1.25984	1.17361	1.21132	1.26549	1.1376	0.700033	0.547793	0.488755	0.00188034	0.6665	0.9	0.0093	0.9	0.0023	0.0043	Cluster1
hsa04144 Endocytosis	3.77366e-14	7.82	Q9UMY4	Sorting nexin-12 OS=Homo sapiens OX=9606 GN=SNX12 PE=1 SV=4	SNX12	79	12	234	10	10	K17918	18.9	2.76273e+07	3.08683e+07	3.06086e+07	3.54465e+07	4.53315e+07	4.15914e+07	3.69807e+07	3.29497e+07	3.62553e+07	2.54282e+07	2.80259e+07	2.45849e+07	0.93796	1.02258	0.907581	1.00794	1.41172	1.35925	1.16757	1.20911	1.17213	0.792015	0.829276	0.87372	0.00377264	0.0479	0.1167	0.3896	0.9	0.0051	0.0114	Cluster1
hsa04145 Phagosome	4.14857e-09	7.79	O75396	Vesicle-trafficking protein SEC22b OS=Homo sapiens OX=9606 GN=SEC22B PE=1 SV=5	SEC22B	65	18	502	18	18	K08517	24.7	2.85211e+08	3.23201e+08	3.12243e+08	4.97506e+08	6.95714e+08	6.1302e+08	1.07164e+08	1.13069e+08	1.11727e+08	1.92779e+08	1.6073e+08	1.96311e+08	1.06176	1.17401	1.0152	1.55122	2.37572	2.19678	0.371	0.454961	0.396075	0.658405	0.521499	0.765007	1.17597e-05	0.0069	0.001	0.0176	0.001	0.001	0.0356	Cluster1
hsa04145 Phagosome	4.14857e-09	7.79	P01903	HLA class II histocompatibility antigen, DR alpha chain OS=Homo sapiens OX=9606 GN=HLA-DRA PE=1 SV=2	HLA-DRA	26	7	47	7	7	K06752	28.6	7.2416e+06	7335804	9.39564e+06	3.03155e+07	3.8361e+07	36653191	1.027e+07	8573275	8.27917e+06	3.00753e+06	1.15419e+07	9.22148e+06	0.539883	0.533643	0.611769	1.89296	2.62335	2.63042	0.712028	0.690843	0.587774	0.205706	0.749959	0.719653	0.00355618	0.0079	0.9	0.9	0.0158	0.0043	0.7284	Cluster1
hsa04145 Phagosome	4.14857e-09	7.79	P01911	HLA class II histocompatibility antigen, DRB1 beta chain OS=Homo sapiens OX=9606 GN=HLA-DRB1 PE=1 SV=2	HLA-DRB1	39	7	104	3	7	K06752	29.9	1.12051e+06	1.10908e+06	1.23356e+06	5.37847e+07	6.00759e+07	4.84049e+07	1.30075e+07	1.14175e+07	9.58707e+06	3.02886e+07	3.74624e+07	3.01535e+07	0.050574	0.0488443	0.0486261	2.03321	2.48722	2.10305	0.545966	0.556992	0.412056	1.25419	1.47367	1.42465	4.58582e-10	0.001	0.001	0.001	0.001	0.0036	0.001	Cluster1
hsa04145 Phagosome	4.14857e-09	7.79	P02786	Transferrin receptor protein 1 OS=Homo sapiens OX=9606 GN=TFRC PE=1 SV=2	TFRC	53	36	1529	36	36	K06503	84.8	1.48816e+09	1.44328e+09	1.40698e+09	2.0507e+09	2579454077	2.21469e+09	1.6583e+09	1.56303e+09	1.38197e+09	1.29909e+09	1.43134e+09	1.28495e+09	1.00961	0.955411	0.833656	1.16524	1.60521	1.44632	1.04623	1.14614	0.892811	0.808564	0.846327	0.912529	0.00478525	0.0131	0.7431	0.8018	0.0505	0.0043	0.3163	Cluster1
hsa04145 Phagosome	4.14857e-09	7.79	P07711	Procathepsin L OS=Homo sapiens OX=9606 GN=CTSL PE=1 SV=2	CTSL	21	5	48	5	5	K01365	37.5	1.37652e+07	1.43322e+07	1.8934e+07	1.95198e+07	1.93114e+07	2.09784e+07	4.71688e+06	8.40262e+06	7.96175e+06	1.4459e+07	1.6729e+07	1.3783e+07	1.06958	1.08663	1.28491	1.27034	1.37641	1.56911	0.340838	0.70569	0.589114	1.03072	1.13291	1.12107	0.00175431	0.6279	0.0068	0.9	0.0016	0.4938	0.0095	Cluster1
hsa04145 Phagosome	4.14857e-09	7.79	P11279	Lysosome-associated membrane glycoprotein 1 OS=Homo sapiens OX=9606 GN=LAMP1 PE=1 SV=3	LAMP1	22	10	145	10	10	K06528	44.9	1.23652e+08	1.1008e+08	1.14484e+08	1.49032e+08	2.20641e+08	2.41624e+08	9.96199e+07	106377614	1.25041e+08	1.38928e+08	1.46354e+08	1.30854e+08	0.973323	0.845477	0.787044	0.982535	1.5931	1.83082	0.729228	0.905053	0.937278	1.00327	1.00405	1.07821	0.0324286	0.046	0.9	0.6677	0.0399	0.2234	0.6161	Cluster1
hsa04145 Phagosome	4.14857e-09	7.79	P13473	Lysosome-associated membrane glycoprotein 2 OS=Homo sapiens OX=9606 GN=LAMP2 PE=1 SV=2	LAMP2	26	8	156	8	8	K06528	44.9	2.23818e+07	1.7397e+07	4.02621e+07	1.05482e+08	1.41225e+08	1.55951e+08	3.99466e+07	4.02176e+07	5.1645e+07	3.79281e+07	4.37288e+07	2.38004e+07	0.417633	0.316746	0.656133	1.6485	2.41719	2.80115	0.693171	0.811116	0.917668	0.649279	0.711147	0.46488	0.00036572	0.001	0.0946	0.5329	0.0063	0.0013	0.5553	Cluster1
hsa04145 Phagosome	4.14857e-09	7.79	P17301	Integrin alpha-2 OS=Homo sapiens OX=9606 GN=ITGA2 PE=1 SV=2	ITGA2	34	30	393	30	30	K06481	129.2	1.97829e+08	1.30131e+08	1.61638e+08	3.02391e+08	3.06341e+08	2.45467e+08	2.72144e+07	1.97442e+07	2.94833e+07	5.32997e+07	5.36052e+07	4.315e+07	1.69247	1.0863	1.20773	2.16676	2.40401	2.02149	0.216515	0.182573	0.240195	0.418336	0.399696	0.386427	1.48133e-07	0.0094	0.001	0.001	0.001	0.001	0.0027	Cluster1
hsa04145 Phagosome	4.14857e-09	7.79	P20036	HLA class II histocompatibility antigen, DP alpha 1 chain OS=Homo sapiens OX=9606 GN=HLA-DPA1 PE=1 SV=1	HLA-DPA1	20	4	62	4	4	K06752	29.4	1.44498e+06	1.34774e+06	1077722	3.47973e+07	4.19458e+07	32217490	3.69013e+06	4.81898e+06	4.11999e+06	1.77149e+07	1.80927e+07	1.63328e+07	0.109302	0.0994739	0.0711983	2.20457	2.91042	2.34589	0.259579	0.393993	0.29677	1.22935	1.19279	1.29326	5.38482e-08	0.001	0.001	0.001	0.001	0.0052	0.001	Cluster1
hsa04145 Phagosome	4.14857e-09	7.79	P20339	Ras-related protein Rab-5A OS=Homo sapiens OX=9606 GN=RAB5A PE=1 SV=2	RAB5A	53	8	276	5	5	K07887	23.6	3.74316e+07	4.52863e+07	4.00773e+07	48928133	4.94698e+07	55573476	3.55731e+07	3.73294e+07	3.49399e+07	2.7344e+07	3.31713e+07	2.72115e+07	1.06463	1.25679	0.99553	1.16555	1.29063	1.52151	0.940898	1.14757	0.946324	0.713497	0.822272	0.810158	0.00317659	0.2814	0.7589	0.0246	0.076	0.0021	0.0936	Cluster1
hsa04145 Phagosome	4.14857e-09	7.79	P27797	Calreticulin OS=Homo sapiens OX=9606 GN=CALR PE=1 SV=1	CALR	74	34	1449	34	34	K08057	48.1	9.03413e+08	9.78599e+08	9.32084e+08	2.07787e+09	2.61708e+09	2.79724e+09	1.53536e+09	2.09965e+09	2.32839e+09	1.55008e+09	1.91599e+09	1.55902e+09	0.569932	0.602393	0.513557	1.09791	1.51446	1.6987	0.90076	1.4317	1.39879	0.897146	1.05347	1.02954	0.00126188	0.0012	0.0036	0.0213	0.7351	0.1584	0.542	Cluster1
hsa04145 Phagosome	4.14857e-09	7.79	Q15075	Early endosome antigen 1 OS=Homo sapiens OX=9606 GN=EEA1 PE=1 SV=2	EEA1	32	38	252	38	38	K12478	162.4	5.60102e+07	5.60783e+07	7.12892e+07	7.62788e+07	9.10245e+07	8.20411e+07	1.00943e+08	5.65038e+07	7.2861e+07	5.27921e+07	6.39466e+07	4.46786e+07	0.91267	0.891621	1.01454	1.04103	1.36053	1.28685	1.52963	0.99516	1.13058	0.789201	0.908152	0.762086	0.0232977	0.1876	0.2337	0.6453	0.9	0.0361	0.0454	Cluster1
hsa04145 Phagosome	4.14857e-09	7.79	Q8N8Y2	V-type proton ATPase subunit d 2 OS=Homo sapiens OX=9606 GN=ATP6V0D2 PE=1 SV=1	ATP6V0D2	32	9	33	9	9	K02146	40.4	98162.1	155963	73598.4	5.27125e+06	1.02894e+07	9.01859e+06	397234	653662	236949	406098	799758	401375	0.0474326	0.0735349	0.0310597	2.13334	4.56065	4.19489	0.178501	0.341392	0.10903	0.180026	0.33681	0.203021	1.81131e-05	0.001	0.0229	0.0108	0.001	0.001	0.9	Cluster1
hsa04145 Phagosome	4.14857e-09	7.79	Q8NEB9	Phosphatidylinositol 3-kinase catalytic subunit type 3 OS=Homo sapiens OX=9606 GN=PIK3C3 PE=1 SV=1	PIK3C3	6	4	26	4	4	K00914	101.5	1.23997e+06	704194	781553	1.51843e+06	1.20586e+06	1.29484e+06	1.11584e+06	560746	703738	579226	625159	354537	1.55914	0.863979	0.858276	1.59911	1.39082	1.56725	1.30478	0.762091	0.84264	0.668178	0.685104	0.46665	0.0124607	0.3407	0.9	0.0945	0.1718	0.0081	0.1956	Cluster1
hsa04146 Peroxisome	5.07108e-07	9.4	A8MXV4	Acyl-coenzyme A diphosphatase NUDT19 OS=Homo sapiens OX=9606 GN=NUDT19 PE=1 SV=1	NUDT19	45	11	118	11	11	K13355	42.2	1.72248e+06	2.60194e+06	2.93197e+06	2.94315e+07	3.90129e+07	3.81103e+07	1.42877e+07	2.4296e+07	2.20249e+07	1.90223e+07	1.85174e+07	1.89436e+07	0.100215	0.147712	0.148983	1.43419	2.08205	2.13438	0.773045	1.52786	1.22026	1.01535	0.938975	1.15372	4.04813e-06	0.001	0.001	0.001	0.1309	0.0688	0.9	Cluster1
hsa04146 Peroxisome	5.07108e-07	9.4	O14832	Phytanoyl-CoA dioxygenase, peroxisomal OS=Homo sapiens OX=9606 GN=PHYH PE=1 SV=1	PHYH	38	10	110	10	10	K00477	38.5	1.36925e+07	1.31886e+07	1.29922e+07	1.31674e+07	1.53431e+07	1.98511e+07	1.0148e+07	1.08946e+07	1.23573e+07	5.03278e+06	1.01015e+07	7.16863e+06	1.27796	1.20108	1.05905	1.02932	1.31356	1.78348	0.8808	1.09904	1.0983	0.430938	0.821705	0.700373	0.0180338	0.8919	0.8646	0.0426	0.5088	0.0164	0.1225	Cluster1
hsa04146 Peroxisome	5.07108e-07	9.4	P04040	Catalase OS=Homo sapiens OX=9606 GN=CAT PE=1 SV=3	CAT	73	30	618	30	30	K03781	59.7	1.69939e+08	1.95462e+08	1.77979e+08	2.58462e+08	3.2104e+08	3.72722e+08	1.68684e+08	1.75877e+08	2.30473e+08	1.49976e+08	1.87047e+08	1.60557e+08	0.888938	0.997651	0.8131	1.13237	1.54042	1.87678	0.820568	0.994388	1.14804	0.71973	0.852752	0.879154	0.0112486	0.0273	0.9	0.8911	0.0658	0.0107	0.5693	Cluster1
hsa04146 Peroxisome	5.07108e-07	9.4	P04179	Superoxide dismutase [Mn], mitochondrial OS=Homo sapiens OX=9606 GN=SOD2 PE=1 SV=3	SOD2	66	10	251	10	10	K04564	24.7	1.57387e+07	2.41694e+07	3.75297e+07	1.12618e+08	2.23719e+08	1.55015e+08	2.2018e+08	9.87119e+07	1.07253e+08	7.1511e+07	8.5106e+07	5.41067e+07	0.17537	0.262778	0.365222	1.05101	2.2866	1.66268	2.28153	1.18884	1.13803	0.73102	0.826493	0.631094	0.000572997	0.001	0.0011	0.0229	0.9	0.084	0.13	Cluster1
hsa04146 Peroxisome	5.07108e-07	9.4	P22307	Sterol carrier protein 2 OS=Homo sapiens OX=9606 GN=SCP2 PE=1 SV=2	SCP2	35	19	363	19	19	K08764	59	1.17467e+08	1.57307e+08	1.58754e+08	2.13833e+08	219846149	2.22541e+08	1.46628e+08	1.50153e+08	1.62162e+08	1.52809e+08	1.95629e+08	1.8929e+08	0.756354	0.988313	0.89275	1.15318	1.29846	1.37933	0.877983	1.04499	0.994298	0.902671	1.09783	1.27583	0.033709	0.0277	0.7343	0.247	0.1132	0.4431	0.7117	Cluster1
hsa04146 Peroxisome	5.07108e-07	9.4	P40855	Peroxisomal biogenesis factor 19 OS=Homo sapiens OX=9606 GN=PEX19 PE=1 SV=1	PEX19	15	3	27	3	3	K13337	32.8	831608	1.06972e+06	1.10614e+06	1.58556e+06	1.7159e+06	1.50675e+06	1.52094e+06	1048939	1.65896e+06	671214	723531	1.05133e+06	0.770978	0.967684	0.895637	1.23117	1.45921	1.34467	1.31129	1.05109	1.46459	0.570895	0.584621	1.02029	0.0110338	0.1094	0.1826	0.5373	0.9	0.0159	0.0262	Cluster1
hsa04146 Peroxisome	5.07108e-07	9.4	Q15126	Phosphomevalonate kinase OS=Homo sapiens OX=9606 GN=PMVK PE=1 SV=3	PMVK	29	6	72	6	6	K13273	22	3.8614e+06	3.84873e+06	5.34628e+06	9.31857e+06	5.38114e+06	5.26652e+06	4.12529e+06	2.78172e+06	3.9915e+06	2.54689e+06	4.20364e+06	2.08662e+06	0.98325	0.956259	1.18896	1.98738	1.25689	1.2909	0.976867	0.765599	0.967864	0.594977	0.932908	0.556186	0.0119833	0.248	0.8178	0.1367	0.0779	0.0083	0.4083	Cluster1
hsa04146 Peroxisome	5.07108e-07	9.4	Q8WVX9	Fatty acyl-CoA reductase 1 OS=Homo sapiens OX=9606 GN=FAR1 PE=1 SV=1	FAR1	50	21	234	20	21	K13356	59.3	2.14324e+07	2.49324e+07	2.99855e+07	5.66975e+07	7.27136e+07	7.5034e+07	2.64113e+07	3.8996e+07	3.67312e+07	4.89295e+07	6.53029e+07	4.1862e+07	0.534157	0.606318	0.652689	1.18352	1.66233	1.80014	0.61214	1.05048	0.871751	1.11877	1.41849	1.09214	0.00183511	0.0018	0.2587	0.0105	0.0215	0.4921	0.1693	Cluster1
hsa04146 Peroxisome	5.07108e-07	9.4	Q9UJ83	2-hydroxyacyl-CoA lyase 1 OS=Homo sapiens OX=9606 GN=HACL1 PE=1 SV=2	HACL1	35	13	173	13	13	K12261	63.7	2.70109e+07	3.53894e+07	3.84941e+07	4.0906e+07	5.09558e+07	4.9877e+07	1.18269e+07	1.30193e+07	1.35853e+07	1.46429e+07	1.76016e+07	1.46114e+07	1.10658	1.41466	1.37731	1.40359	1.91486	1.96694	0.450581	0.576496	0.529992	0.550352	0.628476	0.6266	1.06475e-05	0.1048	0.001	0.001	0.001	0.001	0.5545	Cluster1
hsa04150 mTOR signaling pathway	0.432765	1.66	P62993	Growth factor receptor-bound protein 2 OS=Homo sapiens OX=9606 GN=GRB2 PE=1 SV=1	GRB2	38	9	122	9	9	K04364	25.2	9.9033e+06	1.1268e+07	1.07419e+07	1.63415e+07	1.64923e+07	1.85892e+07	1.39105e+07	1.12367e+07	1.11401e+07	1.50735e+07	1.42592e+07	1.46998e+07	0.812939	0.902535	0.770113	1.12353	1.24183	1.46888	1.0619	0.996977	0.870816	1.13517	1.02016	1.26313	0.00606863	0.0054	0.3183	0.0287	0.0644	0.5948	0.3626	Cluster1
hsa04150 mTOR signaling pathway	0.432765	1.66	Q13322	Growth factor receptor-bound protein 10 OS=Homo sapiens OX=9606 GN=GRB10 PE=1 SV=2	GRB10	25	12	76	12	12	K20064	67.2	2.90324e+06	1.67238e+06	2.63522e+06	1.15372e+07	7.42766e+06	6.55063e+06	8.43925e+06	3.21187e+06	5.47563e+06	8.57445e+06	6.09734e+06	4.30907e+06	0.566617	0.318479	0.449181	1.88592	1.32972	1.23066	1.5317	0.677537	1.01765	1.53527	1.03715	0.880336	0.00687403	0.0059	0.0388	0.0232	0.5247	0.7156	0.9	Cluster1
hsa04150 mTOR signaling pathway	0.432765	1.66	Q15418	Ribosomal protein S6 kinase alpha-1 OS=Homo sapiens OX=9606 GN=RPS6KA1 PE=1 SV=2	RPS6KA1	19	10	75	7	7	K04373	82.7	169829	26608.8	398481	3.40735e+06	3.4185e+06	2.79496e+06	3.87523e+06	1.77987e+06	2.54176e+06	3.38636e+06	2.45083e+06	1.45998e+06	0.088741	0.0135667	0.181852	1.49122	1.63851	1.40584	1.88309	1.00524	1.26475	1.62337	1.11614	0.798575	0.00145586	0.0024	0.0031	0.0044	0.9	0.9	0.9	Cluster1
hsa04151 PI3K-Akt signaling pathway	1.08588e-06	4.13	P07900	Heat shock protein HSP 90-alpha OS=Homo sapiens OX=9606 GN=HSP90AA1 PE=1 SV=5	HSP90AA1	58	45	1381	27	28	K04079	84.6	2.31972e+08	2.15964e+08	2.75829e+08	9.74369e+08	6.13962e+08	6.23528e+08	7.21319e+08	5.56171e+08	7.4198e+08	5.43236e+08	4.64806e+08	3.99348e+08	0.489799	0.444942	0.508651	1.72314	1.18912	1.26733	1.41636	1.26929	1.49188	1.05231	0.855361	0.882658	1.98597e-05	0.001	0.001	0.001	0.9	0.0206	0.0179	Cluster1
hsa04151 PI3K-Akt signaling pathway	1.08588e-06	4.13	P09603	Macrophage colony-stimulating factor 1 OS=Homo sapiens OX=9606 GN=CSF1 PE=1 SV=2	CSF1	15	6	26	6	6	K05453	60.1	6.56997e+06	6.32481e+06	6.0202e+06	1.04174e+07	1.09595e+07	1.30702e+07	8.86572e+06	6.87046e+06	8212864	3.75783e+06	3.91782e+06	3.44271e+06	0.998104	0.937558	0.798768	1.32552	1.52724	1.91137	1.25253	1.12815	1.18814	0.523747	0.518741	0.547482	1.51265e-05	0.0015	0.0734	0.0017	0.0643	0.001	0.001	Cluster1
hsa04151 PI3K-Akt signaling pathway	1.08588e-06	4.13	P17301	Integrin alpha-2 OS=Homo sapiens OX=9606 GN=ITGA2 PE=1 SV=2	ITGA2	34	30	393	30	30	K06481	129.2	1.97829e+08	1.30131e+08	1.61638e+08	3.02391e+08	3.06341e+08	2.45467e+08	2.72144e+07	1.97442e+07	2.94833e+07	5.32997e+07	5.36052e+07	4.315e+07	1.69247	1.0863	1.20773	2.16676	2.40401	2.02149	0.216515	0.182573	0.240195	0.418336	0.399696	0.386427	1.48133e-07	0.0094	0.001	0.001	0.001	0.001	0.0027	Cluster1
hsa04151 PI3K-Akt signaling pathway	1.08588e-06	4.13	P26006	Integrin alpha-3 OS=Homo sapiens OX=9606 GN=ITGA3 PE=1 SV=5	ITGA3	28	30	1054	30	30	K06482	116.5	4.96095e+08	3.77928e+08	4.22562e+08	1.01918e+09	9.81178e+08	9.43321e+08	8.12875e+08	7.0956e+08	6.68776e+08	8.68032e+08	9.34344e+08	8.35447e+08	0.734855	0.54624	0.546668	1.26445	1.33317	1.34507	1.11975	1.13604	0.943357	1.17962	1.20625	1.29543	6.31212e-05	0.001	0.001	0.001	0.1358	0.8327	0.3926	Cluster1
hsa04151 PI3K-Akt signaling pathway	1.08588e-06	4.13	P29317	Ephrin type-A receptor 2 OS=Homo sapiens OX=9606 GN=EPHA2 PE=1 SV=2	EPHA2	37	27	380	26	27	K05103	108.2	7.34895e+07	6.75263e+07	7.80846e+07	2.07084e+08	2.17707e+08	2.06965e+08	1.25928e+08	9.48873e+07	1.03263e+08	81853532	8.43527e+07	7.9648e+07	0.694873	0.623006	0.644826	1.63998	1.88823	1.88376	1.1073	0.969742	0.92979	0.710051	0.695141	0.788339	7.58019e-07	0.001	0.001	0.3363	0.001	0.001	0.0039	Cluster1
hsa04151 PI3K-Akt signaling pathway	1.08588e-06	4.13	P59768	Guanine nucleotide-binding protein G(I)/G(S)/G(O) subunit gamma-2 OS=Homo sapiens OX=9606 GN=GNG2 PE=1 SV=2	GNG2	58	4	62	4	4	K07826	7.8	12943685	1.13129e+07	1.48211e+07	2.33414e+07	2.21454e+07	1.90034e+07	12995768	1.15015e+07	1.31368e+07	18300173	17510566	2.00276e+07	0.882497	0.752608	0.882534	1.33289	1.38497	1.2472	0.823984	0.847573	0.852908	1.14467	1.04052	1.42936	0.000701943	0.002	0.9	0.0091	0.0021	0.6021	0.01	Cluster1
hsa04151 PI3K-Akt signaling pathway	1.08588e-06	4.13	P61952	Guanine nucleotide-binding protein G(I)/G(S)/G(O) subunit gamma-11 OS=Homo sapiens OX=9606 GN=GNG11 PE=1 SV=1	GNG11	29	2	25	2	2	K04546	8.5	8.15669e+06	8.48297e+06	11718420	1.1876e+07	1.9207e+07	6.96491e+06	6.29167e+06	5.90107e+06	4.33071e+06	4.29922e+06	2.7933e+06	4.07575e+06	1.16451	1.18173	1.46116	1.42009	2.51532	0.957185	0.835331	0.910604	0.588775	0.563109	0.34757	0.609111	0.00949501	0.8961	0.2838	0.0265	0.1119	0.0106	0.3777	Cluster1
hsa04151 PI3K-Akt signaling pathway	1.08588e-06	4.13	P62993	Growth factor receptor-bound protein 2 OS=Homo sapiens OX=9606 GN=GRB2 PE=1 SV=1	GRB2	38	9	122	9	9	K04364	25.2	9.9033e+06	1.1268e+07	1.07419e+07	1.63415e+07	1.64923e+07	1.85892e+07	1.39105e+07	1.12367e+07	1.11401e+07	1.50735e+07	1.42592e+07	1.46998e+07	0.812939	0.902535	0.770113	1.12353	1.24183	1.46888	1.0619	0.996977	0.870816	1.13517	1.02016	1.26313	0.00606863	0.0054	0.3183	0.0287	0.0644	0.5948	0.3626	Cluster1
hsa04151 PI3K-Akt signaling pathway	1.08588e-06	4.13	P63151	Serine/threonine-protein phosphatase 2A 55 kDa regulatory subunit B alpha isoform OS=Homo sapiens OX=9606 GN=PPP2R2A PE=1 SV=1	PPP2R2A	28	11	117	7	11	K04354	51.7	1.33869e+07	1.19348e+07	1.55081e+07	2.4433e+07	1.70966e+07	1.39164e+07	2.15878e+07	1.40873e+07	2.16522e+07	12116273	9.12848e+06	8.61082e+06	0.980282	0.852755	0.991809	1.49852	1.14838	0.980955	1.47008	1.11498	1.50985	0.813978	0.582592	0.660046	0.00435059	0.3601	0.1022	0.1541	0.7652	0.0136	0.0041	Cluster1
hsa04151 PI3K-Akt signaling pathway	1.08588e-06	4.13	P63218	Guanine nucleotide-binding protein G(I)/G(S)/G(O) subunit gamma-5 OS=Homo sapiens OX=9606 GN=GNG5 PE=1 SV=3	GNG5	40	3	42	3	3	K04542	7.3	4.79523e+07	45703018	50172575	5.75965e+07	5.85701e+07	6.31264e+07	3.66623e+07	39039452	4.35004e+07	3.07677e+07	4.02041e+07	2.81582e+07	1.18976	1.10645	1.08721	1.1969	1.33299	1.50768	0.845922	1.04694	1.02778	0.700352	0.869387	0.731327	0.000967367	0.2467	0.3446	0.0075	0.0206	0.001	0.0851	Cluster1
hsa04151 PI3K-Akt signaling pathway	1.08588e-06	4.13	Q07820	Induced myeloid leukemia cell differentiation protein Mcl-1 OS=Homo sapiens OX=9606 GN=MCL1 PE=1 SV=3	MCL1	31	8	61	8	8	K02539	37.3	4.13051e+06	2.90943e+06	4.01019e+06	8.39188e+06	1.60599e+07	1.25132e+07	1.64338e+06	1.98256e+06	1.09885e+06	2.71149e+06	2.96772e+06	1.9467e+06	0.919227	0.631778	0.779437	1.5642	3.27843	2.68062	0.34011	0.476884	0.232871	0.553603	0.57562	0.453499	0.000177182	0.0054	0.0309	0.4162	0.001	0.001	0.2938	Cluster1
hsa04151 PI3K-Akt signaling pathway	1.08588e-06	4.13	Q13683	Integrin alpha-7 OS=Homo sapiens OX=9606 GN=ITGA7 PE=1 SV=3	ITGA7	28	21	175	21	21	K06583	128.9	2.68608e+06	2.15147e+06	5.06039e+06	6.10515e+07	5.13575e+07	5.35254e+07	2.80105e+07	20979501	2.42157e+07	1.82488e+07	2.03019e+07	1.57262e+07	0.118969	0.0929803	0.195748	2.26478	2.08652	2.28205	1.15372	1.00434	1.02134	0.74152	0.783693	0.729118	6.81625e-07	0.001	0.001	0.001	0.0076	0.001	0.2195	Cluster1
hsa04151 PI3K-Akt signaling pathway	1.08588e-06	4.13	Q13751	Laminin subunit beta-3 OS=Homo sapiens OX=9606 GN=LAMB3 PE=1 SV=1	LAMB3	13	11	28	11	11	K06244	129.5	884530	1.69677e+06	1.68067e+06	1.83329e+06	8.89922e+06	4.22797e+06	317804	501831	524908	205553	451595	437279	0.548575	1.0268	0.910338	0.952286	5.06265	2.52408	0.183292	0.336394	0.310003	0.116955	0.244099	0.283883	0.00193984	0.1518	0.1333	0.0531	0.0051	0.0024	0.9	Cluster1
hsa04151 PI3K-Akt signaling pathway	1.08588e-06	4.13	Q16543	Hsp90 co-chaperone Cdc37 OS=Homo sapiens OX=9606 GN=CDC37 PE=1 SV=1	CDC37	25	9	128	9	9	K09554	44.4	3.72923e+07	3.39834e+07	3.63512e+07	6.48555e+07	4.50304e+07	4.46481e+07	3.77026e+07	2.92072e+07	3.40681e+07	4.3129e+07	3.6395e+07	2.97338e+07	1.06053	0.942994	0.902858	1.54477	1.17466	1.22224	0.997094	0.897761	0.922592	1.12524	0.902067	0.885138	0.0204019	0.044	0.9	0.9	0.0279	0.0428	0.9	Cluster1
hsa04151 PI3K-Akt signaling pathway	1.08588e-06	4.13	Q92934	Bcl2-associated agonist of cell death OS=Homo sapiens OX=9606 GN=BAD PE=1 SV=3	BAD	80	9	167	9	9	K02158	18.4	2.98551e+07	3.52219e+07	3.10254e+07	3.27114e+07	4.44416e+07	4.04383e+07	2.47087e+07	2.32633e+07	2.47493e+07	2.37446e+07	2.97342e+07	2.39262e+07	1.10241	1.26904	1.00055	1.01166	1.50527	1.43736	0.848467	0.928459	0.870253	0.804378	0.956915	0.924817	0.0207636	0.5525	0.2112	0.2457	0.0317	0.0371	0.9	Cluster1
hsa04151 PI3K-Akt signaling pathway	1.08588e-06	4.13	Q96BR1	Serine/threonine-protein kinase Sgk3 OS=Homo sapiens OX=9606 GN=SGK3 PE=1 SV=1	SGK3	10	4	36	4	4	K13304	57.1	1.60869e+06	1.44088e+06	1.59166e+06	2.22093e+06	2.86276e+06	2.80966e+06	551143	1.35882e+06	393521	2.45629e+06	2.18701e+06	1.18032e+06	1.04596	0.914138	0.903839	1.20946	1.70738	1.75852	0.33325	0.954937	0.243653	1.4652	1.23933	0.803341	0.0243925	0.5086	0.1489	0.9	0.0198	0.7781	0.0711	Cluster1
hsa04151 PI3K-Akt signaling pathway	1.08588e-06	4.13	Q9Y6K9	NF-kappa-B essential modulator OS=Homo sapiens OX=9606 GN=IKBKG PE=1 SV=2	IKBKG	16	6	49	6	6	K07210	48.2	1.40588e+06	2.52653e+06	1.63963e+06	5.07976e+06	4.48193e+06	3.83353e+06	3.61313e+06	3.52724e+06	4.50587e+06	2.41298e+06	2.24e+06	1283416	0.516739	0.906123	0.526341	1.5638	1.51109	1.35635	1.23501	1.40129	1.57711	0.813673	0.717572	0.493798	0.00164735	0.0059	0.0086	0.9	0.9	0.0085	0.0126	Cluster1
hsa04152 AMPK signaling pathway	0.168353	2.12	P13639	Elongation factor 2 OS=Homo sapiens OX=9606 GN=EEF2 PE=1 SV=4	EEF2	63	49	1333	48	49	K03234	95.3	8.87109e+08	7.44081e+08	8.80176e+08	1.54416e+09	1.07004e+09	1.01267e+09	1.12397e+09	8.51587e+08	1.05275e+09	8.84696e+08	7.24445e+08	5.25995e+08	1.0545	0.86303	0.913764	1.53735	1.16672	1.15874	1.24246	1.09412	1.19166	0.964791	0.750528	0.654495	0.0104334	0.1089	0.2891	0.4181	0.8788	0.0115	0.0305	Cluster1
hsa04152 AMPK signaling pathway	0.168353	2.12	P50416	Carnitine O-palmitoyltransferase 1, liver isoform OS=Homo sapiens OX=9606 GN=CPT1A PE=1 SV=2	CPT1A	49	37	747	37	37	K08765	88.3	2.43577e+08	3.13527e+08	330394444	3.37566e+08	4.13584e+08	3.84495e+08	2.65147e+08	2.64063e+08	2.56159e+08	2.58516e+08	2.87132e+08	2.63219e+08	0.904593	1.13613	1.07163	1.05	1.4089	1.37453	0.915725	1.05996	0.90591	0.880795	0.929374	1.02327	0.0491889	0.2161	0.8433	0.7561	0.0721	0.0567	0.9	Cluster1
hsa04152 AMPK signaling pathway	0.168353	2.12	P63151	Serine/threonine-protein phosphatase 2A 55 kDa regulatory subunit B alpha isoform OS=Homo sapiens OX=9606 GN=PPP2R2A PE=1 SV=1	PPP2R2A	28	11	117	7	11	K04354	51.7	1.33869e+07	1.19348e+07	1.55081e+07	2.4433e+07	1.70966e+07	1.39164e+07	2.15878e+07	1.40873e+07	2.16522e+07	12116273	9.12848e+06	8.61082e+06	0.980282	0.852755	0.991809	1.49852	1.14838	0.980955	1.47008	1.11498	1.50985	0.813978	0.582592	0.660046	0.00435059	0.3601	0.1022	0.1541	0.7652	0.0136	0.0041	Cluster1
hsa04210 Apoptosis	4.82364e-06	6.3	O00273	DNA fragmentation factor subunit alpha OS=Homo sapiens OX=9606 GN=DFFA PE=1 SV=1	DFFA	7	2	13	2	2	K02310	36.5	944481	2438762	2.66928e+06	3.45994e+06	2.31119e+06	2115772	2.4293e+06	1.86217e+06	2.73404e+06	615111	557817	493432	0.560653	1.41256	1.38386	1.72021	1.25846	1.20898	1.34104	1.19478	1.54548	0.334985	0.288593	0.30661	0.000672181	0.6223	0.6621	0.0042	0.9	0.0011	0.0012	Cluster1
hsa04210 Apoptosis	4.82364e-06	6.3	O43464	Serine protease HTRA2, mitochondrial OS=Homo sapiens OX=9606 GN=HTRA2 PE=1 SV=2	HTRA2	12	5	15	5	5	K08669	48.8	1.833e+06	2.35491e+06	4.42031e+06	4.53605e+06	4.30971e+06	4.22776e+06	2306420	1.35726e+06	1.78068e+06	1.24353e+06	719835	1.25561e+06	0.811493	1.01727	1.70911	1.68195	1.75014	1.8017	0.949559	0.64946	0.750701	0.505068	0.277746	0.581879	0.00227799	0.3156	0.4482	0.0166	0.0366	0.0017	0.1466	Cluster1
hsa04210 Apoptosis	4.82364e-06	6.3	P07711	Procathepsin L OS=Homo sapiens OX=9606 GN=CTSL PE=1 SV=2	CTSL	21	5	48	5	5	K01365	37.5	1.37652e+07	1.43322e+07	1.8934e+07	1.95198e+07	1.93114e+07	2.09784e+07	4.71688e+06	8.40262e+06	7.96175e+06	1.4459e+07	1.6729e+07	1.3783e+07	1.06958	1.08663	1.28491	1.27034	1.37641	1.56911	0.340838	0.70569	0.589114	1.03072	1.13291	1.12107	0.00175431	0.6279	0.0068	0.9	0.0016	0.4938	0.0095	Cluster1
hsa04210 Apoptosis	4.82364e-06	6.3	P42574	Caspase-3 OS=Homo sapiens OX=9606 GN=CASP3 PE=1 SV=2	CASP3	35	7	37	6	7	K02187	31.6	3.46342e+06	4.18667e+06	4765157	1.62588e+07	1.01453e+07	8.38055e+06	6.14363e+06	4.05117e+06	5.91397e+06	4.20384e+06	3.65471e+06	2.63339e+06	0.630457	0.743631	0.757573	2.47886	1.69401	1.46849	1.04001	0.797073	1.02515	0.702049	0.579825	0.501791	0.000312548	0.001	0.2838	0.617	0.0096	0.001	0.0518	Cluster1
hsa04210 Apoptosis	4.82364e-06	6.3	P55957	BH3-interacting domain death agonist OS=Homo sapiens OX=9606 GN=BID PE=1 SV=1	BID	33	6	71	6	6	K04726	22	3.35493e+06	2.90595e+06	3.21181e+06	2.3263e+07	2.47993e+07	2.19289e+07	1.34738e+07	9.43743e+06	1.24324e+07	1.1871e+07	1.30357e+07	9.00547e+06	0.303058	0.256135	0.25339	1.76003	2.05487	1.90681	1.13186	0.921432	1.06944	0.983783	1.02629	0.851542	5.17788e-08	0.001	0.001	0.001	0.001	0.001	0.6821	Cluster1
hsa04210 Apoptosis	4.82364e-06	6.3	P99999	Cytochrome c OS=Homo sapiens OX=9606 GN=CYCS PE=1 SV=2	CYCS	56	7	235	7	7	K08738	11.7	8.77625e+07	1.34092e+08	158638166	2.41475e+08	2.45049e+08	1.9127e+08	1.36862e+08	1.25083e+08	1.26258e+08	1.23127e+08	1.36299e+08	1.02081e+08	0.65211	0.972198	1.02948	1.50279	1.6702	1.36807	0.945709	1.00457	0.893368	0.839339	0.88267	0.793989	0.00289731	0.0056	0.8551	0.9	0.0149	0.0038	0.6997	Cluster1
hsa04210 Apoptosis	4.82364e-06	6.3	Q07820	Induced myeloid leukemia cell differentiation protein Mcl-1 OS=Homo sapiens OX=9606 GN=MCL1 PE=1 SV=3	MCL1	31	8	61	8	8	K02539	37.3	4.13051e+06	2.90943e+06	4.01019e+06	8.39188e+06	1.60599e+07	1.25132e+07	1.64338e+06	1.98256e+06	1.09885e+06	2.71149e+06	2.96772e+06	1.9467e+06	0.919227	0.631778	0.779437	1.5642	3.27843	2.68062	0.34011	0.476884	0.232871	0.553603	0.57562	0.453499	0.000177182	0.0054	0.0309	0.4162	0.001	0.001	0.2938	Cluster1
hsa04210 Apoptosis	4.82364e-06	6.3	Q92934	Bcl2-associated agonist of cell death OS=Homo sapiens OX=9606 GN=BAD PE=1 SV=3	BAD	80	9	167	9	9	K02158	18.4	2.98551e+07	3.52219e+07	3.10254e+07	3.27114e+07	4.44416e+07	4.04383e+07	2.47087e+07	2.32633e+07	2.47493e+07	2.37446e+07	2.97342e+07	2.39262e+07	1.10241	1.26904	1.00055	1.01166	1.50527	1.43736	0.848467	0.928459	0.870253	0.804378	0.956915	0.924817	0.0207636	0.5525	0.2112	0.2457	0.0317	0.0371	0.9	Cluster1
hsa04210 Apoptosis	4.82364e-06	6.3	Q9NR28	Diablo IAP-binding mitochondrial protein OS=Homo sapiens OX=9606 GN=DIABLO PE=1 SV=1	DIABLO	27	7	98	7	7	K10522	27.1	7.65026e+06	8.10473e+06	6.69032e+06	2.57695e+07	2.48609e+07	2.1154e+07	17892732	1.3137e+07	1.33825e+07	1.92783e+07	1.89078e+07	1.37763e+07	0.539205	0.557384	0.411833	1.52123	1.6073	1.43522	1.17278	1.00079	0.898198	1.24657	1.16148	1.01641	2.31277e-05	0.001	0.001	0.001	0.0161	0.0757	0.6765	Cluster1
hsa04210 Apoptosis	4.82364e-06	6.3	Q9Y6K9	NF-kappa-B essential modulator OS=Homo sapiens OX=9606 GN=IKBKG PE=1 SV=2	IKBKG	16	6	49	6	6	K07210	48.2	1.40588e+06	2.52653e+06	1.63963e+06	5.07976e+06	4.48193e+06	3.83353e+06	3.61313e+06	3.52724e+06	4.50587e+06	2.41298e+06	2.24e+06	1283416	0.516739	0.906123	0.526341	1.5638	1.51109	1.35635	1.23501	1.40129	1.57711	0.813673	0.717572	0.493798	0.00164735	0.0059	0.0086	0.9	0.9	0.0085	0.0126	Cluster1
hsa04211 Longevity regulating pathway	0.00393196	4.81	P04040	Catalase OS=Homo sapiens OX=9606 GN=CAT PE=1 SV=3	CAT	73	30	618	30	30	K03781	59.7	1.69939e+08	1.95462e+08	1.77979e+08	2.58462e+08	3.2104e+08	3.72722e+08	1.68684e+08	1.75877e+08	2.30473e+08	1.49976e+08	1.87047e+08	1.60557e+08	0.888938	0.997651	0.8131	1.13237	1.54042	1.87678	0.820568	0.994388	1.14804	0.71973	0.852752	0.879154	0.0112486	0.0273	0.9	0.8911	0.0658	0.0107	0.5693	Cluster1
hsa04211 Longevity regulating pathway	0.00393196	4.81	P04179	Superoxide dismutase [Mn], mitochondrial OS=Homo sapiens OX=9606 GN=SOD2 PE=1 SV=3	SOD2	66	10	251	10	10	K04564	24.7	1.57387e+07	2.41694e+07	3.75297e+07	1.12618e+08	2.23719e+08	1.55015e+08	2.2018e+08	9.87119e+07	1.07253e+08	7.1511e+07	8.5106e+07	5.41067e+07	0.17537	0.262778	0.365222	1.05101	2.2866	1.66268	2.28153	1.18884	1.13803	0.73102	0.826493	0.631094	0.000572997	0.001	0.0011	0.0229	0.9	0.084	0.13	Cluster1
hsa04211 Longevity regulating pathway	0.00393196	4.81	Q8TDY2	RB1-inducible coiled-coil protein 1 OS=Homo sapiens OX=9606 GN=RB1CC1 PE=1 SV=3	RB1CC1	11	16	51	16	16	K17589	183	1.19759e+07	1.06659e+07	1.1772e+07	1.92247e+07	1.62183e+07	1.61776e+07	1.4269e+07	1.46935e+07	1.99518e+07	1.32496e+07	1.53654e+07	1.26993e+07	0.91276	0.793206	0.783604	1.22722	1.13385	1.18689	1.01136	1.21044	1.44807	0.926455	1.02067	1.01318	0.00696432	0.0134	0.0093	0.25	0.9	0.225	0.1548	Cluster1
hsa04211 Longevity regulating pathway	0.00393196	4.81	Q96KQ7	Histone-lysine N-methyltransferase EHMT2 OS=Homo sapiens OX=9606 GN=EHMT2 PE=1 SV=3	EHMT2	12	10	42	10	10	K11420	132.3	4.80214e+06	6.97347e+06	11770684	1.14632e+07	9.57912e+06	7.23589e+06	5.18815e+06	4.0788e+06	4.56601e+06	5.91575e+06	7.2574e+06	6.07062e+06	0.759855	1.07667	1.62665	1.5192	1.39035	1.10214	0.763432	0.697584	0.688006	0.85877	1.00085	1.00551	0.0414228	0.703	0.143	0.8273	0.0321	0.3053	0.4149	Cluster1
hsa04211 Longevity regulating pathway	0.00393196	4.81	Q9UKG1	DCC-interacting protein 13-alpha OS=Homo sapiens OX=9606 GN=APPL1 PE=1 SV=1	APPL1	27	14	91	14	14	K08733	79.6	1.07926e+07	5.1438e+06	7.47546e+06	1.33236e+07	7953695	8.22972e+06	1.21048e+07	7.25607e+06	9.44442e+06	5972927	5.09555e+06	3.28934e+06	1.50902	0.701763	0.912857	1.56028	1.02009	1.10765	1.57394	1.09657	1.25748	0.766172	0.620945	0.481431	0.0348526	0.7813	0.6199	0.207	0.9	0.0581	0.0373	Cluster1
hsa04213 Longevity regulating pathway - multiple species	0.0359754	4.15	P04040	Catalase OS=Homo sapiens OX=9606 GN=CAT PE=1 SV=3	CAT	73	30	618	30	30	K03781	59.7	1.69939e+08	1.95462e+08	1.77979e+08	2.58462e+08	3.2104e+08	3.72722e+08	1.68684e+08	1.75877e+08	2.30473e+08	1.49976e+08	1.87047e+08	1.60557e+08	0.888938	0.997651	0.8131	1.13237	1.54042	1.87678	0.820568	0.994388	1.14804	0.71973	0.852752	0.879154	0.0112486	0.0273	0.9	0.8911	0.0658	0.0107	0.5693	Cluster1
hsa04213 Longevity regulating pathway - multiple species	0.0359754	4.15	P04179	Superoxide dismutase [Mn], mitochondrial OS=Homo sapiens OX=9606 GN=SOD2 PE=1 SV=3	SOD2	66	10	251	10	10	K04564	24.7	1.57387e+07	2.41694e+07	3.75297e+07	1.12618e+08	2.23719e+08	1.55015e+08	2.2018e+08	9.87119e+07	1.07253e+08	7.1511e+07	8.5106e+07	5.41067e+07	0.17537	0.262778	0.365222	1.05101	2.2866	1.66268	2.28153	1.18884	1.13803	0.73102	0.826493	0.631094	0.000572997	0.001	0.0011	0.0229	0.9	0.084	0.13	Cluster1
hsa04213 Longevity regulating pathway - multiple species	0.0359754	4.15	P11142	Heat shock cognate 71 kDa protein OS=Homo sapiens OX=9606 GN=HSPA8 PE=1 SV=1	HSPA8	51	37	1407	28	35	K03283	70.9	1.19367e+09	1.38691e+09	1.74281e+09	2.0239e+09	1.92788e+09	1.67976e+09	1.82074e+09	1.46902e+09	1.60023e+09	1.27563e+09	1.40638e+09	1.16804e+09	0.857768	0.972459	1.09379	1.21811	1.27077	1.16193	1.21674	1.14099	1.09503	0.840974	0.880806	0.878616	0.00139221	0.0193	0.0738	0.2865	0.7545	0.0018	0.0055	Cluster1
hsa04215 Apoptosis - multiple species	7.91667e-06	9.67	O43464	Serine protease HTRA2, mitochondrial OS=Homo sapiens OX=9606 GN=HTRA2 PE=1 SV=2	HTRA2	12	5	15	5	5	K08669	48.8	1.833e+06	2.35491e+06	4.42031e+06	4.53605e+06	4.30971e+06	4.22776e+06	2306420	1.35726e+06	1.78068e+06	1.24353e+06	719835	1.25561e+06	0.811493	1.01727	1.70911	1.68195	1.75014	1.8017	0.949559	0.64946	0.750701	0.505068	0.277746	0.581879	0.00227799	0.3156	0.4482	0.0166	0.0366	0.0017	0.1466	Cluster1
hsa04215 Apoptosis - multiple species	7.91667e-06	9.67	P42574	Caspase-3 OS=Homo sapiens OX=9606 GN=CASP3 PE=1 SV=2	CASP3	35	7	37	6	7	K02187	31.6	3.46342e+06	4.18667e+06	4765157	1.62588e+07	1.01453e+07	8.38055e+06	6.14363e+06	4.05117e+06	5.91397e+06	4.20384e+06	3.65471e+06	2.63339e+06	0.630457	0.743631	0.757573	2.47886	1.69401	1.46849	1.04001	0.797073	1.02515	0.702049	0.579825	0.501791	0.000312548	0.001	0.2838	0.617	0.0096	0.001	0.0518	Cluster1
hsa04215 Apoptosis - multiple species	7.91667e-06	9.67	P55957	BH3-interacting domain death agonist OS=Homo sapiens OX=9606 GN=BID PE=1 SV=1	BID	33	6	71	6	6	K04726	22	3.35493e+06	2.90595e+06	3.21181e+06	2.3263e+07	2.47993e+07	2.19289e+07	1.34738e+07	9.43743e+06	1.24324e+07	1.1871e+07	1.30357e+07	9.00547e+06	0.303058	0.256135	0.25339	1.76003	2.05487	1.90681	1.13186	0.921432	1.06944	0.983783	1.02629	0.851542	5.17788e-08	0.001	0.001	0.001	0.001	0.001	0.6821	Cluster1
hsa04215 Apoptosis - multiple species	7.91667e-06	9.67	P99999	Cytochrome c OS=Homo sapiens OX=9606 GN=CYCS PE=1 SV=2	CYCS	56	7	235	7	7	K08738	11.7	8.77625e+07	1.34092e+08	158638166	2.41475e+08	2.45049e+08	1.9127e+08	1.36862e+08	1.25083e+08	1.26258e+08	1.23127e+08	1.36299e+08	1.02081e+08	0.65211	0.972198	1.02948	1.50279	1.6702	1.36807	0.945709	1.00457	0.893368	0.839339	0.88267	0.793989	0.00289731	0.0056	0.8551	0.9	0.0149	0.0038	0.6997	Cluster1
hsa04215 Apoptosis - multiple species	7.91667e-06	9.67	Q8NEB9	Phosphatidylinositol 3-kinase catalytic subunit type 3 OS=Homo sapiens OX=9606 GN=PIK3C3 PE=1 SV=1	PIK3C3	6	4	26	4	4	K00914	101.5	1.23997e+06	704194	781553	1.51843e+06	1.20586e+06	1.29484e+06	1.11584e+06	560746	703738	579226	625159	354537	1.55914	0.863979	0.858276	1.59911	1.39082	1.56725	1.30478	0.762091	0.84264	0.668178	0.685104	0.46665	0.0124607	0.3407	0.9	0.0945	0.1718	0.0081	0.1956	Cluster1
hsa04215 Apoptosis - multiple species	7.91667e-06	9.67	Q9NR28	Diablo IAP-binding mitochondrial protein OS=Homo sapiens OX=9606 GN=DIABLO PE=1 SV=1	DIABLO	27	7	98	7	7	K10522	27.1	7.65026e+06	8.10473e+06	6.69032e+06	2.57695e+07	2.48609e+07	2.1154e+07	17892732	1.3137e+07	1.33825e+07	1.92783e+07	1.89078e+07	1.37763e+07	0.539205	0.557384	0.411833	1.52123	1.6073	1.43522	1.17278	1.00079	0.898198	1.24657	1.16148	1.01641	2.31277e-05	0.001	0.001	0.001	0.0161	0.0757	0.6765	Cluster1
hsa04215 Apoptosis - multiple species	7.91667e-06	9.67	Q9Y4P1	Cysteine protease ATG4B OS=Homo sapiens OX=9606 GN=ATG4B PE=1 SV=2	ATG4B	12	4	30	4	4	K08342	44.3	1.34744e+06	668063	443163	3.35809e+06	1.5036e+06	1.65237e+06	897574	529337	1.07479e+06	524366	440807	374680	1.41262	0.683395	0.405766	2.94864	1.44594	1.66752	0.875081	0.599813	1.073	0.504339	0.402771	0.411182	0.0120653	0.0699	0.9	0.4406	0.1181	0.0082	0.281	Cluster1
hsa04216 Ferroptosis	0.0121159	6.27	P02786	Transferrin receptor protein 1 OS=Homo sapiens OX=9606 GN=TFRC PE=1 SV=2	TFRC	53	36	1529	36	36	K06503	84.8	1.48816e+09	1.44328e+09	1.40698e+09	2.0507e+09	2579454077	2.21469e+09	1.6583e+09	1.56303e+09	1.38197e+09	1.29909e+09	1.43134e+09	1.28495e+09	1.00961	0.955411	0.833656	1.16524	1.60521	1.44632	1.04623	1.14614	0.892811	0.808564	0.846327	0.912529	0.00478525	0.0131	0.7431	0.8018	0.0505	0.0043	0.3163	Cluster1
hsa04216 Ferroptosis	0.0121159	6.27	P48507	Glutamate--cysteine ligase regulatory subunit OS=Homo sapiens OX=9606 GN=GCLM PE=1 SV=1	GCLM	19	4	25	4	4	K11205	30.7	2.49974e+06	835673	2.0878e+06	5.18374e+06	3.35137e+06	2.62522e+06	3.33472e+06	1.52762e+06	2.60272e+06	394088	629265	209974	1.3283	0.433286	0.968915	2.30705	1.63352	1.34281	1.64786	0.87737	1.317	0.192116	0.291425	0.116795	0.000971183	0.2253	0.6434	0.0115	0.7667	0.001	0.0027	Cluster1
hsa04216 Ferroptosis	0.0121159	6.27	Q9H492	Microtubule-associated proteins 1A/1B light chain 3A OS=Homo sapiens OX=9606 GN=MAP1LC3A PE=1 SV=2	MAP1LC3A	30	4	76	2	4	K10435	14.3	3.20714e+07	4.26906e+07	7.87586e+07	8.84557e+07	9.1947e+07	67167766	6.98938e+07	22743773	34207014	33766230	2.88131e+07	21486237	0.704005	0.914382	1.50992	1.62628	1.85139	1.41928	1.42678	0.53962	0.715043	0.680005	0.551241	0.493714	0.0287691	0.3345	0.8917	0.2539	0.1327	0.0206	0.565	Cluster1
hsa04217 Necroptosis	0.097532	2.3	P05141	ADP/ATP translocase 2 OS=Homo sapiens OX=9606 GN=SLC25A5 PE=1 SV=7	SLC25A5	56	22	1272	6	24	K05863	32.8	1.77595e+09	1.91745e+09	2.23051e+09	3.02733e+09	3.38845e+09	3.21966e+09	2.91175e+09	2.4876e+09	2.33415e+09	1.93665e+09	2.13048e+09	1.74027e+09	0.819867	0.863727	0.899321	1.17054	1.43488	1.43078	1.25006	1.24126	1.02613	0.82023	0.857206	0.840984	0.000317046	0.001	0.0097	0.9	0.271	0.001	0.0062	Cluster1
hsa04217 Necroptosis	0.097532	2.3	P07900	Heat shock protein HSP 90-alpha OS=Homo sapiens OX=9606 GN=HSP90AA1 PE=1 SV=5	HSP90AA1	58	45	1381	27	28	K04079	84.6	2.31972e+08	2.15964e+08	2.75829e+08	9.74369e+08	6.13962e+08	6.23528e+08	7.21319e+08	5.56171e+08	7.4198e+08	5.43236e+08	4.64806e+08	3.99348e+08	0.489799	0.444942	0.508651	1.72314	1.18912	1.26733	1.41636	1.26929	1.49188	1.05231	0.855361	0.882658	1.98597e-05	0.001	0.001	0.001	0.9	0.0206	0.0179	Cluster1
hsa04217 Necroptosis	0.097532	2.3	P55957	BH3-interacting domain death agonist OS=Homo sapiens OX=9606 GN=BID PE=1 SV=1	BID	33	6	71	6	6	K04726	22	3.35493e+06	2.90595e+06	3.21181e+06	2.3263e+07	2.47993e+07	2.19289e+07	1.34738e+07	9.43743e+06	1.24324e+07	1.1871e+07	1.30357e+07	9.00547e+06	0.303058	0.256135	0.25339	1.76003	2.05487	1.90681	1.13186	0.921432	1.06944	0.983783	1.02629	0.851542	5.17788e-08	0.001	0.001	0.001	0.001	0.001	0.6821	Cluster1
hsa04217 Necroptosis	0.097532	2.3	Q96QT4	Transient receptor potential cation channel subfamily M member 7 OS=Homo sapiens OX=9606 GN=TRPM7 PE=1 SV=1	TRPM7	5	7	36	7	7	K04982	212.6	914727	1.29106e+06	783138	2.07371e+06	3.08271e+06	2.59572e+06	1.24839e+06	1203055	973494	1.54087e+06	1.58182e+06	1342748	0.659561	0.908337	0.493172	1.25235	2.03891	1.80165	0.837093	0.937598	0.66843	1.0193	0.994064	1.01348	0.00443095	0.0037	0.6937	0.1655	0.0147	0.0848	0.5996	Cluster1
hsa04218 Cellular senescence	0.00246417	3.84	P05121	Plasminogen activator inhibitor 1 OS=Homo sapiens OX=9606 GN=SERPINE1 PE=1 SV=1	SERPINE1	39	13	196	13	13	K03982	45	1.08307e+07	1.30235e+07	1.25758e+07	6.90213e+07	9.85998e+07	73657672	2.52963e+07	3.45724e+07	1.2326e+07	4.58864e+07	4.66693e+07	4.28488e+07	0.299813	0.351769	0.304035	1.60025	2.50363	1.96273	0.651195	1.0344	0.324919	1.16533	1.12595	1.24162	0.000528479	0.001	0.1384	0.0043	0.0074	0.2535	0.1185	Cluster1
hsa04218 Cellular senescence	0.00246417	3.84	P05141	ADP/ATP translocase 2 OS=Homo sapiens OX=9606 GN=SLC25A5 PE=1 SV=7	SLC25A5	56	22	1272	6	24	K05863	32.8	1.77595e+09	1.91745e+09	2.23051e+09	3.02733e+09	3.38845e+09	3.21966e+09	2.91175e+09	2.4876e+09	2.33415e+09	1.93665e+09	2.13048e+09	1.74027e+09	0.819867	0.863727	0.899321	1.17054	1.43488	1.43078	1.25006	1.24126	1.02613	0.82023	0.857206	0.840984	0.000317046	0.001	0.0097	0.9	0.271	0.001	0.0062	Cluster1
hsa04218 Cellular senescence	0.00246417	3.84	P06493	Cyclin-dependent kinase 1 OS=Homo sapiens OX=9606 GN=CDK1 PE=1 SV=3	CDK1	51	11	185	10	10	K02087	34.1	1.79886e+07	2.15644e+07	2.74614e+07	3.18555e+07	3.85937e+07	3.11512e+07	3.69808e+07	3.23724e+07	3.01874e+07	3.01963e+07	2.85952e+07	2.37855e+07	0.689018	0.805954	0.918656	1.02195	1.35598	1.14857	1.31726	1.34022	1.10108	1.06111	0.9546	0.953685	0.00747625	0.0189	0.0077	0.205	0.8966	0.3773	0.1543	Cluster1
hsa04218 Cellular senescence	0.00246417	3.84	Q07352	mRNA decay activator protein ZFP36L1 OS=Homo sapiens OX=9606 GN=ZFP36L1 PE=1 SV=1	ZFP36L1	6	2	14	2	2	K18753	36.3	606983	752868	989723	2.56624e+06	1.65966e+06	1.22297e+06	1.21018e+06	866054	1.31442e+06	1.11284e+06	1.07473e+06	674767	0.580318	0.702339	0.826419	2.05494	1.4555	1.12552	1.07597	0.894957	1.19669	0.9761	0.895533	0.675306	0.0116023	0.0097	0.1636	0.6973	0.2456	0.0413	0.5915	Cluster1
hsa04218 Cellular senescence	0.00246417	3.84	Q16254	Transcription factor E2F4 OS=Homo sapiens OX=9606 GN=E2F4 PE=1 SV=2	E2F4	6	3	14	3	3	K04682	43.9	1.37008e+06	1.34172e+06	2.46964e+06	5.21993e+06	5.36001e+06	4.21277e+06	3.52825e+06	2746669	3.00528e+06	3.15915e+06	4369907	2.45265e+06	0.469105	0.448255	0.738509	1.49693	1.68342	1.38849	1.12343	1.01648	0.979871	0.992353	1.30404	0.87906	0.000782904	0.001	0.0092	0.0088	0.1225	0.1288	0.9	Cluster1
hsa04218 Cellular senescence	0.00246417	3.84	Q8NE86	Calcium uniporter protein, mitochondrial OS=Homo sapiens OX=9606 GN=MCU PE=1 SV=1	MCU	32	8	201	8	8	K20858	39.8	5.00357e+07	5.674e+07	6.29626e+07	70354433	7.31e+07	7.00805e+07	4.74676e+07	4.25406e+07	3.91728e+07	6.31991e+07	6.29309e+07	5.78777e+07	0.965146	1.06792	1.0607	1.13662	1.2934	1.30124	0.851475	0.886919	0.719542	1.11839	1.05796	1.16864	0.000974651	0.0704	0.0251	0.6119	0.001	0.3761	0.005	Cluster1
hsa04218 Cellular senescence	0.00246417	3.84	Q96QT4	Transient receptor potential cation channel subfamily M member 7 OS=Homo sapiens OX=9606 GN=TRPM7 PE=1 SV=1	TRPM7	5	7	36	7	7	K04982	212.6	914727	1.29106e+06	783138	2.07371e+06	3.08271e+06	2.59572e+06	1.24839e+06	1203055	973494	1.54087e+06	1.58182e+06	1342748	0.659561	0.908337	0.493172	1.25235	2.03891	1.80165	0.837093	0.937598	0.66843	1.0193	0.994064	1.01348	0.00443095	0.0037	0.6937	0.1655	0.0147	0.0848	0.5996	Cluster1
hsa04260 Cardiac muscle contraction	0.274258	1.95	P05023	Sodium/potassium-transporting ATPase subunit alpha-1 OS=Homo sapiens OX=9606 GN=ATP1A1 PE=1 SV=1	ATP1A1	45	55	1414	37	59	K01539	112.8	1.26136e+09	1.01156e+09	1.11142e+09	2.28209e+09	2.53638e+09	2.46256e+09	1.3753e+09	1.22829e+09	1.25822e+09	1.36949e+09	1.5193e+09	1.24064e+09	0.908274	0.710734	0.698958	1.37633	1.6753	1.70692	0.920949	0.955973	0.862766	0.904709	0.953485	0.935147	0.000107235	0.001	0.217	0.1549	0.001	0.001	0.9	Cluster1
hsa04260 Cardiac muscle contraction	0.274258	1.95	P54709	Sodium/potassium-transporting ATPase subunit beta-3 OS=Homo sapiens OX=9606 GN=ATP1B3 PE=1 SV=1	ATP1B3	63	15	320	15	15	K01540	31.5	2.74997e+08	2.12191e+08	2.47143e+08	4.59441e+08	5.36832e+08	4.60594e+08	2.36446e+08	2.15938e+08	209305905	1.94774e+08	2.51379e+08	1.91071e+08	1.05852	0.796958	0.830837	1.4812	1.89545	1.70663	0.846376	0.898395	0.767204	0.687818	0.843324	0.769882	0.0001336	0.001	0.9	0.4503	0.001	0.001	0.7743	Cluster1
hsa04261 Adrenergic signaling in cardiomyocytes	0.26507	1.68	P05023	Sodium/potassium-transporting ATPase subunit alpha-1 OS=Homo sapiens OX=9606 GN=ATP1A1 PE=1 SV=1	ATP1A1	45	55	1414	37	59	K01539	112.8	1.26136e+09	1.01156e+09	1.11142e+09	2.28209e+09	2.53638e+09	2.46256e+09	1.3753e+09	1.22829e+09	1.25822e+09	1.36949e+09	1.5193e+09	1.24064e+09	0.908274	0.710734	0.698958	1.37633	1.6753	1.70692	0.920949	0.955973	0.862766	0.904709	0.953485	0.935147	0.000107235	0.001	0.217	0.1549	0.001	0.001	0.9	Cluster1
hsa04261 Adrenergic signaling in cardiomyocytes	0.26507	1.68	P54709	Sodium/potassium-transporting ATPase subunit beta-3 OS=Homo sapiens OX=9606 GN=ATP1B3 PE=1 SV=1	ATP1B3	63	15	320	15	15	K01540	31.5	2.74997e+08	2.12191e+08	2.47143e+08	4.59441e+08	5.36832e+08	4.60594e+08	2.36446e+08	2.15938e+08	209305905	1.94774e+08	2.51379e+08	1.91071e+08	1.05852	0.796958	0.830837	1.4812	1.89545	1.70663	0.846376	0.898395	0.767204	0.687818	0.843324	0.769882	0.0001336	0.001	0.9	0.4503	0.001	0.001	0.7743	Cluster1
hsa04261 Adrenergic signaling in cardiomyocytes	0.26507	1.68	P63151	Serine/threonine-protein phosphatase 2A 55 kDa regulatory subunit B alpha isoform OS=Homo sapiens OX=9606 GN=PPP2R2A PE=1 SV=1	PPP2R2A	28	11	117	7	11	K04354	51.7	1.33869e+07	1.19348e+07	1.55081e+07	2.4433e+07	1.70966e+07	1.39164e+07	2.15878e+07	1.40873e+07	2.16522e+07	12116273	9.12848e+06	8.61082e+06	0.980282	0.852755	0.991809	1.49852	1.14838	0.980955	1.47008	1.11498	1.50985	0.813978	0.582592	0.660046	0.00435059	0.3601	0.1022	0.1541	0.7652	0.0136	0.0041	Cluster1
hsa04330 Notch signaling pathway	0.151113	2.9	P49757	Protein numb homolog OS=Homo sapiens OX=9606 GN=NUMB PE=1 SV=2	NUMB	36	22	463	16	22	K06057	70.8	1.87643e+08	1.81236e+08	1.87723e+08	2.46419e+08	3.20513e+08	2.76752e+08	1.52815e+08	1.56411e+08	1.34353e+08	1.52261e+08	2.20297e+08	1.54241e+08	1.06334	1.00213	0.929082	1.16957	1.66605	1.50966	0.805318	0.958021	0.725013	0.79159	1.08803	0.914951	0.00784749	0.059	0.4229	0.9	0.0067	0.024	0.7511	Cluster1
hsa04330 Notch signaling pathway	0.151113	2.9	Q04721	Neurogenic locus notch homolog protein 2 OS=Homo sapiens OX=9606 GN=NOTCH2 PE=1 SV=3	NOTCH2	20	34	374	31	34	K20994	265.2	7.27199e+07	7.0212e+07	8.6484e+07	8.13112e+07	1.15861e+08	9.32734e+07	2.71884e+07	2.7312e+07	2.38673e+07	2.95224e+07	3.9001e+07	2.85952e+07	1.40495	1.3236	1.45929	1.31574	2.05328	1.73466	0.488487	0.570334	0.439107	0.523276	0.656715	0.578308	1.20176e-05	0.4573	0.001	0.001	0.001	0.001	0.5449	Cluster1
hsa04360 Axon guidance	0.00539942	3.33	O14786	Neuropilin-1 OS=Homo sapiens OX=9606 GN=NRP1 PE=1 SV=3	NRP1	48	30	647	30	30	K06724	103.1	1.9362e+08	1.3261e+08	1.60396e+08	2.3576e+08	3.52784e+08	3.0125e+08	2.73848e+08	2.51241e+08	1.87323e+08	2.6787e+08	2.89937e+08	2.48181e+08	0.898542	0.600487	0.650098	0.916372	1.50176	1.34575	1.18184	1.26022	0.827825	1.14047	1.1727	1.20563	0.0361159	0.0409	0.1293	0.0605	0.8292	0.9	0.9	Cluster1
hsa04360 Axon guidance	0.00539942	3.33	O75326	Semaphorin-7A OS=Homo sapiens OX=9606 GN=SEMA7A PE=1 SV=1	SEMA7A	45	26	299	26	26	K06529	74.8	2.80077e+07	2.29441e+07	2.66953e+07	2.10011e+08	3.42679e+08	2.31782e+08	5.03337e+07	5.82793e+07	2.96912e+07	2.06636e+07	2.26289e+07	1.71638e+07	0.354667	0.283501	0.295241	2.2274	3.98046	2.82536	0.592741	0.797676	0.35804	0.240061	0.249747	0.227518	9.48837e-06	0.001	0.0936	0.6175	0.001	0.001	0.0169	Cluster1
hsa04360 Axon guidance	0.00539942	3.33	P06241	Tyrosine-protein kinase Fyn OS=Homo sapiens OX=9606 GN=FYN PE=1 SV=3	FYN	33	17	266	11	11	K05703	60.7	1.77076e+07	1.38356e+07	1.67943e+07	3.02212e+07	3.07487e+07	2.63173e+07	2.05226e+07	1.29989e+07	1.37718e+07	1.52661e+07	1.60092e+07	1.42746e+07	1.04122	0.793817	0.862471	1.48837	1.65849	1.48962	1.12222	0.826152	0.771144	0.823542	0.820442	0.878629	0.00117531	0.0033	0.9	0.9	0.0034	0.0017	0.9	Cluster1
hsa04360 Axon guidance	0.00539942	3.33	P29317	Ephrin type-A receptor 2 OS=Homo sapiens OX=9606 GN=EPHA2 PE=1 SV=2	EPHA2	37	27	380	26	27	K05103	108.2	7.34895e+07	6.75263e+07	7.80846e+07	2.07084e+08	2.17707e+08	2.06965e+08	1.25928e+08	9.48873e+07	1.03263e+08	81853532	8.43527e+07	7.9648e+07	0.694873	0.623006	0.644826	1.63998	1.88823	1.88376	1.1073	0.969742	0.92979	0.710051	0.695141	0.788339	7.58019e-07	0.001	0.001	0.3363	0.001	0.001	0.0039	Cluster1
hsa04360 Axon guidance	0.00539942	3.33	P52799	Ephrin-B2 OS=Homo sapiens OX=9606 GN=EFNB2 PE=1 SV=1	EFNB2	39	10	71	9	10	K05463	36.9	5.37057e+06	4.15514e+06	4.65242e+06	1.4024e+07	2.17179e+07	1.24793e+07	3.79779e+06	2.60759e+06	1.97278e+06	7.08233e+06	4.72374e+06	7.88344e+06	0.797518	0.602066	0.603386	1.74423	2.95828	1.78386	0.524461	0.41853	0.278971	0.964868	0.611365	1.22544	0.000760359	0.0057	0.2117	0.5952	0.001	0.0308	0.0357	Cluster1
hsa04360 Axon guidance	0.00539942	3.33	Q9BYG5	Partitioning defective 6 homolog beta OS=Homo sapiens OX=9606 GN=PARD6B PE=1 SV=1	PARD6B	8	3	29	2	3	K06093	41.2	1.01409e+06	861685	996429	1.86767e+06	2.33293e+06	1.87645e+06	2.24531e+06	1.24601e+06	1.20679e+06	1.85657e+06	2181579	1.69893e+06	0.702802	0.582697	0.603114	1.0841	1.48307	1.25183	1.44709	0.933355	0.796432	1.18043	1.31771	1.23251	0.0050256	0.0068	0.0442	0.0078	0.531	0.9	0.5867	Cluster1
hsa04360 Axon guidance	0.00539942	3.33	Q9UIW2	Plexin-A1 OS=Homo sapiens OX=9606 GN=PLXNA1 PE=1 SV=3	PLXNA1	28	45	485	30	46	K06820	210.9	9.56783e+07	7.94039e+07	9.05022e+07	1.1453e+08	1.16597e+08	1.06884e+08	1.26804e+08	9.64218e+07	1.11849e+08	1.02791e+08	1.20235e+08	9.29027e+07	1.02452	0.829632	0.846372	1.02716	1.14523	1.10171	1.26269	1.11596	1.1405	1.00979	1.1221	1.04134	0.0157411	0.0571	0.012	0.1148	0.6664	0.9	0.4158	Cluster1
hsa04370 VEGF signaling pathway	0.147066	2.95	Q92934	Bcl2-associated agonist of cell death OS=Homo sapiens OX=9606 GN=BAD PE=1 SV=3	BAD	80	9	167	9	9	K02158	18.4	2.98551e+07	3.52219e+07	3.10254e+07	3.27114e+07	4.44416e+07	4.04383e+07	2.47087e+07	2.32633e+07	2.47493e+07	2.37446e+07	2.97342e+07	2.39262e+07	1.10241	1.26904	1.00055	1.01166	1.50527	1.43736	0.848467	0.928459	0.870253	0.804378	0.956915	0.924817	0.0207636	0.5525	0.2112	0.2457	0.0317	0.0371	0.9	Cluster1
hsa04370 VEGF signaling pathway	0.147066	2.95	Q9NYA1	Sphingosine kinase 1 OS=Homo sapiens OX=9606 GN=SPHK1 PE=1 SV=1	SPHK1	9	3	26	3	3	K04718	42.5	3.6893e+06	6.13151e+06	9259748	1.30681e+07	1.70209e+07	1.54372e+07	7.22954e+06	8421233	9.31367e+06	5.10419e+06	5.76398e+06	4.80695e+06	0.470921	0.763676	1.03228	1.3971	1.99292	1.89679	0.858175	1.16184	1.1321	0.597725	0.641238	0.642288	0.00309138	0.0078	0.2927	0.8849	0.1069	0.0033	0.1123	Cluster1
hsa04371 Apelin signaling pathway	3.73995e-05	5.59	P05121	Plasminogen activator inhibitor 1 OS=Homo sapiens OX=9606 GN=SERPINE1 PE=1 SV=1	SERPINE1	39	13	196	13	13	K03982	45	1.08307e+07	1.30235e+07	1.25758e+07	6.90213e+07	9.85998e+07	73657672	2.52963e+07	3.45724e+07	1.2326e+07	4.58864e+07	4.66693e+07	4.28488e+07	0.299813	0.351769	0.304035	1.60025	2.50363	1.96273	0.651195	1.0344	0.324919	1.16533	1.12595	1.24162	0.000528479	0.001	0.1384	0.0043	0.0074	0.2535	0.1185	Cluster1
hsa04371 Apelin signaling pathway	3.73995e-05	5.59	P59768	Guanine nucleotide-binding protein G(I)/G(S)/G(O) subunit gamma-2 OS=Homo sapiens OX=9606 GN=GNG2 PE=1 SV=2	GNG2	58	4	62	4	4	K07826	7.8	12943685	1.13129e+07	1.48211e+07	2.33414e+07	2.21454e+07	1.90034e+07	12995768	1.15015e+07	1.31368e+07	18300173	17510566	2.00276e+07	0.882497	0.752608	0.882534	1.33289	1.38497	1.2472	0.823984	0.847573	0.852908	1.14467	1.04052	1.42936	0.000701943	0.002	0.9	0.0091	0.0021	0.6021	0.01	Cluster1
hsa04371 Apelin signaling pathway	3.73995e-05	5.59	P61952	Guanine nucleotide-binding protein G(I)/G(S)/G(O) subunit gamma-11 OS=Homo sapiens OX=9606 GN=GNG11 PE=1 SV=1	GNG11	29	2	25	2	2	K04546	8.5	8.15669e+06	8.48297e+06	11718420	1.1876e+07	1.9207e+07	6.96491e+06	6.29167e+06	5.90107e+06	4.33071e+06	4.29922e+06	2.7933e+06	4.07575e+06	1.16451	1.18173	1.46116	1.42009	2.51532	0.957185	0.835331	0.910604	0.588775	0.563109	0.34757	0.609111	0.00949501	0.8961	0.2838	0.0265	0.1119	0.0106	0.3777	Cluster1
hsa04371 Apelin signaling pathway	3.73995e-05	5.59	P63218	Guanine nucleotide-binding protein G(I)/G(S)/G(O) subunit gamma-5 OS=Homo sapiens OX=9606 GN=GNG5 PE=1 SV=3	GNG5	40	3	42	3	3	K04542	7.3	4.79523e+07	45703018	50172575	5.75965e+07	5.85701e+07	6.31264e+07	3.66623e+07	39039452	4.35004e+07	3.07677e+07	4.02041e+07	2.81582e+07	1.18976	1.10645	1.08721	1.1969	1.33299	1.50768	0.845922	1.04694	1.02778	0.700352	0.869387	0.731327	0.000967367	0.2467	0.3446	0.0075	0.0206	0.001	0.0851	Cluster1
hsa04371 Apelin signaling pathway	3.73995e-05	5.59	Q00059	Transcription factor A, mitochondrial OS=Homo sapiens OX=9606 GN=TFAM PE=1 SV=1	TFAM	35	10	279	10	10	K11830	29.1	4.87592e+07	6.8516e+07	8.47226e+07	1.20776e+08	1.30723e+08	1.03434e+08	8.41516e+07	1.04604e+08	1.12537e+08	9.72703e+07	1.04443e+08	8.8238e+07	0.570505	0.782227	0.865762	1.18357	1.40299	1.16497	0.915643	1.32287	1.25388	1.04413	1.06506	1.08073	0.0129342	0.0127	0.0297	0.0701	0.9	0.6118	0.9	Cluster1
hsa04371 Apelin signaling pathway	3.73995e-05	5.59	Q15746	Myosin light chain kinase, smooth muscle OS=Homo sapiens OX=9606 GN=MYLK PE=1 SV=4	MYLK	30	45	374	44	45	K00907	210.6	7.14467e+07	7.39615e+07	8.28736e+07	1.49546e+08	1.04508e+08	1.07769e+08	7.97524e+07	5.55659e+07	6.24783e+07	1.0528e+08	1.1137e+08	1.13217e+08	0.858699	0.867366	0.869904	1.50538	1.15216	1.24682	0.891382	0.721829	0.715066	1.16085	1.16659	1.42438	0.00083562	0.0088	0.5956	0.0153	0.0019	0.9	0.0031	Cluster1
hsa04371 Apelin signaling pathway	3.73995e-05	5.59	Q8NEB9	Phosphatidylinositol 3-kinase catalytic subunit type 3 OS=Homo sapiens OX=9606 GN=PIK3C3 PE=1 SV=1	PIK3C3	6	4	26	4	4	K00914	101.5	1.23997e+06	704194	781553	1.51843e+06	1.20586e+06	1.29484e+06	1.11584e+06	560746	703738	579226	625159	354537	1.55914	0.863979	0.858276	1.59911	1.39082	1.56725	1.30478	0.762091	0.84264	0.668178	0.685104	0.46665	0.0124607	0.3407	0.9	0.0945	0.1718	0.0081	0.1956	Cluster1
hsa04371 Apelin signaling pathway	3.73995e-05	5.59	Q9H492	Microtubule-associated proteins 1A/1B light chain 3A OS=Homo sapiens OX=9606 GN=MAP1LC3A PE=1 SV=2	MAP1LC3A	30	4	76	2	4	K10435	14.3	3.20714e+07	4.26906e+07	7.87586e+07	8.84557e+07	9.1947e+07	67167766	6.98938e+07	22743773	34207014	33766230	2.88131e+07	21486237	0.704005	0.914382	1.50992	1.62628	1.85139	1.41928	1.42678	0.53962	0.715043	0.680005	0.551241	0.493714	0.0287691	0.3345	0.8917	0.2539	0.1327	0.0206	0.565	Cluster1
hsa04371 Apelin signaling pathway	3.73995e-05	5.59	Q9NYA1	Sphingosine kinase 1 OS=Homo sapiens OX=9606 GN=SPHK1 PE=1 SV=1	SPHK1	9	3	26	3	3	K04718	42.5	3.6893e+06	6.13151e+06	9259748	1.30681e+07	1.70209e+07	1.54372e+07	7.22954e+06	8421233	9.31367e+06	5.10419e+06	5.76398e+06	4.80695e+06	0.470921	0.763676	1.03228	1.3971	1.99292	1.89679	0.858175	1.16184	1.1321	0.597725	0.641238	0.642288	0.00309138	0.0078	0.2927	0.8849	0.1069	0.0033	0.1123	Cluster1
hsa04380 Osteoclast differentiation	0.0619788	2.7	P06241	Tyrosine-protein kinase Fyn OS=Homo sapiens OX=9606 GN=FYN PE=1 SV=3	FYN	33	17	266	11	11	K05703	60.7	1.77076e+07	1.38356e+07	1.67943e+07	3.02212e+07	3.07487e+07	2.63173e+07	2.05226e+07	1.29989e+07	1.37718e+07	1.52661e+07	1.60092e+07	1.42746e+07	1.04122	0.793817	0.862471	1.48837	1.65849	1.48962	1.12222	0.826152	0.771144	0.823542	0.820442	0.878629	0.00117531	0.0033	0.9	0.9	0.0034	0.0017	0.9	Cluster1
hsa04380 Osteoclast differentiation	0.0619788	2.7	P09603	Macrophage colony-stimulating factor 1 OS=Homo sapiens OX=9606 GN=CSF1 PE=1 SV=2	CSF1	15	6	26	6	6	K05453	60.1	6.56997e+06	6.32481e+06	6.0202e+06	1.04174e+07	1.09595e+07	1.30702e+07	8.86572e+06	6.87046e+06	8212864	3.75783e+06	3.91782e+06	3.44271e+06	0.998104	0.937558	0.798768	1.32552	1.52724	1.91137	1.25253	1.12815	1.18814	0.523747	0.518741	0.547482	1.51265e-05	0.0015	0.0734	0.0017	0.0643	0.001	0.001	Cluster1
hsa04380 Osteoclast differentiation	0.0619788	2.7	P62993	Growth factor receptor-bound protein 2 OS=Homo sapiens OX=9606 GN=GRB2 PE=1 SV=1	GRB2	38	9	122	9	9	K04364	25.2	9.9033e+06	1.1268e+07	1.07419e+07	1.63415e+07	1.64923e+07	1.85892e+07	1.39105e+07	1.12367e+07	1.11401e+07	1.50735e+07	1.42592e+07	1.46998e+07	0.812939	0.902535	0.770113	1.12353	1.24183	1.46888	1.0619	0.996977	0.870816	1.13517	1.02016	1.26313	0.00606863	0.0054	0.3183	0.0287	0.0644	0.5948	0.3626	Cluster1
hsa04380 Osteoclast differentiation	0.0619788	2.7	Q9Y6K9	NF-kappa-B essential modulator OS=Homo sapiens OX=9606 GN=IKBKG PE=1 SV=2	IKBKG	16	6	49	6	6	K07210	48.2	1.40588e+06	2.52653e+06	1.63963e+06	5.07976e+06	4.48193e+06	3.83353e+06	3.61313e+06	3.52724e+06	4.50587e+06	2.41298e+06	2.24e+06	1283416	0.516739	0.906123	0.526341	1.5638	1.51109	1.35635	1.23501	1.40129	1.57711	0.813673	0.717572	0.493798	0.00164735	0.0059	0.0086	0.9	0.9	0.0085	0.0126	Cluster1
hsa04390 Hippo signaling pathway	0.0366042	2.75	P05121	Plasminogen activator inhibitor 1 OS=Homo sapiens OX=9606 GN=SERPINE1 PE=1 SV=1	SERPINE1	39	13	196	13	13	K03982	45	1.08307e+07	1.30235e+07	1.25758e+07	6.90213e+07	9.85998e+07	73657672	2.52963e+07	3.45724e+07	1.2326e+07	4.58864e+07	4.66693e+07	4.28488e+07	0.299813	0.351769	0.304035	1.60025	2.50363	1.96273	0.651195	1.0344	0.324919	1.16533	1.12595	1.24162	0.000528479	0.001	0.1384	0.0043	0.0074	0.2535	0.1185	Cluster1
hsa04390 Hippo signaling pathway	0.0366042	2.75	P63151	Serine/threonine-protein phosphatase 2A 55 kDa regulatory subunit B alpha isoform OS=Homo sapiens OX=9606 GN=PPP2R2A PE=1 SV=1	PPP2R2A	28	11	117	7	11	K04354	51.7	1.33869e+07	1.19348e+07	1.55081e+07	2.4433e+07	1.70966e+07	1.39164e+07	2.15878e+07	1.40873e+07	2.16522e+07	12116273	9.12848e+06	8.61082e+06	0.980282	0.852755	0.991809	1.49852	1.14838	0.980955	1.47008	1.11498	1.50985	0.813978	0.582592	0.660046	0.00435059	0.3601	0.1022	0.1541	0.7652	0.0136	0.0041	Cluster1
hsa04390 Hippo signaling pathway	0.0366042	2.75	Q13188	Serine/threonine-protein kinase 3 OS=Homo sapiens OX=9606 GN=STK3 PE=1 SV=2	STK3	15	7	55	4	4	K04412	56.3	1.32635e+06	1.78156e+06	2.15873e+06	3.35953e+06	3.14212e+06	2.3128e+06	2.27713e+06	1.6446e+06	2.09e+06	1.51782e+06	1.66212e+06	1.04792e+06	0.732642	0.960224	1.04143	1.55427	1.59206	1.22976	1.16973	0.98189	1.09936	0.769177	0.800187	0.605925	0.00224678	0.0168	0.4675	0.3026	0.1408	0.0016	0.0369	Cluster1
hsa04390 Hippo signaling pathway	0.0366042	2.75	Q92796	Disks large homolog 3 OS=Homo sapiens OX=9606 GN=DLG3 PE=1 SV=2	DLG3	24	15	69	14	14	K21098	90.3	1.83839e+06	1.48118e+06	1.6238e+06	1.42066e+07	1.40033e+07	1.33798e+07	4.92598e+06	3.31497e+06	5.10892e+06	2.45831e+06	3.03244e+06	2.79637e+06	0.362288	0.284815	0.279476	2.34487	2.53133	2.53814	0.902758	0.706095	0.958748	0.444452	0.520838	0.576859	2.71835e-07	0.001	0.001	0.0055	0.001	0.001	0.0058	Cluster1
hsa04390 Hippo signaling pathway	0.0366042	2.75	Q9BYG5	Partitioning defective 6 homolog beta OS=Homo sapiens OX=9606 GN=PARD6B PE=1 SV=1	PARD6B	8	3	29	2	3	K06093	41.2	1.01409e+06	861685	996429	1.86767e+06	2.33293e+06	1.87645e+06	2.24531e+06	1.24601e+06	1.20679e+06	1.85657e+06	2181579	1.69893e+06	0.702802	0.582697	0.603114	1.0841	1.48307	1.25183	1.44709	0.933355	0.796432	1.18043	1.31771	1.23251	0.0050256	0.0068	0.0442	0.0078	0.531	0.9	0.5867	Cluster1
hsa04510 Focal adhesion	0.000137463	4.26	P06241	Tyrosine-protein kinase Fyn OS=Homo sapiens OX=9606 GN=FYN PE=1 SV=3	FYN	33	17	266	11	11	K05703	60.7	1.77076e+07	1.38356e+07	1.67943e+07	3.02212e+07	3.07487e+07	2.63173e+07	2.05226e+07	1.29989e+07	1.37718e+07	1.52661e+07	1.60092e+07	1.42746e+07	1.04122	0.793817	0.862471	1.48837	1.65849	1.48962	1.12222	0.826152	0.771144	0.823542	0.820442	0.878629	0.00117531	0.0033	0.9	0.9	0.0034	0.0017	0.9	Cluster1
hsa04510 Focal adhesion	0.000137463	4.26	P17301	Integrin alpha-2 OS=Homo sapiens OX=9606 GN=ITGA2 PE=1 SV=2	ITGA2	34	30	393	30	30	K06481	129.2	1.97829e+08	1.30131e+08	1.61638e+08	3.02391e+08	3.06341e+08	2.45467e+08	2.72144e+07	1.97442e+07	2.94833e+07	5.32997e+07	5.36052e+07	4.315e+07	1.69247	1.0863	1.20773	2.16676	2.40401	2.02149	0.216515	0.182573	0.240195	0.418336	0.399696	0.386427	1.48133e-07	0.0094	0.001	0.001	0.001	0.001	0.0027	Cluster1
hsa04510 Focal adhesion	0.000137463	4.26	P26006	Integrin alpha-3 OS=Homo sapiens OX=9606 GN=ITGA3 PE=1 SV=5	ITGA3	28	30	1054	30	30	K06482	116.5	4.96095e+08	3.77928e+08	4.22562e+08	1.01918e+09	9.81178e+08	9.43321e+08	8.12875e+08	7.0956e+08	6.68776e+08	8.68032e+08	9.34344e+08	8.35447e+08	0.734855	0.54624	0.546668	1.26445	1.33317	1.34507	1.11975	1.13604	0.943357	1.17962	1.20625	1.29543	6.31212e-05	0.001	0.001	0.001	0.1358	0.8327	0.3926	Cluster1
hsa04510 Focal adhesion	0.000137463	4.26	P46108	Adapter molecule crk OS=Homo sapiens OX=9606 GN=CRK PE=1 SV=2	CRK	25	5	31	5	5	K04438	33.8	4.91119e+06	4.99004e+06	6.26044e+06	7.86352e+06	5.47336e+06	5.31025e+06	8.49588e+06	4.59779e+06	7.21466e+06	5.08292e+06	3.85126e+06	2.56582e+06	0.9904	0.981899	1.10262	1.32817	1.01247	1.03083	1.59329	1.00217	1.38548	0.940392	0.676894	0.541636	0.0280742	0.9	0.4935	0.1748	0.7608	0.0843	0.0223	Cluster1
hsa04510 Focal adhesion	0.000137463	4.26	P62993	Growth factor receptor-bound protein 2 OS=Homo sapiens OX=9606 GN=GRB2 PE=1 SV=1	GRB2	38	9	122	9	9	K04364	25.2	9.9033e+06	1.1268e+07	1.07419e+07	1.63415e+07	1.64923e+07	1.85892e+07	1.39105e+07	1.12367e+07	1.11401e+07	1.50735e+07	1.42592e+07	1.46998e+07	0.812939	0.902535	0.770113	1.12353	1.24183	1.46888	1.0619	0.996977	0.870816	1.13517	1.02016	1.26313	0.00606863	0.0054	0.3183	0.0287	0.0644	0.5948	0.3626	Cluster1
hsa04510 Focal adhesion	0.000137463	4.26	Q13683	Integrin alpha-7 OS=Homo sapiens OX=9606 GN=ITGA7 PE=1 SV=3	ITGA7	28	21	175	21	21	K06583	128.9	2.68608e+06	2.15147e+06	5.06039e+06	6.10515e+07	5.13575e+07	5.35254e+07	2.80105e+07	20979501	2.42157e+07	1.82488e+07	2.03019e+07	1.57262e+07	0.118969	0.0929803	0.195748	2.26478	2.08652	2.28205	1.15372	1.00434	1.02134	0.74152	0.783693	0.729118	6.81625e-07	0.001	0.001	0.001	0.0076	0.001	0.2195	Cluster1
hsa04510 Focal adhesion	0.000137463	4.26	Q13751	Laminin subunit beta-3 OS=Homo sapiens OX=9606 GN=LAMB3 PE=1 SV=1	LAMB3	13	11	28	11	11	K06244	129.5	884530	1.69677e+06	1.68067e+06	1.83329e+06	8.89922e+06	4.22797e+06	317804	501831	524908	205553	451595	437279	0.548575	1.0268	0.910338	0.952286	5.06265	2.52408	0.183292	0.336394	0.310003	0.116955	0.244099	0.283883	0.00193984	0.1518	0.1333	0.0531	0.0051	0.0024	0.9	Cluster1
hsa04510 Focal adhesion	0.000137463	4.26	Q15746	Myosin light chain kinase, smooth muscle OS=Homo sapiens OX=9606 GN=MYLK PE=1 SV=4	MYLK	30	45	374	44	45	K00907	210.6	7.14467e+07	7.39615e+07	8.28736e+07	1.49546e+08	1.04508e+08	1.07769e+08	7.97524e+07	5.55659e+07	6.24783e+07	1.0528e+08	1.1137e+08	1.13217e+08	0.858699	0.867366	0.869904	1.50538	1.15216	1.24682	0.891382	0.721829	0.715066	1.16085	1.16659	1.42438	0.00083562	0.0088	0.5956	0.0153	0.0019	0.9	0.0031	Cluster1
hsa04510 Focal adhesion	0.000137463	4.26	Q92934	Bcl2-associated agonist of cell death OS=Homo sapiens OX=9606 GN=BAD PE=1 SV=3	BAD	80	9	167	9	9	K02158	18.4	2.98551e+07	3.52219e+07	3.10254e+07	3.27114e+07	4.44416e+07	4.04383e+07	2.47087e+07	2.32633e+07	2.47493e+07	2.37446e+07	2.97342e+07	2.39262e+07	1.10241	1.26904	1.00055	1.01166	1.50527	1.43736	0.848467	0.928459	0.870253	0.804378	0.956915	0.924817	0.0207636	0.5525	0.2112	0.2457	0.0317	0.0371	0.9	Cluster1
hsa04510 Focal adhesion	0.000137463	4.26	Q9Y490	Talin-1 OS=Homo sapiens OX=9606 GN=TLN1 PE=1 SV=3	TLN1	61	124	3087	107	125	K06271	269.6	1.0872e+09	8.18838e+08	1.04843e+09	2.54544e+09	2.01563e+09	1.75829e+09	1.66862e+09	1.33178e+09	1.57527e+09	2.21492e+09	2.0206e+09	1.71129e+09	0.737795	0.542203	0.621387	1.44678	1.2547	1.14859	1.05304	0.976848	1.01798	1.37897	1.19509	1.21564	0.000115137	0.001	0.0024	0.001	0.1085	0.9	0.1345	Cluster1
hsa04512 ECM-receptor interaction	0.019783	3.89	P17301	Integrin alpha-2 OS=Homo sapiens OX=9606 GN=ITGA2 PE=1 SV=2	ITGA2	34	30	393	30	30	K06481	129.2	1.97829e+08	1.30131e+08	1.61638e+08	3.02391e+08	3.06341e+08	2.45467e+08	2.72144e+07	1.97442e+07	2.94833e+07	5.32997e+07	5.36052e+07	4.315e+07	1.69247	1.0863	1.20773	2.16676	2.40401	2.02149	0.216515	0.182573	0.240195	0.418336	0.399696	0.386427	1.48133e-07	0.0094	0.001	0.001	0.001	0.001	0.0027	Cluster1
hsa04512 ECM-receptor interaction	0.019783	3.89	P26006	Integrin alpha-3 OS=Homo sapiens OX=9606 GN=ITGA3 PE=1 SV=5	ITGA3	28	30	1054	30	30	K06482	116.5	4.96095e+08	3.77928e+08	4.22562e+08	1.01918e+09	9.81178e+08	9.43321e+08	8.12875e+08	7.0956e+08	6.68776e+08	8.68032e+08	9.34344e+08	8.35447e+08	0.734855	0.54624	0.546668	1.26445	1.33317	1.34507	1.11975	1.13604	0.943357	1.17962	1.20625	1.29543	6.31212e-05	0.001	0.001	0.001	0.1358	0.8327	0.3926	Cluster1
hsa04512 ECM-receptor interaction	0.019783	3.89	Q13683	Integrin alpha-7 OS=Homo sapiens OX=9606 GN=ITGA7 PE=1 SV=3	ITGA7	28	21	175	21	21	K06583	128.9	2.68608e+06	2.15147e+06	5.06039e+06	6.10515e+07	5.13575e+07	5.35254e+07	2.80105e+07	20979501	2.42157e+07	1.82488e+07	2.03019e+07	1.57262e+07	0.118969	0.0929803	0.195748	2.26478	2.08652	2.28205	1.15372	1.00434	1.02134	0.74152	0.783693	0.729118	6.81625e-07	0.001	0.001	0.001	0.0076	0.001	0.2195	Cluster1
hsa04512 ECM-receptor interaction	0.019783	3.89	Q13751	Laminin subunit beta-3 OS=Homo sapiens OX=9606 GN=LAMB3 PE=1 SV=1	LAMB3	13	11	28	11	11	K06244	129.5	884530	1.69677e+06	1.68067e+06	1.83329e+06	8.89922e+06	4.22797e+06	317804	501831	524908	205553	451595	437279	0.548575	1.0268	0.910338	0.952286	5.06265	2.52408	0.183292	0.336394	0.310003	0.116955	0.244099	0.283883	0.00193984	0.1518	0.1333	0.0531	0.0051	0.0024	0.9	Cluster1
hsa04514 Cell adhesion molecules	0.00246417	3.84	O95297	Myelin protein zero-like protein 1 OS=Homo sapiens OX=9606 GN=MPZL1 PE=1 SV=1	MPZL1	26	5	107	5	5	K06770	29.1	3.62967e+07	2.76725e+07	3.14248e+07	5.01634e+07	58731415	4.97282e+07	32963512	2.99689e+07	2.81287e+07	4.3867e+07	5.55251e+07	4.30435e+07	1.00021	0.744063	0.756298	1.15777	1.48455	1.31909	0.84473	0.892611	0.738129	1.109	1.33354	1.24162	0.0023032	0.0077	0.9	0.0191	0.0073	0.8921	0.0182	Cluster1
hsa04514 Cell adhesion molecules	0.00246417	3.84	P01903	HLA class II histocompatibility antigen, DR alpha chain OS=Homo sapiens OX=9606 GN=HLA-DRA PE=1 SV=2	HLA-DRA	26	7	47	7	7	K06752	28.6	7.2416e+06	7335804	9.39564e+06	3.03155e+07	3.8361e+07	36653191	1.027e+07	8573275	8.27917e+06	3.00753e+06	1.15419e+07	9.22148e+06	0.539883	0.533643	0.611769	1.89296	2.62335	2.63042	0.712028	0.690843	0.587774	0.205706	0.749959	0.719653	0.00355618	0.0079	0.9	0.9	0.0158	0.0043	0.7284	Cluster1
hsa04514 Cell adhesion molecules	0.00246417	3.84	P01911	HLA class II histocompatibility antigen, DRB1 beta chain OS=Homo sapiens OX=9606 GN=HLA-DRB1 PE=1 SV=2	HLA-DRB1	39	7	104	3	7	K06752	29.9	1.12051e+06	1.10908e+06	1.23356e+06	5.37847e+07	6.00759e+07	4.84049e+07	1.30075e+07	1.14175e+07	9.58707e+06	3.02886e+07	3.74624e+07	3.01535e+07	0.050574	0.0488443	0.0486261	2.03321	2.48722	2.10305	0.545966	0.556992	0.412056	1.25419	1.47367	1.42465	4.58582e-10	0.001	0.001	0.001	0.001	0.0036	0.001	Cluster1
hsa04514 Cell adhesion molecules	0.00246417	3.84	P19256	Lymphocyte function-associated antigen 3 OS=Homo sapiens OX=9606 GN=CD58 PE=1 SV=1	CD58	14	4	47	4	4	K06492	28.1	1.54668e+07	1.55111e+07	1.67813e+07	2.83665e+07	2.51671e+07	2.12836e+07	1.28833e+07	1.00963e+07	9.93532e+06	9.1512e+06	1.11064e+07	7.20589e+06	1.13571	1.11134	1.07619	1.74456	1.69513	1.50439	0.87974	0.801304	0.694716	0.616476	0.710779	0.553874	8.88533e-06	0.0043	0.0105	0.001	0.001	0.001	0.0673	Cluster1
hsa04514 Cell adhesion molecules	0.00246417	3.84	P20036	HLA class II histocompatibility antigen, DP alpha 1 chain OS=Homo sapiens OX=9606 GN=HLA-DPA1 PE=1 SV=1	HLA-DPA1	20	4	62	4	4	K06752	29.4	1.44498e+06	1.34774e+06	1077722	3.47973e+07	4.19458e+07	32217490	3.69013e+06	4.81898e+06	4.11999e+06	1.77149e+07	1.80927e+07	1.63328e+07	0.109302	0.0994739	0.0711983	2.20457	2.91042	2.34589	0.259579	0.393993	0.29677	1.22935	1.19279	1.29326	5.38482e-08	0.001	0.001	0.001	0.001	0.0052	0.001	Cluster1
hsa04514 Cell adhesion molecules	0.00246417	3.84	Q5ZPR3	CD276 antigen OS=Homo sapiens OX=9606 GN=CD276 PE=1 SV=1	CD276	37	9	239	9	9	K06746	57.2	74303938	6.49835e+07	7.64988e+07	9.3903e+07	1.12393e+08	9.63392e+07	7.45745e+07	6.21931e+07	7.11114e+07	8.50004e+07	9.74626e+07	8.30928e+07	1.00641	0.858821	0.904925	1.06525	1.39638	1.25607	0.939319	0.910481	0.91719	1.05622	1.15052	1.1781	0.00618815	0.0128	0.9	0.0752	0.0131	0.5912	0.0767	Cluster1
hsa04514 Cell adhesion molecules	0.00246417	3.84	Q9NZQ7	Programmed cell death 1 ligand 1 OS=Homo sapiens OX=9606 GN=CD274 PE=1 SV=1	CD274	21	5	48	5	5	K06745	33.3	2.09993e+06	1.44809e+06	1.8827e+06	1.18358e+07	1.31847e+07	9.28047e+06	7.83365e+06	8.37471e+06	4.61571e+06	9.35723e+06	1.11906e+07	8.45234e+06	0.315007	0.211958	0.246657	1.48706	1.81421	1.34009	1.0928	1.35785	0.659346	1.28776	1.46306	1.32724	3.71047e-05	0.001	0.001	0.001	0.1645	0.9	0.3884	Cluster1
hsa04520 Adherens junction	0.0504109	3.62	P06241	Tyrosine-protein kinase Fyn OS=Homo sapiens OX=9606 GN=FYN PE=1 SV=3	FYN	33	17	266	11	11	K05703	60.7	1.77076e+07	1.38356e+07	1.67943e+07	3.02212e+07	3.07487e+07	2.63173e+07	2.05226e+07	1.29989e+07	1.37718e+07	1.52661e+07	1.60092e+07	1.42746e+07	1.04122	0.793817	0.862471	1.48837	1.65849	1.48962	1.12222	0.826152	0.771144	0.823542	0.820442	0.878629	0.00117531	0.0033	0.9	0.9	0.0034	0.0017	0.9	Cluster1
hsa04520 Adherens junction	0.0504109	3.62	Q12913	Receptor-type tyrosine-protein phosphatase eta OS=Homo sapiens OX=9606 GN=PTPRJ PE=1 SV=3	PTPRJ	15	14	122	13	14	K05698	145.9	5.32318e+06	5.48561e+06	1.10472e+07	2.30201e+07	2.82819e+07	2.92147e+07	7.85984e+06	5.99973e+06	1.73548e+07	2.17799e+07	2.25068e+07	2.06947e+07	0.36014	0.362129	0.652751	1.30443	1.75514	1.90261	0.49451	0.438732	1.1181	1.35185	1.32711	1.4656	0.00299096	0.0048	0.5714	0.0108	0.027	0.9	0.0657	Cluster1
hsa04520 Adherens junction	0.0504109	3.62	Q8WWI1	LIM domain only protein 7 OS=Homo sapiens OX=9606 GN=LMO7 PE=1 SV=3	LMO7	38	55	476	55	55	K06084	192.6	6.01523e+07	6.29888e+07	86691239	1.41585e+08	1.49504e+08	1.51511e+08	2.79179e+07	2.69469e+07	2.99909e+07	5.63398e+07	6.02511e+07	6.02962e+07	0.883961	0.903197	1.11264	1.74265	2.01528	2.14325	0.381527	0.428013	0.41969	0.75957	0.771684	0.927531	6.67776e-07	0.001	0.001	0.2923	0.001	0.001	0.001	Cluster1
hsa04530 Tight junction	5.29894e-06	5.58	O15143	Actin-related protein 2/3 complex subunit 1B OS=Homo sapiens OX=9606 GN=ARPC1B PE=1 SV=3	ARPC1B	48	15	274	14	15	K05757	40.9	9.7561e+07	9.51239e+07	1.04117e+08	1.45773e+08	1.22122e+08	1.15448e+08	9.11931e+07	8.28786e+07	8.58274e+07	1.04176e+08	1.34668e+08	1.03009e+08	1.02243	0.972713	0.952959	1.27952	1.17396	1.16464	0.888752	0.938787	0.856528	1.00161	1.23003	1.13003	0.00214417	0.0201	0.3495	0.15	0.0022	0.5121	0.0128	Cluster1
hsa04530 Tight junction	5.29894e-06	5.58	O15145	Actin-related protein 2/3 complex subunit 3 OS=Homo sapiens OX=9606 GN=ARPC3 PE=1 SV=3	ARPC3	41	8	217	8	8	K05756	20.5	8.67865e+07	9.05197e+07	1.02557e+08	1.26121e+08	1.13334e+08	111602814	7.27316e+07	5.87023e+07	6.79767e+07	7.10148e+07	8.56149e+07	8.22609e+07	1.09042	1.10975	1.1254	1.32722	1.30618	1.34979	0.84982	0.797196	0.81332	0.818582	0.93753	1.08192	0.000211101	0.0623	0.0041	0.0901	0.001	0.0018	0.1752	Cluster1
hsa04530 Tight junction	5.29894e-06	5.58	P26038	Moesin OS=Homo sapiens OX=9606 GN=MSN PE=1 SV=3	MSN	67	55	2051	40	59	K05763	67.8	2.12909e+09	1.42959e+09	1.59266e+09	4.05424e+09	4.2662e+09	2.95444e+09	2.98646e+09	2.7973e+09	2.54377e+09	2455871957	2.54502e+09	2.05358e+09	0.899219	0.589144	0.587477	1.43414	1.65278	1.20114	1.17297	1.27696	1.02307	0.951585	0.93682	0.907905	0.00243238	0.0019	0.0138	0.1374	0.4262	0.0455	0.4028	Cluster1
hsa04530 Tight junction	5.29894e-06	5.58	P61160	Actin-related protein 2 OS=Homo sapiens OX=9606 GN=ACTR2 PE=1 SV=1	ACTR2	40	13	261	13	13	K17260	44.7	7.63477e+07	7.3215e+07	7.88721e+07	1.0465e+08	8.92735e+07	9.09957e+07	6.63322e+07	5.65135e+07	6.97847e+07	6.87321e+07	8.37723e+07	6.98316e+07	1.10486	1.03383	0.996856	1.26842	1.18505	1.2676	0.892685	0.883959	0.961682	0.912522	1.05659	1.05784	0.00135686	0.0285	0.0832	0.8532	0.001	0.0101	0.2408	Cluster1
hsa04530 Tight junction	5.29894e-06	5.58	P63151	Serine/threonine-protein phosphatase 2A 55 kDa regulatory subunit B alpha isoform OS=Homo sapiens OX=9606 GN=PPP2R2A PE=1 SV=1	PPP2R2A	28	11	117	7	11	K04354	51.7	1.33869e+07	1.19348e+07	1.55081e+07	2.4433e+07	1.70966e+07	1.39164e+07	2.15878e+07	1.40873e+07	2.16522e+07	12116273	9.12848e+06	8.61082e+06	0.980282	0.852755	0.991809	1.49852	1.14838	0.980955	1.47008	1.11498	1.50985	0.813978	0.582592	0.660046	0.00435059	0.3601	0.1022	0.1541	0.7652	0.0136	0.0041	Cluster1
hsa04530 Tight junction	5.29894e-06	5.58	Q8IY63	Angiomotin-like protein 1 OS=Homo sapiens OX=9606 GN=AMOTL1 PE=1 SV=1	AMOTL1	13	10	30	9	10	K06104	106.5	7.58501e+06	7.72326e+06	1.12147e+07	1.34957e+07	1.05036e+07	1.00824e+07	7.81643e+06	4.35144e+06	6.3186e+06	5.74889e+06	5.39869e+06	4.67029e+06	1.07364	1.0667	1.38639	1.59997	1.36377	1.37377	1.0289	0.665738	0.851691	0.746549	0.666017	0.691997	0.00106799	0.3327	0.0807	0.0102	0.0069	0.0012	0.4757	Cluster1
hsa04530 Tight junction	5.29894e-06	5.58	Q8N3V7	Synaptopodin OS=Homo sapiens OX=9606 GN=SYNPO PE=1 SV=2	SYNPO	15	9	69	9	9	K21112	99.4	5.13997e+06	5.9862e+06	1.86303e+07	2.55385e+07	2.76657e+07	1.91197e+07	8.50966e+06	7.9389e+06	10544192	9.69334e+06	1.1068e+07	1.18972e+07	0.426949	0.485182	1.35155	1.77674	2.10794	1.52878	0.657338	0.712759	0.834041	0.738687	0.801266	1.03447	0.0270139	0.029	0.9	0.7711	0.0505	0.1073	0.9	Cluster1
hsa04530 Tight junction	5.29894e-06	5.58	Q92796	Disks large homolog 3 OS=Homo sapiens OX=9606 GN=DLG3 PE=1 SV=2	DLG3	24	15	69	14	14	K21098	90.3	1.83839e+06	1.48118e+06	1.6238e+06	1.42066e+07	1.40033e+07	1.33798e+07	4.92598e+06	3.31497e+06	5.10892e+06	2.45831e+06	3.03244e+06	2.79637e+06	0.362288	0.284815	0.279476	2.34487	2.53133	2.53814	0.902758	0.706095	0.958748	0.444452	0.520838	0.576859	2.71835e-07	0.001	0.001	0.0055	0.001	0.001	0.0058	Cluster1
hsa04530 Tight junction	5.29894e-06	5.58	Q9BPX5	Actin-related protein 2/3 complex subunit 5-like protein OS=Homo sapiens OX=9606 GN=ARPC5L PE=1 SV=1	ARPC5L	59	5	107	4	4	K05754	16.9	2.09667e+07	2.35871e+07	2.41829e+07	3.54882e+07	3.54825e+07	3.40665e+07	14768491	1.30674e+07	1.12047e+07	2.65002e+07	3.66814e+07	3.00573e+07	0.92033	1.01024	0.92708	1.3047	1.42866	1.43943	0.602852	0.619967	0.468352	1.06717	1.40331	1.38109	4.39964e-05	0.0162	0.0022	0.0578	0.001	0.7763	0.001	Cluster1
hsa04530 Tight junction	5.29894e-06	5.58	Q9BYG5	Partitioning defective 6 homolog beta OS=Homo sapiens OX=9606 GN=PARD6B PE=1 SV=1	PARD6B	8	3	29	2	3	K06093	41.2	1.01409e+06	861685	996429	1.86767e+06	2.33293e+06	1.87645e+06	2.24531e+06	1.24601e+06	1.20679e+06	1.85657e+06	2181579	1.69893e+06	0.702802	0.582697	0.603114	1.0841	1.48307	1.25183	1.44709	0.933355	0.796432	1.18043	1.31771	1.23251	0.0050256	0.0068	0.0442	0.0078	0.531	0.9	0.5867	Cluster1
hsa04530 Tight junction	5.29894e-06	5.58	Q9Y2J4	Angiomotin-like protein 2 OS=Homo sapiens OX=9606 GN=AMOTL2 PE=1 SV=3	AMOTL2	9	5	14	4	4	K06104	85.7	367084	485438	743790	1.25347e+06	964461	834624	799181	586812	518322	364363	301606	316420	0.654424	0.844434	1.15809	1.87164	1.57718	1.4323	1.32495	1.13073	0.879938	0.595936	0.468627	0.590495	0.0011337	0.0207	0.4961	0.0937	0.1611	0.001	0.0123	Cluster1
hsa04540 Gap junction	0.274258	1.95	P06493	Cyclin-dependent kinase 1 OS=Homo sapiens OX=9606 GN=CDK1 PE=1 SV=3	CDK1	51	11	185	10	10	K02087	34.1	1.79886e+07	2.15644e+07	2.74614e+07	3.18555e+07	3.85937e+07	3.11512e+07	3.69808e+07	3.23724e+07	3.01874e+07	3.01963e+07	2.85952e+07	2.37855e+07	0.689018	0.805954	0.918656	1.02195	1.35598	1.14857	1.31726	1.34022	1.10108	1.06111	0.9546	0.953685	0.00747625	0.0189	0.0077	0.205	0.8966	0.3773	0.1543	Cluster1
hsa04540 Gap junction	0.274258	1.95	P62993	Growth factor receptor-bound protein 2 OS=Homo sapiens OX=9606 GN=GRB2 PE=1 SV=1	GRB2	38	9	122	9	9	K04364	25.2	9.9033e+06	1.1268e+07	1.07419e+07	1.63415e+07	1.64923e+07	1.85892e+07	1.39105e+07	1.12367e+07	1.11401e+07	1.50735e+07	1.42592e+07	1.46998e+07	0.812939	0.902535	0.770113	1.12353	1.24183	1.46888	1.0619	0.996977	0.870816	1.13517	1.02016	1.26313	0.00606863	0.0054	0.3183	0.0287	0.0644	0.5948	0.3626	Cluster1
hsa04610 Complement and coagulation cascades	0.26561	1.99	P05121	Plasminogen activator inhibitor 1 OS=Homo sapiens OX=9606 GN=SERPINE1 PE=1 SV=1	SERPINE1	39	13	196	13	13	K03982	45	1.08307e+07	1.30235e+07	1.25758e+07	6.90213e+07	9.85998e+07	73657672	2.52963e+07	3.45724e+07	1.2326e+07	4.58864e+07	4.66693e+07	4.28488e+07	0.299813	0.351769	0.304035	1.60025	2.50363	1.96273	0.651195	1.0344	0.324919	1.16533	1.12595	1.24162	0.000528479	0.001	0.1384	0.0043	0.0074	0.2535	0.1185	Cluster1
hsa04610 Complement and coagulation cascades	0.26561	1.99	P07225	Vitamin K-dependent protein S OS=Homo sapiens OX=9606 GN=PROS1 PE=1 SV=1	PROS1	26	15	119	15	15	K03908	75.1	5.33579e+06	1.09028e+07	8.89243e+06	1.57478e+07	1.69163e+07	1.59746e+07	7.79775e+06	1.13791e+07	1.42309e+07	6.22995e+06	6.82195e+06	3.11175e+06	0.581166	1.15872	0.8459	1.4366	1.69009	1.67487	0.789829	1.33961	1.47603	0.622526	0.647596	0.354784	0.00951255	0.1021	0.5399	0.3018	0.5761	0.0077	0.0449	Cluster1
hsa04611 Platelet activation	0.0577692	2.76	P06241	Tyrosine-protein kinase Fyn OS=Homo sapiens OX=9606 GN=FYN PE=1 SV=3	FYN	33	17	266	11	11	K05703	60.7	1.77076e+07	1.38356e+07	1.67943e+07	3.02212e+07	3.07487e+07	2.63173e+07	2.05226e+07	1.29989e+07	1.37718e+07	1.52661e+07	1.60092e+07	1.42746e+07	1.04122	0.793817	0.862471	1.48837	1.65849	1.48962	1.12222	0.826152	0.771144	0.823542	0.820442	0.878629	0.00117531	0.0033	0.9	0.9	0.0034	0.0017	0.9	Cluster1
hsa04611 Platelet activation	0.0577692	2.76	P17301	Integrin alpha-2 OS=Homo sapiens OX=9606 GN=ITGA2 PE=1 SV=2	ITGA2	34	30	393	30	30	K06481	129.2	1.97829e+08	1.30131e+08	1.61638e+08	3.02391e+08	3.06341e+08	2.45467e+08	2.72144e+07	1.97442e+07	2.94833e+07	5.32997e+07	5.36052e+07	4.315e+07	1.69247	1.0863	1.20773	2.16676	2.40401	2.02149	0.216515	0.182573	0.240195	0.418336	0.399696	0.386427	1.48133e-07	0.0094	0.001	0.001	0.001	0.001	0.0027	Cluster1
hsa04611 Platelet activation	0.0577692	2.76	Q15746	Myosin light chain kinase, smooth muscle OS=Homo sapiens OX=9606 GN=MYLK PE=1 SV=4	MYLK	30	45	374	44	45	K00907	210.6	7.14467e+07	7.39615e+07	8.28736e+07	1.49546e+08	1.04508e+08	1.07769e+08	7.97524e+07	5.55659e+07	6.24783e+07	1.0528e+08	1.1137e+08	1.13217e+08	0.858699	0.867366	0.869904	1.50538	1.15216	1.24682	0.891382	0.721829	0.715066	1.16085	1.16659	1.42438	0.00083562	0.0088	0.5956	0.0153	0.0019	0.9	0.0031	Cluster1
hsa04611 Platelet activation	0.0577692	2.76	Q9Y490	Talin-1 OS=Homo sapiens OX=9606 GN=TLN1 PE=1 SV=3	TLN1	61	124	3087	107	125	K06271	269.6	1.0872e+09	8.18838e+08	1.04843e+09	2.54544e+09	2.01563e+09	1.75829e+09	1.66862e+09	1.33178e+09	1.57527e+09	2.21492e+09	2.0206e+09	1.71129e+09	0.737795	0.542203	0.621387	1.44678	1.2547	1.14859	1.05304	0.976848	1.01798	1.37897	1.19509	1.21564	0.000115137	0.001	0.0024	0.001	0.1085	0.9	0.1345	Cluster1
hsa04612 Antigen processing and presentation	3.67272e-07	9.76	P01903	HLA class II histocompatibility antigen, DR alpha chain OS=Homo sapiens OX=9606 GN=HLA-DRA PE=1 SV=2	HLA-DRA	26	7	47	7	7	K06752	28.6	7.2416e+06	7335804	9.39564e+06	3.03155e+07	3.8361e+07	36653191	1.027e+07	8573275	8.27917e+06	3.00753e+06	1.15419e+07	9.22148e+06	0.539883	0.533643	0.611769	1.89296	2.62335	2.63042	0.712028	0.690843	0.587774	0.205706	0.749959	0.719653	0.00355618	0.0079	0.9	0.9	0.0158	0.0043	0.7284	Cluster1
hsa04612 Antigen processing and presentation	3.67272e-07	9.76	P01911	HLA class II histocompatibility antigen, DRB1 beta chain OS=Homo sapiens OX=9606 GN=HLA-DRB1 PE=1 SV=2	HLA-DRB1	39	7	104	3	7	K06752	29.9	1.12051e+06	1.10908e+06	1.23356e+06	5.37847e+07	6.00759e+07	4.84049e+07	1.30075e+07	1.14175e+07	9.58707e+06	3.02886e+07	3.74624e+07	3.01535e+07	0.050574	0.0488443	0.0486261	2.03321	2.48722	2.10305	0.545966	0.556992	0.412056	1.25419	1.47367	1.42465	4.58582e-10	0.001	0.001	0.001	0.001	0.0036	0.001	Cluster1
hsa04612 Antigen processing and presentation	3.67272e-07	9.76	P04233	HLA class II histocompatibility antigen gamma chain OS=Homo sapiens OX=9606 GN=CD74 PE=1 SV=3	CD74	33	9	74	9	9	K06505	33.5	8.5502e+06	7.00846e+06	5.20472e+06	2.87736e+07	3.47642e+07	3.54986e+07	8.80411e+06	7.09035e+06	6.77572e+06	6.84426e+06	8.12826e+06	7.39394e+06	0.69684	0.557337	0.370468	1.9641	2.59891	2.78495	0.667274	0.624586	0.525861	0.511747	0.577362	0.630798	3.92921e-05	0.001	0.8123	0.9	0.001	0.001	0.9	Cluster1
hsa04612 Antigen processing and presentation	3.67272e-07	9.76	P07711	Procathepsin L OS=Homo sapiens OX=9606 GN=CTSL PE=1 SV=2	CTSL	21	5	48	5	5	K01365	37.5	1.37652e+07	1.43322e+07	1.8934e+07	1.95198e+07	1.93114e+07	2.09784e+07	4.71688e+06	8.40262e+06	7.96175e+06	1.4459e+07	1.6729e+07	1.3783e+07	1.06958	1.08663	1.28491	1.27034	1.37641	1.56911	0.340838	0.70569	0.589114	1.03072	1.13291	1.12107	0.00175431	0.6279	0.0068	0.9	0.0016	0.4938	0.0095	Cluster1
hsa04612 Antigen processing and presentation	3.67272e-07	9.76	P07900	Heat shock protein HSP 90-alpha OS=Homo sapiens OX=9606 GN=HSP90AA1 PE=1 SV=5	HSP90AA1	58	45	1381	27	28	K04079	84.6	2.31972e+08	2.15964e+08	2.75829e+08	9.74369e+08	6.13962e+08	6.23528e+08	7.21319e+08	5.56171e+08	7.4198e+08	5.43236e+08	4.64806e+08	3.99348e+08	0.489799	0.444942	0.508651	1.72314	1.18912	1.26733	1.41636	1.26929	1.49188	1.05231	0.855361	0.882658	1.98597e-05	0.001	0.001	0.001	0.9	0.0206	0.0179	Cluster1
hsa04612 Antigen processing and presentation	3.67272e-07	9.76	P11142	Heat shock cognate 71 kDa protein OS=Homo sapiens OX=9606 GN=HSPA8 PE=1 SV=1	HSPA8	51	37	1407	28	35	K03283	70.9	1.19367e+09	1.38691e+09	1.74281e+09	2.0239e+09	1.92788e+09	1.67976e+09	1.82074e+09	1.46902e+09	1.60023e+09	1.27563e+09	1.40638e+09	1.16804e+09	0.857768	0.972459	1.09379	1.21811	1.27077	1.16193	1.21674	1.14099	1.09503	0.840974	0.880806	0.878616	0.00139221	0.0193	0.0738	0.2865	0.7545	0.0018	0.0055	Cluster1
hsa04612 Antigen processing and presentation	3.67272e-07	9.76	P13284	Gamma-interferon-inducible lysosomal thiol reductase OS=Homo sapiens OX=9606 GN=IFI30 PE=1 SV=3	IFI30	10	2	25	2	2	K08059	27.9	2.51503e+06	1.80554e+06	2.80434e+06	6.63363e+06	8.2618e+06	6.38835e+06	2.70068e+06	3.79133e+06	5.08989e+06	5145299	5.72568e+06	3.40789e+06	0.622583	0.436113	0.606292	1.37537	1.87599	1.52227	0.621712	1.01441	1.19984	1.16852	1.23531	0.883077	0.00342721	0.0023	0.1022	0.028	0.0755	0.268	0.7762	Cluster1
hsa04612 Antigen processing and presentation	3.67272e-07	9.76	P20036	HLA class II histocompatibility antigen, DP alpha 1 chain OS=Homo sapiens OX=9606 GN=HLA-DPA1 PE=1 SV=1	HLA-DPA1	20	4	62	4	4	K06752	29.4	1.44498e+06	1.34774e+06	1077722	3.47973e+07	4.19458e+07	32217490	3.69013e+06	4.81898e+06	4.11999e+06	1.77149e+07	1.80927e+07	1.63328e+07	0.109302	0.0994739	0.0711983	2.20457	2.91042	2.34589	0.259579	0.393993	0.29677	1.22935	1.19279	1.29326	5.38482e-08	0.001	0.001	0.001	0.001	0.0052	0.001	Cluster1
hsa04612 Antigen processing and presentation	3.67272e-07	9.76	P27797	Calreticulin OS=Homo sapiens OX=9606 GN=CALR PE=1 SV=1	CALR	74	34	1449	34	34	K08057	48.1	9.03413e+08	9.78599e+08	9.32084e+08	2.07787e+09	2.61708e+09	2.79724e+09	1.53536e+09	2.09965e+09	2.32839e+09	1.55008e+09	1.91599e+09	1.55902e+09	0.569932	0.602393	0.513557	1.09791	1.51446	1.6987	0.90076	1.4317	1.39879	0.897146	1.05347	1.02954	0.00126188	0.0012	0.0036	0.0213	0.7351	0.1584	0.542	Cluster1
hsa04621 NOD-like receptor signaling pathway	5.76755e-05	4.73	P07900	Heat shock protein HSP 90-alpha OS=Homo sapiens OX=9606 GN=HSP90AA1 PE=1 SV=5	HSP90AA1	58	45	1381	27	28	K04079	84.6	2.31972e+08	2.15964e+08	2.75829e+08	9.74369e+08	6.13962e+08	6.23528e+08	7.21319e+08	5.56171e+08	7.4198e+08	5.43236e+08	4.64806e+08	3.99348e+08	0.489799	0.444942	0.508651	1.72314	1.18912	1.26733	1.41636	1.26929	1.49188	1.05231	0.855361	0.882658	1.98597e-05	0.001	0.001	0.001	0.9	0.0206	0.0179	Cluster1
hsa04621 NOD-like receptor signaling pathway	5.76755e-05	4.73	P43490	Nicotinamide phosphoribosyltransferase OS=Homo sapiens OX=9606 GN=NAMPT PE=1 SV=1	NAMPT	64	28	321	28	28	K03462	55.5	8.20117e+07	8.78294e+07	9.23038e+07	3.77377e+08	3.44864e+08	2.85944e+08	2.98608e+08	2.49609e+08	2.74198e+08	2.04857e+08	2.41014e+08	1.61133e+08	0.408096	0.426447	0.401146	1.57281	1.57412	1.36967	1.38181	1.3425	1.2993	0.935209	1.04526	0.839323	7.12477e-08	0.001	0.001	0.001	0.2811	0.001	0.0012	Cluster1
hsa04621 NOD-like receptor signaling pathway	5.76755e-05	4.73	Q05655	Protein kinase C delta type OS=Homo sapiens OX=9606 GN=PRKCD PE=1 SV=2	PRKCD	40	20	227	17	21	K06068	77.5	1.36161e+07	8.50116e+06	1.16512e+07	4.46948e+07	3.79228e+07	4.29947e+07	3.72199e+07	3.62464e+07	3.62078e+07	2.84142e+07	3.29674e+07	3.04969e+07	0.506798	0.308745	0.378747	1.39333	1.29475	1.54045	1.28831	1.4582	1.28335	0.970265	1.06945	1.18822	1.50205e-05	0.001	0.001	0.001	0.9	0.1837	0.3094	Cluster1
hsa04621 NOD-like receptor signaling pathway	5.76755e-05	4.73	Q16666	Gamma-interferon-inducible protein 16 OS=Homo sapiens OX=9606 GN=IFI16 PE=1 SV=3	IFI16	49	35	659	35	35	K20914	88.2	1.04527e+08	1.52918e+08	2.19537e+08	4.21077e+08	2.75578e+08	2.11274e+08	1.25951e+08	8.24938e+07	1.09911e+08	2.21634e+08	2.3567e+08	2.06678e+08	0.59319	0.846766	1.0881	2.00143	1.43454	1.15415	0.664707	0.506005	0.593973	1.15392	1.16564	1.22777	0.0035435	0.0391	0.3053	0.2402	0.0034	0.5799	0.0176	Cluster1
hsa04621 NOD-like receptor signaling pathway	5.76755e-05	4.73	Q8NE86	Calcium uniporter protein, mitochondrial OS=Homo sapiens OX=9606 GN=MCU PE=1 SV=1	MCU	32	8	201	8	8	K20858	39.8	5.00357e+07	5.674e+07	6.29626e+07	70354433	7.31e+07	7.00805e+07	4.74676e+07	4.25406e+07	3.91728e+07	6.31991e+07	6.29309e+07	5.78777e+07	0.965146	1.06792	1.0607	1.13662	1.2934	1.30124	0.851475	0.886919	0.719542	1.11839	1.05796	1.16864	0.000974651	0.0704	0.0251	0.6119	0.001	0.3761	0.005	Cluster1
hsa04621 NOD-like receptor signaling pathway	5.76755e-05	4.73	Q96QT4	Transient receptor potential cation channel subfamily M member 7 OS=Homo sapiens OX=9606 GN=TRPM7 PE=1 SV=1	TRPM7	5	7	36	7	7	K04982	212.6	914727	1.29106e+06	783138	2.07371e+06	3.08271e+06	2.59572e+06	1.24839e+06	1203055	973494	1.54087e+06	1.58182e+06	1342748	0.659561	0.908337	0.493172	1.25235	2.03891	1.80165	0.837093	0.937598	0.66843	1.0193	0.994064	1.01348	0.00443095	0.0037	0.6937	0.1655	0.0147	0.0848	0.5996	Cluster1
hsa04621 NOD-like receptor signaling pathway	5.76755e-05	4.73	Q9H3M7	Thioredoxin-interacting protein OS=Homo sapiens OX=9606 GN=TXNIP PE=1 SV=1	TXNIP	44	14	64	14	14	K20910	43.6	3.16069e+06	2.17549e+06	2.4917e+06	3.00636e+07	1.48576e+07	1.70232e+07	1.1229e+07	8.77901e+06	1.51207e+07	1.01022e+07	1.1472e+07	7.12498e+06	0.317823	0.213451	0.218824	2.53196	1.37042	1.64776	1.05004	0.954149	1.44788	0.931942	1.0054	0.749971	3.83973e-05	0.001	0.001	0.001	0.1569	0.0268	0.602	Cluster1
hsa04621 NOD-like receptor signaling pathway	5.76755e-05	4.73	Q9H492	Microtubule-associated proteins 1A/1B light chain 3A OS=Homo sapiens OX=9606 GN=MAP1LC3A PE=1 SV=2	MAP1LC3A	30	4	76	2	4	K10435	14.3	3.20714e+07	4.26906e+07	7.87586e+07	8.84557e+07	9.1947e+07	67167766	6.98938e+07	22743773	34207014	33766230	2.88131e+07	21486237	0.704005	0.914382	1.50992	1.62628	1.85139	1.41928	1.42678	0.53962	0.715043	0.680005	0.551241	0.493714	0.0287691	0.3345	0.8917	0.2539	0.1327	0.0206	0.565	Cluster1
hsa04621 NOD-like receptor signaling pathway	5.76755e-05	4.73	Q9Y2Z0	Protein SGT1 homolog OS=Homo sapiens OX=9606 GN=SUGT1 PE=1 SV=3	SUGT1	34	10	96	10	10	K12795	41	1.53148e+07	7.40652e+06	1.4446e+07	1.77813e+07	16866047	1.57531e+07	1.39993e+07	1.18878e+07	1.3927e+07	5.39827e+06	7.70462e+06	4.82789e+06	1.41586	0.668127	1.16641	1.37684	1.43028	1.40192	1.20358	1.18789	1.22609	0.45786	0.6208	0.46722	0.00181688	0.3583	0.794	0.0154	0.8025	0.0018	0.005	Cluster1
hsa04621 NOD-like receptor signaling pathway	5.76755e-05	4.73	Q9Y6K9	NF-kappa-B essential modulator OS=Homo sapiens OX=9606 GN=IKBKG PE=1 SV=2	IKBKG	16	6	49	6	6	K07210	48.2	1.40588e+06	2.52653e+06	1.63963e+06	5.07976e+06	4.48193e+06	3.83353e+06	3.61313e+06	3.52724e+06	4.50587e+06	2.41298e+06	2.24e+06	1283416	0.516739	0.906123	0.526341	1.5638	1.51109	1.35635	1.23501	1.40129	1.57711	0.813673	0.717572	0.493798	0.00164735	0.0059	0.0086	0.9	0.9	0.0085	0.0126	Cluster1
hsa04623 Cytosolic DNA-sensing pathway	0.0389705	4.02	P0DPB6	DNA-directed RNA polymerases I and III subunit RPAC2 OS=Homo sapiens OX=9606 GN=POLR1D PE=1 SV=1	POLR1D	16	2	23	2	2	K03020	15.2	1.32949e+06	1.19607e+06	1.61611e+06	2.72018e+06	1.5462e+06	1.77063e+06	1.25292e+06	1.0593e+06	1.38908e+06	1.2408e+06	1.2247e+06	934327	1.03361	0.90733	1.09733	1.77126	1.10265	1.3251	0.905847	0.890142	1.02839	0.885002	0.829842	0.760375	0.0117305	0.1036	0.9	0.3481	0.0427	0.009	0.6586	Cluster1
hsa04623 Cytosolic DNA-sensing pathway	0.0389705	4.02	Q9NSU2	Three-prime repair exonuclease 1 OS=Homo sapiens OX=9606 GN=TREX1 PE=1 SV=2	TREX1	37	7	99	7	7	K10790	33.2	1.1277e+07	1.23347e+07	1.63857e+07	2.92139e+07	3.11118e+07	3.43013e+07	2.61385e+07	3.05762e+07	3.37081e+07	1.51901e+07	1.76362e+07	1.62737e+07	0.552611	0.589785	0.701273	1.19903	1.39847	1.61803	1.19116	1.61949	1.57297	0.6829	0.753224	0.834777	0.000109537	0.001	0.001	0.3148	0.9	0.0027	0.0019	Cluster1
hsa04623 Cytosolic DNA-sensing pathway	0.0389705	4.02	Q9Y6K9	NF-kappa-B essential modulator OS=Homo sapiens OX=9606 GN=IKBKG PE=1 SV=2	IKBKG	16	6	49	6	6	K07210	48.2	1.40588e+06	2.52653e+06	1.63963e+06	5.07976e+06	4.48193e+06	3.83353e+06	3.61313e+06	3.52724e+06	4.50587e+06	2.41298e+06	2.24e+06	1283416	0.516739	0.906123	0.526341	1.5638	1.51109	1.35635	1.23501	1.40129	1.57711	0.813673	0.717572	0.493798	0.00164735	0.0059	0.0086	0.9	0.9	0.0085	0.0126	Cluster1
hsa04625 C-type lectin receptor signaling pathway	0.34292	1.65	Q05655	Protein kinase C delta type OS=Homo sapiens OX=9606 GN=PRKCD PE=1 SV=2	PRKCD	40	20	227	17	21	K06068	77.5	1.36161e+07	8.50116e+06	1.16512e+07	4.46948e+07	3.79228e+07	4.29947e+07	3.72199e+07	3.62464e+07	3.62078e+07	2.84142e+07	3.29674e+07	3.04969e+07	0.506798	0.308745	0.378747	1.39333	1.29475	1.54045	1.28831	1.4582	1.28335	0.970265	1.06945	1.18822	1.50205e-05	0.001	0.001	0.001	0.9	0.1837	0.3094	Cluster1
hsa04625 C-type lectin receptor signaling pathway	0.34292	1.65	Q9Y6K9	NF-kappa-B essential modulator OS=Homo sapiens OX=9606 GN=IKBKG PE=1 SV=2	IKBKG	16	6	49	6	6	K07210	48.2	1.40588e+06	2.52653e+06	1.63963e+06	5.07976e+06	4.48193e+06	3.83353e+06	3.61313e+06	3.52724e+06	4.50587e+06	2.41298e+06	2.24e+06	1283416	0.516739	0.906123	0.526341	1.5638	1.51109	1.35635	1.23501	1.40129	1.57711	0.813673	0.717572	0.493798	0.00164735	0.0059	0.0086	0.9	0.9	0.0085	0.0126	Cluster1
hsa04630 JAK-STAT signaling pathway	0.446494	1.56	P42702	Leukemia inhibitory factor receptor OS=Homo sapiens OX=9606 GN=LIFR PE=1 SV=1	LIFR	9	7	34	7	7	K05058	123.7	356781	490220	640758	1.02121e+06	3.28318e+06	4.02721e+06	1.29376e+06	635884	624917	1.19227e+06	1.08952e+06	1.10405e+06	0.304132	0.407746	0.477036	0.7291	2.56719	3.30456	1.02559	0.585877	0.507273	0.932407	0.809449	0.985162	0.0204844	0.0145	0.5076	0.1938	0.1081	0.3119	0.8452	Cluster1
hsa04630 JAK-STAT signaling pathway	0.446494	1.56	P62993	Growth factor receptor-bound protein 2 OS=Homo sapiens OX=9606 GN=GRB2 PE=1 SV=1	GRB2	38	9	122	9	9	K04364	25.2	9.9033e+06	1.1268e+07	1.07419e+07	1.63415e+07	1.64923e+07	1.85892e+07	1.39105e+07	1.12367e+07	1.11401e+07	1.50735e+07	1.42592e+07	1.46998e+07	0.812939	0.902535	0.770113	1.12353	1.24183	1.46888	1.0619	0.996977	0.870816	1.13517	1.02016	1.26313	0.00606863	0.0054	0.3183	0.0287	0.0644	0.5948	0.3626	Cluster1
hsa04630 JAK-STAT signaling pathway	0.446494	1.56	Q07820	Induced myeloid leukemia cell differentiation protein Mcl-1 OS=Homo sapiens OX=9606 GN=MCL1 PE=1 SV=3	MCL1	31	8	61	8	8	K02539	37.3	4.13051e+06	2.90943e+06	4.01019e+06	8.39188e+06	1.60599e+07	1.25132e+07	1.64338e+06	1.98256e+06	1.09885e+06	2.71149e+06	2.96772e+06	1.9467e+06	0.919227	0.631778	0.779437	1.5642	3.27843	2.68062	0.34011	0.476884	0.232871	0.553603	0.57562	0.453499	0.000177182	0.0054	0.0309	0.4162	0.001	0.001	0.2938	Cluster1
hsa04640 Hematopoietic cell lineage	0.000176393	6	P01903	HLA class II histocompatibility antigen, DR alpha chain OS=Homo sapiens OX=9606 GN=HLA-DRA PE=1 SV=2	HLA-DRA	26	7	47	7	7	K06752	28.6	7.2416e+06	7335804	9.39564e+06	3.03155e+07	3.8361e+07	36653191	1.027e+07	8573275	8.27917e+06	3.00753e+06	1.15419e+07	9.22148e+06	0.539883	0.533643	0.611769	1.89296	2.62335	2.63042	0.712028	0.690843	0.587774	0.205706	0.749959	0.719653	0.00355618	0.0079	0.9	0.9	0.0158	0.0043	0.7284	Cluster1
hsa04640 Hematopoietic cell lineage	0.000176393	6	P01911	HLA class II histocompatibility antigen, DRB1 beta chain OS=Homo sapiens OX=9606 GN=HLA-DRB1 PE=1 SV=2	HLA-DRB1	39	7	104	3	7	K06752	29.9	1.12051e+06	1.10908e+06	1.23356e+06	5.37847e+07	6.00759e+07	4.84049e+07	1.30075e+07	1.14175e+07	9.58707e+06	3.02886e+07	3.74624e+07	3.01535e+07	0.050574	0.0488443	0.0486261	2.03321	2.48722	2.10305	0.545966	0.556992	0.412056	1.25419	1.47367	1.42465	4.58582e-10	0.001	0.001	0.001	0.001	0.0036	0.001	Cluster1
hsa04640 Hematopoietic cell lineage	0.000176393	6	P02786	Transferrin receptor protein 1 OS=Homo sapiens OX=9606 GN=TFRC PE=1 SV=2	TFRC	53	36	1529	36	36	K06503	84.8	1.48816e+09	1.44328e+09	1.40698e+09	2.0507e+09	2579454077	2.21469e+09	1.6583e+09	1.56303e+09	1.38197e+09	1.29909e+09	1.43134e+09	1.28495e+09	1.00961	0.955411	0.833656	1.16524	1.60521	1.44632	1.04623	1.14614	0.892811	0.808564	0.846327	0.912529	0.00478525	0.0131	0.7431	0.8018	0.0505	0.0043	0.3163	Cluster1
hsa04640 Hematopoietic cell lineage	0.000176393	6	P09603	Macrophage colony-stimulating factor 1 OS=Homo sapiens OX=9606 GN=CSF1 PE=1 SV=2	CSF1	15	6	26	6	6	K05453	60.1	6.56997e+06	6.32481e+06	6.0202e+06	1.04174e+07	1.09595e+07	1.30702e+07	8.86572e+06	6.87046e+06	8212864	3.75783e+06	3.91782e+06	3.44271e+06	0.998104	0.937558	0.798768	1.32552	1.52724	1.91137	1.25253	1.12815	1.18814	0.523747	0.518741	0.547482	1.51265e-05	0.0015	0.0734	0.0017	0.0643	0.001	0.001	Cluster1
hsa04640 Hematopoietic cell lineage	0.000176393	6	P17301	Integrin alpha-2 OS=Homo sapiens OX=9606 GN=ITGA2 PE=1 SV=2	ITGA2	34	30	393	30	30	K06481	129.2	1.97829e+08	1.30131e+08	1.61638e+08	3.02391e+08	3.06341e+08	2.45467e+08	2.72144e+07	1.97442e+07	2.94833e+07	5.32997e+07	5.36052e+07	4.315e+07	1.69247	1.0863	1.20773	2.16676	2.40401	2.02149	0.216515	0.182573	0.240195	0.418336	0.399696	0.386427	1.48133e-07	0.0094	0.001	0.001	0.001	0.001	0.0027	Cluster1
hsa04640 Hematopoietic cell lineage	0.000176393	6	P20036	HLA class II histocompatibility antigen, DP alpha 1 chain OS=Homo sapiens OX=9606 GN=HLA-DPA1 PE=1 SV=1	HLA-DPA1	20	4	62	4	4	K06752	29.4	1.44498e+06	1.34774e+06	1077722	3.47973e+07	4.19458e+07	32217490	3.69013e+06	4.81898e+06	4.11999e+06	1.77149e+07	1.80927e+07	1.63328e+07	0.109302	0.0994739	0.0711983	2.20457	2.91042	2.34589	0.259579	0.393993	0.29677	1.22935	1.19279	1.29326	5.38482e-08	0.001	0.001	0.001	0.001	0.0052	0.001	Cluster1
hsa04640 Hematopoietic cell lineage	0.000176393	6	P26006	Integrin alpha-3 OS=Homo sapiens OX=9606 GN=ITGA3 PE=1 SV=5	ITGA3	28	30	1054	30	30	K06482	116.5	4.96095e+08	3.77928e+08	4.22562e+08	1.01918e+09	9.81178e+08	9.43321e+08	8.12875e+08	7.0956e+08	6.68776e+08	8.68032e+08	9.34344e+08	8.35447e+08	0.734855	0.54624	0.546668	1.26445	1.33317	1.34507	1.11975	1.13604	0.943357	1.17962	1.20625	1.29543	6.31212e-05	0.001	0.001	0.001	0.1358	0.8327	0.3926	Cluster1
hsa04650 Natural killer cell mediated cytotoxicity	0.069344	2.6	P06241	Tyrosine-protein kinase Fyn OS=Homo sapiens OX=9606 GN=FYN PE=1 SV=3	FYN	33	17	266	11	11	K05703	60.7	1.77076e+07	1.38356e+07	1.67943e+07	3.02212e+07	3.07487e+07	2.63173e+07	2.05226e+07	1.29989e+07	1.37718e+07	1.52661e+07	1.60092e+07	1.42746e+07	1.04122	0.793817	0.862471	1.48837	1.65849	1.48962	1.12222	0.826152	0.771144	0.823542	0.820442	0.878629	0.00117531	0.0033	0.9	0.9	0.0034	0.0017	0.9	Cluster1
hsa04650 Natural killer cell mediated cytotoxicity	0.069344	2.6	P42574	Caspase-3 OS=Homo sapiens OX=9606 GN=CASP3 PE=1 SV=2	CASP3	35	7	37	6	7	K02187	31.6	3.46342e+06	4.18667e+06	4765157	1.62588e+07	1.01453e+07	8.38055e+06	6.14363e+06	4.05117e+06	5.91397e+06	4.20384e+06	3.65471e+06	2.63339e+06	0.630457	0.743631	0.757573	2.47886	1.69401	1.46849	1.04001	0.797073	1.02515	0.702049	0.579825	0.501791	0.000312548	0.001	0.2838	0.617	0.0096	0.001	0.0518	Cluster1
hsa04650 Natural killer cell mediated cytotoxicity	0.069344	2.6	P55957	BH3-interacting domain death agonist OS=Homo sapiens OX=9606 GN=BID PE=1 SV=1	BID	33	6	71	6	6	K04726	22	3.35493e+06	2.90595e+06	3.21181e+06	2.3263e+07	2.47993e+07	2.19289e+07	1.34738e+07	9.43743e+06	1.24324e+07	1.1871e+07	1.30357e+07	9.00547e+06	0.303058	0.256135	0.25339	1.76003	2.05487	1.90681	1.13186	0.921432	1.06944	0.983783	1.02629	0.851542	5.17788e-08	0.001	0.001	0.001	0.001	0.001	0.6821	Cluster1
hsa04650 Natural killer cell mediated cytotoxicity	0.069344	2.6	P62993	Growth factor receptor-bound protein 2 OS=Homo sapiens OX=9606 GN=GRB2 PE=1 SV=1	GRB2	38	9	122	9	9	K04364	25.2	9.9033e+06	1.1268e+07	1.07419e+07	1.63415e+07	1.64923e+07	1.85892e+07	1.39105e+07	1.12367e+07	1.11401e+07	1.50735e+07	1.42592e+07	1.46998e+07	0.812939	0.902535	0.770113	1.12353	1.24183	1.46888	1.0619	0.996977	0.870816	1.13517	1.02016	1.26313	0.00606863	0.0054	0.3183	0.0287	0.0644	0.5948	0.3626	Cluster1
hsa04657 IL-17 signaling pathway	0.0953363	2.76	P07900	Heat shock protein HSP 90-alpha OS=Homo sapiens OX=9606 GN=HSP90AA1 PE=1 SV=5	HSP90AA1	58	45	1381	27	28	K04079	84.6	2.31972e+08	2.15964e+08	2.75829e+08	9.74369e+08	6.13962e+08	6.23528e+08	7.21319e+08	5.56171e+08	7.4198e+08	5.43236e+08	4.64806e+08	3.99348e+08	0.489799	0.444942	0.508651	1.72314	1.18912	1.26733	1.41636	1.26929	1.49188	1.05231	0.855361	0.882658	1.98597e-05	0.001	0.001	0.001	0.9	0.0206	0.0179	Cluster1
hsa04657 IL-17 signaling pathway	0.0953363	2.76	P42574	Caspase-3 OS=Homo sapiens OX=9606 GN=CASP3 PE=1 SV=2	CASP3	35	7	37	6	7	K02187	31.6	3.46342e+06	4.18667e+06	4765157	1.62588e+07	1.01453e+07	8.38055e+06	6.14363e+06	4.05117e+06	5.91397e+06	4.20384e+06	3.65471e+06	2.63339e+06	0.630457	0.743631	0.757573	2.47886	1.69401	1.46849	1.04001	0.797073	1.02515	0.702049	0.579825	0.501791	0.000312548	0.001	0.2838	0.617	0.0096	0.001	0.0518	Cluster1
hsa04657 IL-17 signaling pathway	0.0953363	2.76	Q9Y6K9	NF-kappa-B essential modulator OS=Homo sapiens OX=9606 GN=IKBKG PE=1 SV=2	IKBKG	16	6	49	6	6	K07210	48.2	1.40588e+06	2.52653e+06	1.63963e+06	5.07976e+06	4.48193e+06	3.83353e+06	3.61313e+06	3.52724e+06	4.50587e+06	2.41298e+06	2.24e+06	1283416	0.516739	0.906123	0.526341	1.5638	1.51109	1.35635	1.23501	1.40129	1.57711	0.813673	0.717572	0.493798	0.00164735	0.0059	0.0086	0.9	0.9	0.0085	0.0126	Cluster1
hsa04658 Th1 and Th2 cell differentiation	0.00452866	4.66	P01903	HLA class II histocompatibility antigen, DR alpha chain OS=Homo sapiens OX=9606 GN=HLA-DRA PE=1 SV=2	HLA-DRA	26	7	47	7	7	K06752	28.6	7.2416e+06	7335804	9.39564e+06	3.03155e+07	3.8361e+07	36653191	1.027e+07	8573275	8.27917e+06	3.00753e+06	1.15419e+07	9.22148e+06	0.539883	0.533643	0.611769	1.89296	2.62335	2.63042	0.712028	0.690843	0.587774	0.205706	0.749959	0.719653	0.00355618	0.0079	0.9	0.9	0.0158	0.0043	0.7284	Cluster1
hsa04658 Th1 and Th2 cell differentiation	0.00452866	4.66	P01911	HLA class II histocompatibility antigen, DRB1 beta chain OS=Homo sapiens OX=9606 GN=HLA-DRB1 PE=1 SV=2	HLA-DRB1	39	7	104	3	7	K06752	29.9	1.12051e+06	1.10908e+06	1.23356e+06	5.37847e+07	6.00759e+07	4.84049e+07	1.30075e+07	1.14175e+07	9.58707e+06	3.02886e+07	3.74624e+07	3.01535e+07	0.050574	0.0488443	0.0486261	2.03321	2.48722	2.10305	0.545966	0.556992	0.412056	1.25419	1.47367	1.42465	4.58582e-10	0.001	0.001	0.001	0.001	0.0036	0.001	Cluster1
hsa04658 Th1 and Th2 cell differentiation	0.00452866	4.66	P20036	HLA class II histocompatibility antigen, DP alpha 1 chain OS=Homo sapiens OX=9606 GN=HLA-DPA1 PE=1 SV=1	HLA-DPA1	20	4	62	4	4	K06752	29.4	1.44498e+06	1.34774e+06	1077722	3.47973e+07	4.19458e+07	32217490	3.69013e+06	4.81898e+06	4.11999e+06	1.77149e+07	1.80927e+07	1.63328e+07	0.109302	0.0994739	0.0711983	2.20457	2.91042	2.34589	0.259579	0.393993	0.29677	1.22935	1.19279	1.29326	5.38482e-08	0.001	0.001	0.001	0.001	0.0052	0.001	Cluster1
hsa04658 Th1 and Th2 cell differentiation	0.00452866	4.66	Q04721	Neurogenic locus notch homolog protein 2 OS=Homo sapiens OX=9606 GN=NOTCH2 PE=1 SV=3	NOTCH2	20	34	374	31	34	K20994	265.2	7.27199e+07	7.0212e+07	8.6484e+07	8.13112e+07	1.15861e+08	9.32734e+07	2.71884e+07	2.7312e+07	2.38673e+07	2.95224e+07	3.9001e+07	2.85952e+07	1.40495	1.3236	1.45929	1.31574	2.05328	1.73466	0.488487	0.570334	0.439107	0.523276	0.656715	0.578308	1.20176e-05	0.4573	0.001	0.001	0.001	0.001	0.5449	Cluster1
hsa04658 Th1 and Th2 cell differentiation	0.00452866	4.66	Q9Y6K9	NF-kappa-B essential modulator OS=Homo sapiens OX=9606 GN=IKBKG PE=1 SV=2	IKBKG	16	6	49	6	6	K07210	48.2	1.40588e+06	2.52653e+06	1.63963e+06	5.07976e+06	4.48193e+06	3.83353e+06	3.61313e+06	3.52724e+06	4.50587e+06	2.41298e+06	2.24e+06	1283416	0.516739	0.906123	0.526341	1.5638	1.51109	1.35635	1.23501	1.40129	1.57711	0.813673	0.717572	0.493798	0.00164735	0.0059	0.0086	0.9	0.9	0.0085	0.0126	Cluster1
hsa04659 Th17 cell differentiation	0.0088326	3.97	P01903	HLA class II histocompatibility antigen, DR alpha chain OS=Homo sapiens OX=9606 GN=HLA-DRA PE=1 SV=2	HLA-DRA	26	7	47	7	7	K06752	28.6	7.2416e+06	7335804	9.39564e+06	3.03155e+07	3.8361e+07	36653191	1.027e+07	8573275	8.27917e+06	3.00753e+06	1.15419e+07	9.22148e+06	0.539883	0.533643	0.611769	1.89296	2.62335	2.63042	0.712028	0.690843	0.587774	0.205706	0.749959	0.719653	0.00355618	0.0079	0.9	0.9	0.0158	0.0043	0.7284	Cluster1
hsa04659 Th17 cell differentiation	0.0088326	3.97	P01911	HLA class II histocompatibility antigen, DRB1 beta chain OS=Homo sapiens OX=9606 GN=HLA-DRB1 PE=1 SV=2	HLA-DRB1	39	7	104	3	7	K06752	29.9	1.12051e+06	1.10908e+06	1.23356e+06	5.37847e+07	6.00759e+07	4.84049e+07	1.30075e+07	1.14175e+07	9.58707e+06	3.02886e+07	3.74624e+07	3.01535e+07	0.050574	0.0488443	0.0486261	2.03321	2.48722	2.10305	0.545966	0.556992	0.412056	1.25419	1.47367	1.42465	4.58582e-10	0.001	0.001	0.001	0.001	0.0036	0.001	Cluster1
hsa04659 Th17 cell differentiation	0.0088326	3.97	P07900	Heat shock protein HSP 90-alpha OS=Homo sapiens OX=9606 GN=HSP90AA1 PE=1 SV=5	HSP90AA1	58	45	1381	27	28	K04079	84.6	2.31972e+08	2.15964e+08	2.75829e+08	9.74369e+08	6.13962e+08	6.23528e+08	7.21319e+08	5.56171e+08	7.4198e+08	5.43236e+08	4.64806e+08	3.99348e+08	0.489799	0.444942	0.508651	1.72314	1.18912	1.26733	1.41636	1.26929	1.49188	1.05231	0.855361	0.882658	1.98597e-05	0.001	0.001	0.001	0.9	0.0206	0.0179	Cluster1
hsa04659 Th17 cell differentiation	0.0088326	3.97	P20036	HLA class II histocompatibility antigen, DP alpha 1 chain OS=Homo sapiens OX=9606 GN=HLA-DPA1 PE=1 SV=1	HLA-DPA1	20	4	62	4	4	K06752	29.4	1.44498e+06	1.34774e+06	1077722	3.47973e+07	4.19458e+07	32217490	3.69013e+06	4.81898e+06	4.11999e+06	1.77149e+07	1.80927e+07	1.63328e+07	0.109302	0.0994739	0.0711983	2.20457	2.91042	2.34589	0.259579	0.393993	0.29677	1.22935	1.19279	1.29326	5.38482e-08	0.001	0.001	0.001	0.001	0.0052	0.001	Cluster1
hsa04659 Th17 cell differentiation	0.0088326	3.97	Q9Y6K9	NF-kappa-B essential modulator OS=Homo sapiens OX=9606 GN=IKBKG PE=1 SV=2	IKBKG	16	6	49	6	6	K07210	48.2	1.40588e+06	2.52653e+06	1.63963e+06	5.07976e+06	4.48193e+06	3.83353e+06	3.61313e+06	3.52724e+06	4.50587e+06	2.41298e+06	2.24e+06	1283416	0.516739	0.906123	0.526341	1.5638	1.51109	1.35635	1.23501	1.40129	1.57711	0.813673	0.717572	0.493798	0.00164735	0.0059	0.0086	0.9	0.9	0.0085	0.0126	Cluster1
hsa04660 T cell receptor signaling pathway	0.119682	2.5	P06241	Tyrosine-protein kinase Fyn OS=Homo sapiens OX=9606 GN=FYN PE=1 SV=3	FYN	33	17	266	11	11	K05703	60.7	1.77076e+07	1.38356e+07	1.67943e+07	3.02212e+07	3.07487e+07	2.63173e+07	2.05226e+07	1.29989e+07	1.37718e+07	1.52661e+07	1.60092e+07	1.42746e+07	1.04122	0.793817	0.862471	1.48837	1.65849	1.48962	1.12222	0.826152	0.771144	0.823542	0.820442	0.878629	0.00117531	0.0033	0.9	0.9	0.0034	0.0017	0.9	Cluster1
hsa04660 T cell receptor signaling pathway	0.119682	2.5	P62993	Growth factor receptor-bound protein 2 OS=Homo sapiens OX=9606 GN=GRB2 PE=1 SV=1	GRB2	38	9	122	9	9	K04364	25.2	9.9033e+06	1.1268e+07	1.07419e+07	1.63415e+07	1.64923e+07	1.85892e+07	1.39105e+07	1.12367e+07	1.11401e+07	1.50735e+07	1.42592e+07	1.46998e+07	0.812939	0.902535	0.770113	1.12353	1.24183	1.46888	1.0619	0.996977	0.870816	1.13517	1.02016	1.26313	0.00606863	0.0054	0.3183	0.0287	0.0644	0.5948	0.3626	Cluster1
hsa04660 T cell receptor signaling pathway	0.119682	2.5	Q9Y6K9	NF-kappa-B essential modulator OS=Homo sapiens OX=9606 GN=IKBKG PE=1 SV=2	IKBKG	16	6	49	6	6	K07210	48.2	1.40588e+06	2.52653e+06	1.63963e+06	5.07976e+06	4.48193e+06	3.83353e+06	3.61313e+06	3.52724e+06	4.50587e+06	2.41298e+06	2.24e+06	1283416	0.516739	0.906123	0.526341	1.5638	1.51109	1.35635	1.23501	1.40129	1.57711	0.813673	0.717572	0.493798	0.00164735	0.0059	0.0086	0.9	0.9	0.0085	0.0126	Cluster1
hsa04662 B cell receptor signaling pathway	0.244	2.12	P62993	Growth factor receptor-bound protein 2 OS=Homo sapiens OX=9606 GN=GRB2 PE=1 SV=1	GRB2	38	9	122	9	9	K04364	25.2	9.9033e+06	1.1268e+07	1.07419e+07	1.63415e+07	1.64923e+07	1.85892e+07	1.39105e+07	1.12367e+07	1.11401e+07	1.50735e+07	1.42592e+07	1.46998e+07	0.812939	0.902535	0.770113	1.12353	1.24183	1.46888	1.0619	0.996977	0.870816	1.13517	1.02016	1.26313	0.00606863	0.0054	0.3183	0.0287	0.0644	0.5948	0.3626	Cluster1
hsa04662 B cell receptor signaling pathway	0.244	2.12	Q9Y6K9	NF-kappa-B essential modulator OS=Homo sapiens OX=9606 GN=IKBKG PE=1 SV=2	IKBKG	16	6	49	6	6	K07210	48.2	1.40588e+06	2.52653e+06	1.63963e+06	5.07976e+06	4.48193e+06	3.83353e+06	3.61313e+06	3.52724e+06	4.50587e+06	2.41298e+06	2.24e+06	1283416	0.516739	0.906123	0.526341	1.5638	1.51109	1.35635	1.23501	1.40129	1.57711	0.813673	0.717572	0.493798	0.00164735	0.0059	0.0086	0.9	0.9	0.0085	0.0126	Cluster1
hsa04664 Fc epsilon RI signaling pathway	0.188403	2.52	P06241	Tyrosine-protein kinase Fyn OS=Homo sapiens OX=9606 GN=FYN PE=1 SV=3	FYN	33	17	266	11	11	K05703	60.7	1.77076e+07	1.38356e+07	1.67943e+07	3.02212e+07	3.07487e+07	2.63173e+07	2.05226e+07	1.29989e+07	1.37718e+07	1.52661e+07	1.60092e+07	1.42746e+07	1.04122	0.793817	0.862471	1.48837	1.65849	1.48962	1.12222	0.826152	0.771144	0.823542	0.820442	0.878629	0.00117531	0.0033	0.9	0.9	0.0034	0.0017	0.9	Cluster1
hsa04664 Fc epsilon RI signaling pathway	0.188403	2.52	P62993	Growth factor receptor-bound protein 2 OS=Homo sapiens OX=9606 GN=GRB2 PE=1 SV=1	GRB2	38	9	122	9	9	K04364	25.2	9.9033e+06	1.1268e+07	1.07419e+07	1.63415e+07	1.64923e+07	1.85892e+07	1.39105e+07	1.12367e+07	1.11401e+07	1.50735e+07	1.42592e+07	1.46998e+07	0.812939	0.902535	0.770113	1.12353	1.24183	1.46888	1.0619	0.996977	0.870816	1.13517	1.02016	1.26313	0.00606863	0.0054	0.3183	0.0287	0.0644	0.5948	0.3626	Cluster1
hsa04666 Fc gamma R-mediated phagocytosis	2.02097e-05	6.99	O15143	Actin-related protein 2/3 complex subunit 1B OS=Homo sapiens OX=9606 GN=ARPC1B PE=1 SV=3	ARPC1B	48	15	274	14	15	K05757	40.9	9.7561e+07	9.51239e+07	1.04117e+08	1.45773e+08	1.22122e+08	1.15448e+08	9.11931e+07	8.28786e+07	8.58274e+07	1.04176e+08	1.34668e+08	1.03009e+08	1.02243	0.972713	0.952959	1.27952	1.17396	1.16464	0.888752	0.938787	0.856528	1.00161	1.23003	1.13003	0.00214417	0.0201	0.3495	0.15	0.0022	0.5121	0.0128	Cluster1
hsa04666 Fc gamma R-mediated phagocytosis	2.02097e-05	6.99	O15145	Actin-related protein 2/3 complex subunit 3 OS=Homo sapiens OX=9606 GN=ARPC3 PE=1 SV=3	ARPC3	41	8	217	8	8	K05756	20.5	8.67865e+07	9.05197e+07	1.02557e+08	1.26121e+08	1.13334e+08	111602814	7.27316e+07	5.87023e+07	6.79767e+07	7.10148e+07	8.56149e+07	8.22609e+07	1.09042	1.10975	1.1254	1.32722	1.30618	1.34979	0.84982	0.797196	0.81332	0.818582	0.93753	1.08192	0.000211101	0.0623	0.0041	0.0901	0.001	0.0018	0.1752	Cluster1
hsa04666 Fc gamma R-mediated phagocytosis	2.02097e-05	6.99	P46108	Adapter molecule crk OS=Homo sapiens OX=9606 GN=CRK PE=1 SV=2	CRK	25	5	31	5	5	K04438	33.8	4.91119e+06	4.99004e+06	6.26044e+06	7.86352e+06	5.47336e+06	5.31025e+06	8.49588e+06	4.59779e+06	7.21466e+06	5.08292e+06	3.85126e+06	2.56582e+06	0.9904	0.981899	1.10262	1.32817	1.01247	1.03083	1.59329	1.00217	1.38548	0.940392	0.676894	0.541636	0.0280742	0.9	0.4935	0.1748	0.7608	0.0843	0.0223	Cluster1
hsa04666 Fc gamma R-mediated phagocytosis	2.02097e-05	6.99	P50570	Dynamin-2 OS=Homo sapiens OX=9606 GN=DNM2 PE=1 SV=2	DNM2	39	32	369	20	31	K23484	98	1.70113e+08	1.38315e+08	1.61647e+08	2.2955e+08	1.682e+08	1.68081e+08	1.64475e+08	1.03629e+08	1.27068e+08	1.29488e+08	1.24658e+08	9.53793e+07	1.28345	1.01824	1.06514	1.45055	1.16405	1.2207	1.154	0.845067	0.912931	0.896283	0.819706	0.753277	0.0131614	0.5911	0.5001	0.0651	0.0954	0.0112	0.4535	Cluster1
hsa04666 Fc gamma R-mediated phagocytosis	2.02097e-05	6.99	P61160	Actin-related protein 2 OS=Homo sapiens OX=9606 GN=ACTR2 PE=1 SV=1	ACTR2	40	13	261	13	13	K17260	44.7	7.63477e+07	7.3215e+07	7.88721e+07	1.0465e+08	8.92735e+07	9.09957e+07	6.63322e+07	5.65135e+07	6.97847e+07	6.87321e+07	8.37723e+07	6.98316e+07	1.10486	1.03383	0.996856	1.26842	1.18505	1.2676	0.892685	0.883959	0.961682	0.912522	1.05659	1.05784	0.00135686	0.0285	0.0832	0.8532	0.001	0.0101	0.2408	Cluster1
hsa04666 Fc gamma R-mediated phagocytosis	2.02097e-05	6.99	Q05655	Protein kinase C delta type OS=Homo sapiens OX=9606 GN=PRKCD PE=1 SV=2	PRKCD	40	20	227	17	21	K06068	77.5	1.36161e+07	8.50116e+06	1.16512e+07	4.46948e+07	3.79228e+07	4.29947e+07	3.72199e+07	3.62464e+07	3.62078e+07	2.84142e+07	3.29674e+07	3.04969e+07	0.506798	0.308745	0.378747	1.39333	1.29475	1.54045	1.28831	1.4582	1.28335	0.970265	1.06945	1.18822	1.50205e-05	0.001	0.001	0.001	0.9	0.1837	0.3094	Cluster1
hsa04666 Fc gamma R-mediated phagocytosis	2.02097e-05	6.99	Q9BPX5	Actin-related protein 2/3 complex subunit 5-like protein OS=Homo sapiens OX=9606 GN=ARPC5L PE=1 SV=1	ARPC5L	59	5	107	4	4	K05754	16.9	2.09667e+07	2.35871e+07	2.41829e+07	3.54882e+07	3.54825e+07	3.40665e+07	14768491	1.30674e+07	1.12047e+07	2.65002e+07	3.66814e+07	3.00573e+07	0.92033	1.01024	0.92708	1.3047	1.42866	1.43943	0.602852	0.619967	0.468352	1.06717	1.40331	1.38109	4.39964e-05	0.0162	0.0022	0.0578	0.001	0.7763	0.001	Cluster1
hsa04666 Fc gamma R-mediated phagocytosis	2.02097e-05	6.99	Q9NYA1	Sphingosine kinase 1 OS=Homo sapiens OX=9606 GN=SPHK1 PE=1 SV=1	SPHK1	9	3	26	3	3	K04718	42.5	3.6893e+06	6.13151e+06	9259748	1.30681e+07	1.70209e+07	1.54372e+07	7.22954e+06	8421233	9.31367e+06	5.10419e+06	5.76398e+06	4.80695e+06	0.470921	0.763676	1.03228	1.3971	1.99292	1.89679	0.858175	1.16184	1.1321	0.597725	0.641238	0.642288	0.00309138	0.0078	0.2927	0.8849	0.1069	0.0033	0.1123	Cluster1
hsa04668 TNF signaling pathway	0.143323	2.3	P09603	Macrophage colony-stimulating factor 1 OS=Homo sapiens OX=9606 GN=CSF1 PE=1 SV=2	CSF1	15	6	26	6	6	K05453	60.1	6.56997e+06	6.32481e+06	6.0202e+06	1.04174e+07	1.09595e+07	1.30702e+07	8.86572e+06	6.87046e+06	8212864	3.75783e+06	3.91782e+06	3.44271e+06	0.998104	0.937558	0.798768	1.32552	1.52724	1.91137	1.25253	1.12815	1.18814	0.523747	0.518741	0.547482	1.51265e-05	0.0015	0.0734	0.0017	0.0643	0.001	0.001	Cluster1
hsa04668 TNF signaling pathway	0.143323	2.3	P42574	Caspase-3 OS=Homo sapiens OX=9606 GN=CASP3 PE=1 SV=2	CASP3	35	7	37	6	7	K02187	31.6	3.46342e+06	4.18667e+06	4765157	1.62588e+07	1.01453e+07	8.38055e+06	6.14363e+06	4.05117e+06	5.91397e+06	4.20384e+06	3.65471e+06	2.63339e+06	0.630457	0.743631	0.757573	2.47886	1.69401	1.46849	1.04001	0.797073	1.02515	0.702049	0.579825	0.501791	0.000312548	0.001	0.2838	0.617	0.0096	0.001	0.0518	Cluster1
hsa04668 TNF signaling pathway	0.143323	2.3	Q9Y6K9	NF-kappa-B essential modulator OS=Homo sapiens OX=9606 GN=IKBKG PE=1 SV=2	IKBKG	16	6	49	6	6	K07210	48.2	1.40588e+06	2.52653e+06	1.63963e+06	5.07976e+06	4.48193e+06	3.83353e+06	3.61313e+06	3.52724e+06	4.50587e+06	2.41298e+06	2.24e+06	1283416	0.516739	0.906123	0.526341	1.5638	1.51109	1.35635	1.23501	1.40129	1.57711	0.813673	0.717572	0.493798	0.00164735	0.0059	0.0086	0.9	0.9	0.0085	0.0126	Cluster1
hsa04672 Intestinal immune network for IgA production	0.0195617	5.25	P01903	HLA class II histocompatibility antigen, DR alpha chain OS=Homo sapiens OX=9606 GN=HLA-DRA PE=1 SV=2	HLA-DRA	26	7	47	7	7	K06752	28.6	7.2416e+06	7335804	9.39564e+06	3.03155e+07	3.8361e+07	36653191	1.027e+07	8573275	8.27917e+06	3.00753e+06	1.15419e+07	9.22148e+06	0.539883	0.533643	0.611769	1.89296	2.62335	2.63042	0.712028	0.690843	0.587774	0.205706	0.749959	0.719653	0.00355618	0.0079	0.9	0.9	0.0158	0.0043	0.7284	Cluster1
hsa04672 Intestinal immune network for IgA production	0.0195617	5.25	P01911	HLA class II histocompatibility antigen, DRB1 beta chain OS=Homo sapiens OX=9606 GN=HLA-DRB1 PE=1 SV=2	HLA-DRB1	39	7	104	3	7	K06752	29.9	1.12051e+06	1.10908e+06	1.23356e+06	5.37847e+07	6.00759e+07	4.84049e+07	1.30075e+07	1.14175e+07	9.58707e+06	3.02886e+07	3.74624e+07	3.01535e+07	0.050574	0.0488443	0.0486261	2.03321	2.48722	2.10305	0.545966	0.556992	0.412056	1.25419	1.47367	1.42465	4.58582e-10	0.001	0.001	0.001	0.001	0.0036	0.001	Cluster1
hsa04672 Intestinal immune network for IgA production	0.0195617	5.25	P20036	HLA class II histocompatibility antigen, DP alpha 1 chain OS=Homo sapiens OX=9606 GN=HLA-DPA1 PE=1 SV=1	HLA-DPA1	20	4	62	4	4	K06752	29.4	1.44498e+06	1.34774e+06	1077722	3.47973e+07	4.19458e+07	32217490	3.69013e+06	4.81898e+06	4.11999e+06	1.77149e+07	1.80927e+07	1.63328e+07	0.109302	0.0994739	0.0711983	2.20457	2.91042	2.34589	0.259579	0.393993	0.29677	1.22935	1.19279	1.29326	5.38482e-08	0.001	0.001	0.001	0.001	0.0052	0.001	Cluster1
hsa04713 Circadian entrainment	0.104812	2.65	P59768	Guanine nucleotide-binding protein G(I)/G(S)/G(O) subunit gamma-2 OS=Homo sapiens OX=9606 GN=GNG2 PE=1 SV=2	GNG2	58	4	62	4	4	K07826	7.8	12943685	1.13129e+07	1.48211e+07	2.33414e+07	2.21454e+07	1.90034e+07	12995768	1.15015e+07	1.31368e+07	18300173	17510566	2.00276e+07	0.882497	0.752608	0.882534	1.33289	1.38497	1.2472	0.823984	0.847573	0.852908	1.14467	1.04052	1.42936	0.000701943	0.002	0.9	0.0091	0.0021	0.6021	0.01	Cluster1
hsa04713 Circadian entrainment	0.104812	2.65	P61952	Guanine nucleotide-binding protein G(I)/G(S)/G(O) subunit gamma-11 OS=Homo sapiens OX=9606 GN=GNG11 PE=1 SV=1	GNG11	29	2	25	2	2	K04546	8.5	8.15669e+06	8.48297e+06	11718420	1.1876e+07	1.9207e+07	6.96491e+06	6.29167e+06	5.90107e+06	4.33071e+06	4.29922e+06	2.7933e+06	4.07575e+06	1.16451	1.18173	1.46116	1.42009	2.51532	0.957185	0.835331	0.910604	0.588775	0.563109	0.34757	0.609111	0.00949501	0.8961	0.2838	0.0265	0.1119	0.0106	0.3777	Cluster1
hsa04713 Circadian entrainment	0.104812	2.65	P63218	Guanine nucleotide-binding protein G(I)/G(S)/G(O) subunit gamma-5 OS=Homo sapiens OX=9606 GN=GNG5 PE=1 SV=3	GNG5	40	3	42	3	3	K04542	7.3	4.79523e+07	45703018	50172575	5.75965e+07	5.85701e+07	6.31264e+07	3.66623e+07	39039452	4.35004e+07	3.07677e+07	4.02041e+07	2.81582e+07	1.18976	1.10645	1.08721	1.1969	1.33299	1.50768	0.845922	1.04694	1.02778	0.700352	0.869387	0.731327	0.000967367	0.2467	0.3446	0.0075	0.0206	0.001	0.0851	Cluster1
hsa04714 Thermogenesis	6.79024e-16	8.83	O43772	Mitochondrial carnitine/acylcarnitine carrier protein OS=Homo sapiens OX=9606 GN=SLC25A20 PE=1 SV=1	SLC25A20	51	15	231	15	15	K15109	32.9	5.30965e+07	5.48729e+07	5.87543e+07	6.9875e+07	7.23409e+07	6.16672e+07	4.95753e+07	3.99889e+07	3.77694e+07	21080916	2.4344e+07	1.94928e+07	1.26729	1.27793	1.22475	1.39684	1.58379	1.41682	1.10037	1.03162	0.85844	0.461607	0.506403	0.487015	5.50526e-07	0.152	0.0235	0.001	0.0012	0.001	0.001	Cluster1
hsa04714 Thermogenesis	6.79024e-16	8.83	O75947	ATP synthase subunit d, mitochondrial OS=Homo sapiens OX=9606 GN=ATP5PD PE=1 SV=3	ATP5PD	84	14	430	14	14	K02138	18.5	211770488	2.15261e+08	2.72233e+08	4.27014e+08	4.15333e+08	5.43633e+08	4.0594e+08	3.37355e+08	3.06497e+08	2.9239e+08	2.49394e+08	2.58753e+08	0.722882	0.716978	0.811595	1.22084	1.30047	1.78631	1.28862	1.24468	0.996293	0.915663	0.741962	0.92458	0.002255	0.0027	0.0212	0.6605	0.4109	0.011	0.1056	Cluster1
hsa04714 Thermogenesis	6.79024e-16	8.83	O75964	ATP synthase subunit g, mitochondrial OS=Homo sapiens OX=9606 GN=ATP5MG PE=1 SV=3	ATP5MG	35	4	135	4	4	K02140	11.4	7.82764e+07	7.91691e+07	1.15933e+08	1.81794e+08	258516022	2.31202e+08	1.20022e+08	9.3901e+07	1.01457e+08	7.97132e+07	9.84862e+07	6.71062e+07	0.698455	0.689289	0.903468	1.35862	2.11591	1.98586	0.995934	0.905619	0.86208	0.652543	0.765907	0.626798	0.000266924	0.001	0.4704	0.8082	0.0036	0.001	0.1589	Cluster1
hsa04714 Thermogenesis	6.79024e-16	8.83	P00846	ATP synthase subunit a OS=Homo sapiens OX=9606 GN=MT-ATP6 PE=1 SV=1	MT-ATP6	8	2	76	2	2	K02126	24.8	7.88791e+07	72823222	7.39829e+07	118329257	1.32441e+08	1.14166e+08	90948792	7.8726e+07	6.5104e+07	7.72487e+07	6.89321e+07	6.76307e+07	1.01969	0.918575	0.835284	1.28118	1.57047	1.42066	1.09336	1.1	0.801444	0.916155	0.776643	0.915183	0.00525889	0.0121	0.8982	0.9	0.0303	0.0056	0.5906	Cluster1
hsa04714 Thermogenesis	6.79024e-16	8.83	P06576	ATP synthase subunit beta, mitochondrial OS=Homo sapiens OX=9606 GN=ATP5F1B PE=1 SV=3	ATP5F1B	75	30	1929	30	30	K02133	56.5	2.08427e+09	2.33432e+09	2.46917e+09	4.36558e+09	5.12924e+09	5.11715e+09	2.96033e+09	2.51343e+09	2.37169e+09	2.0555e+09	2.30661e+09	1.91526e+09	0.786031	0.858981	0.813267	1.37892	1.77435	1.85764	1.03821	1.02452	0.851729	0.711172	0.758147	0.756085	4.75477e-05	0.001	0.2603	0.6356	0.001	0.001	0.0496	Cluster1
hsa04714 Thermogenesis	6.79024e-16	8.83	P18859	ATP synthase-coupling factor 6, mitochondrial OS=Homo sapiens OX=9606 GN=ATP5PF PE=1 SV=1	ATP5PF	67	11	166	11	11	K02131	12.6	6.27682e+07	5.24287e+07	6.1269e+07	6.51516e+07	8.59133e+07	8.12383e+07	4.75288e+07	4.45556e+07	4.38062e+07	3.31083e+07	4.31263e+07	3.50193e+07	1.28559	1.04778	1.09598	1.11764	1.61408	1.60167	0.905277	0.986355	0.854393	0.622116	0.769838	0.750808	0.00141269	0.2609	0.2726	0.0123	0.017	0.0011	0.1893	Cluster1
hsa04714 Thermogenesis	6.79024e-16	8.83	P24539	ATP synthase F(0) complex subunit B1, mitochondrial OS=Homo sapiens OX=9606 GN=ATP5PB PE=1 SV=2	ATP5PB	50	16	440	16	16	K02127	28.9	3.53662e+08	3.52415e+08	3.75604e+08	5.3191e+08	6.47188e+08	5.79487e+08	4.30421e+08	3.58796e+08	3.30162e+08	2.66514e+08	3.58294e+08	2.80265e+08	0.976654	0.94961	0.905898	1.23028	1.6394	1.54044	1.10537	1.07095	0.868238	0.675218	0.862354	0.810176	0.00137304	0.0092	0.897	0.2771	0.023	0.001	0.1093	Cluster1
hsa04714 Thermogenesis	6.79024e-16	8.83	P25705	ATP synthase subunit alpha, mitochondrial OS=Homo sapiens OX=9606 GN=ATP5F1A PE=1 SV=1	ATP5F1A	71	41	1696	41	41	K02132	59.7	2.32177e+09	2.3739e+09	2.89024e+09	4.94195e+09	5.78624e+09	5.73152e+09	3.04433e+09	2.87493e+09	2.74952e+09	2.3301e+09	2.67123e+09	2.14129e+09	0.782574	0.78074	0.850815	1.39514	1.78897	1.85962	0.954242	1.04737	0.882513	0.720528	0.784712	0.755507	2.65287e-05	0.001	0.1824	0.8149	0.001	0.001	0.0558	Cluster1
hsa04714 Thermogenesis	6.79024e-16	8.83	P30049	ATP synthase subunit delta, mitochondrial OS=Homo sapiens OX=9606 GN=ATP5F1D PE=1 SV=2	ATP5F1D	41	4	182	4	4	K02134	17.5	1.29875e+08	1.49227e+08	1.66242e+08	2.6768e+08	3.59147e+08	3.18509e+08	1.97467e+08	1.98093e+08	1.91604e+08	1.85252e+08	2.56058e+08	1.96386e+08	0.667074	0.747882	0.745738	1.15153	1.69209	1.57478	0.943203	1.09973	0.937156	0.872936	1.14626	1.05588	0.00172514	0.001	0.0782	0.0549	0.0352	0.05	0.9	Cluster1
hsa04714 Thermogenesis	6.79024e-16	8.83	P36542	ATP synthase subunit gamma, mitochondrial OS=Homo sapiens OX=9606 GN=ATP5F1C PE=1 SV=1	ATP5F1C	41	14	489	14	14	K02136	33	350818665	3.46928e+08	3.70438e+08	6.96076e+08	8.57082e+08	9.18546e+08	5.60729e+08	5.07916e+08	4.85621e+08	4.78931e+08	5.40777e+08	4.3084e+08	0.720117	0.69486	0.664099	1.19671	1.61378	1.81497	1.07037	1.12689	0.949242	0.901914	0.967458	0.92575	0.000305862	0.001	0.0121	0.0625	0.0208	0.0045	0.6362	Cluster1
hsa04714 Thermogenesis	6.79024e-16	8.83	P48047	ATP synthase subunit O, mitochondrial OS=Homo sapiens OX=9606 GN=ATP5PO PE=1 SV=1	ATP5PO	62	10	338	10	10	K02137	23.3	2.95432e+08	3.12214e+08	3.31452e+08	5.78265e+08	8.07825e+08	7.30595e+08	4.37359e+08	3.91598e+08	3.60457e+08	3.22194e+08	3.79358e+08	2.89848e+08	0.75791	0.781541	0.742641	1.24251	1.90099	1.80421	1.04342	1.08585	0.880588	0.758315	0.848211	0.778375	0.000405991	0.001	0.1302	0.9	0.009	0.001	0.2245	Cluster1
hsa04714 Thermogenesis	6.79024e-16	8.83	P50416	Carnitine O-palmitoyltransferase 1, liver isoform OS=Homo sapiens OX=9606 GN=CPT1A PE=1 SV=2	CPT1A	49	37	747	37	37	K08765	88.3	2.43577e+08	3.13527e+08	330394444	3.37566e+08	4.13584e+08	3.84495e+08	2.65147e+08	2.64063e+08	2.56159e+08	2.58516e+08	2.87132e+08	2.63219e+08	0.904593	1.13613	1.07163	1.05	1.4089	1.37453	0.915725	1.05996	0.90591	0.880795	0.929374	1.02327	0.0491889	0.2161	0.8433	0.7561	0.0721	0.0567	0.9	Cluster1
hsa04714 Thermogenesis	6.79024e-16	8.83	P56134	ATP synthase subunit f, mitochondrial OS=Homo sapiens OX=9606 GN=ATP5MF PE=1 SV=3	ATP5MF	44	3	31	3	3	K02130	10.9	5.69784e+06	6.71869e+06	6.24243e+06	1.10621e+07	1.25893e+07	1.17486e+07	7.20224e+06	4.86502e+06	2.83325e+06	4.22634e+06	4.62784e+06	5.3032e+06	0.92094	1.0596	0.881193	1.49752	1.86649	1.82791	1.08256	0.849912	0.436078	0.626696	0.651919	0.897256	0.0126163	0.0977	0.6508	0.5801	0.0192	0.0159	0.9	Cluster1
hsa04714 Thermogenesis	6.79024e-16	8.83	P56181	NADH dehydrogenase [ubiquinone] flavoprotein 3, mitochondrial OS=Homo sapiens OX=9606 GN=NDUFV3 PE=1 SV=2	NDUFV3	64	4	74	4	4	K03944	11.9	8.75224e+06	6.6278e+06	1.43382e+07	1.35144e+07	1.58783e+07	2.23874e+07	2.08832e+07	8.79115e+06	1.00235e+07	7.02133e+06	8.81821e+06	3.66973e+06	0.835638	0.617457	1.19562	1.08071	1.39061	2.05756	1.8542	0.907219	0.91133	0.615021	0.733793	0.366767	0.0478205	0.325	0.7173	0.4815	0.8389	0.0415	0.1279	Cluster1
hsa04714 Thermogenesis	6.79024e-16	8.83	P56385	ATP synthase subunit e, mitochondrial OS=Homo sapiens OX=9606 GN=ATP5ME PE=1 SV=2	ATP5ME	77	6	289	6	6	K02129	7.9	1.13721e+08	1.13532e+08	1.20005e+08	260539990	2.69992e+08	2.73893e+08	1.43771e+08	1.43533e+08	1.24373e+08	1.1041e+08	1.28038e+08	9.71473e+07	0.804517	0.783703	0.741466	1.54377	1.75206	1.8652	0.94586	1.09753	0.837878	0.716597	0.789454	0.719422	1.08452e-05	0.001	0.0858	0.9	0.001	0.001	0.0354	Cluster1
hsa04714 Thermogenesis	6.79024e-16	8.83	P62993	Growth factor receptor-bound protein 2 OS=Homo sapiens OX=9606 GN=GRB2 PE=1 SV=1	GRB2	38	9	122	9	9	K04364	25.2	9.9033e+06	1.1268e+07	1.07419e+07	1.63415e+07	1.64923e+07	1.85892e+07	1.39105e+07	1.12367e+07	1.11401e+07	1.50735e+07	1.42592e+07	1.46998e+07	0.812939	0.902535	0.770113	1.12353	1.24183	1.46888	1.0619	0.996977	0.870816	1.13517	1.02016	1.26313	0.00606863	0.0054	0.3183	0.0287	0.0644	0.5948	0.3626	Cluster1
hsa04714 Thermogenesis	6.79024e-16	8.83	Q15418	Ribosomal protein S6 kinase alpha-1 OS=Homo sapiens OX=9606 GN=RPS6KA1 PE=1 SV=2	RPS6KA1	19	10	75	7	7	K04373	82.7	169829	26608.8	398481	3.40735e+06	3.4185e+06	2.79496e+06	3.87523e+06	1.77987e+06	2.54176e+06	3.38636e+06	2.45083e+06	1.45998e+06	0.088741	0.0135667	0.181852	1.49122	1.63851	1.40584	1.88309	1.00524	1.26475	1.62337	1.11614	0.798575	0.00145586	0.0024	0.0031	0.0044	0.9	0.9	0.9	Cluster1
hsa04714 Thermogenesis	6.79024e-16	8.83	Q330K2	NADH dehydrogenase (ubiquinone) complex I, assembly factor 6 OS=Homo sapiens OX=9606 GN=NDUFAF6 PE=1 SV=2	NDUFAF6	31	7	46	7	7	K18163	38.2	5.07241e+06	7171671	5.78978e+06	1.25908e+07	1.62335e+07	1.57491e+07	6.42924e+06	8.25153e+06	7.98697e+06	1.03016e+07	1.06879e+07	9.52152e+06	0.588529	0.811919	0.586695	1.22355	1.7277	1.75897	0.693706	1.0348	0.88246	1.09655	1.08079	1.15643	0.00162557	0.0013	0.2877	0.0229	0.0128	0.1616	0.3273	Cluster1
hsa04714 Thermogenesis	6.79024e-16	8.83	Q7KZN9	Cytochrome c oxidase assembly protein COX15 homolog OS=Homo sapiens OX=9606 GN=COX15 PE=1 SV=1	COX15	16	5	114	5	5	K02259	46	1.38143e+07	1.427e+07	1.51691e+07	4.52228e+07	4.38648e+07	4.71261e+07	4.33631e+07	4.22019e+07	3.6528e+07	3.52768e+07	3.83708e+07	3.50347e+07	0.452374	0.455965	0.433836	1.24034	1.31761	1.48553	1.32054	1.49372	1.13908	1.05982	1.09513	1.20095	9.98692e-07	0.001	0.001	0.001	0.9	0.1267	0.2063	Cluster1
hsa04714 Thermogenesis	6.79024e-16	8.83	Q7L592	Protein arginine methyltransferase NDUFAF7, mitochondrial OS=Homo sapiens OX=9606 GN=NDUFAF7 PE=1 SV=1	NDUFAF7	36	12	128	12	12	K18164	49.2	6266831	5.14809e+06	8.89513e+06	1.33886e+07	1.76413e+07	1.73216e+07	7.29523e+06	1.33435e+07	13689488	1.43302e+07	1.59468e+07	1.05603e+07	0.585352	0.469195	0.725635	1.04742	1.51148	1.55742	0.633679	1.34712	1.21763	1.22799	1.29818	1.03253	0.0205129	0.0192	0.1243	0.0456	0.5637	0.9	0.8837	Cluster1
hsa04714 Thermogenesis	6.79024e-16	8.83	Q8N183	NADH dehydrogenase [ubiquinone] 1 alpha subcomplex assembly factor 2 OS=Homo sapiens OX=9606 GN=NDUFAF2 PE=1 SV=1	NDUFAF2	57	12	218	12	12	K18160	19.8	4.95465e+07	5.75297e+07	5.72339e+07	8.22884e+07	1.1071e+08	9.81412e+07	4.27308e+07	5.22163e+07	4.23027e+07	7.19323e+07	9.14966e+07	7.30581e+07	0.802731	0.909469	0.809856	1.11663	1.64531	1.53059	0.643814	0.91439	0.652656	1.06919	1.29198	1.23904	0.00269267	0.0147	0.6688	0.0894	0.0035	0.5809	0.0185	Cluster1
hsa04714 Thermogenesis	6.79024e-16	8.83	Q8N6T7	NAD-dependent protein deacylase sirtuin-6 OS=Homo sapiens OX=9606 GN=SIRT6 PE=1 SV=2	SIRT6	30	9	65	9	9	K11416	39.1	1.46906e+07	1.66872e+07	1.93456e+07	2.72342e+07	2.90381e+07	2.46817e+07	5.52589e+06	8.36237e+06	5.68579e+06	2.0217e+07	18727201	1.98917e+07	0.939399	1.04119	1.08041	1.4586	1.70326	1.51927	0.328605	0.577973	0.346226	1.18604	1.0437	1.3315	7.31333e-05	0.0711	0.001	0.7203	0.001	0.292	0.001	Cluster1
hsa04714 Thermogenesis	6.79024e-16	8.83	Q9Y375	Complex I intermediate-associated protein 30, mitochondrial OS=Homo sapiens OX=9606 GN=NDUFAF1 PE=1 SV=2	NDUFAF1	50	16	235	16	16	K18159	37.7	2.96004e+07	3.28899e+07	3.22256e+07	3.41975e+07	4.13587e+07	4.23735e+07	3.65776e+07	3.2211e+07	3.14932e+07	2.08355e+07	2.63123e+07	2.11104e+07	1.04321	1.13103	0.991907	1.00944	1.33703	1.43753	1.19881	1.227	1.05694	0.673673	0.808214	0.778802	0.00332318	0.3569	0.7418	0.0314	0.8531	0.0032	0.0084	Cluster1
hsa04714 Thermogenesis	6.79024e-16	8.83	Q9Y6N1	Cytochrome c oxidase assembly protein COX11, mitochondrial OS=Homo sapiens OX=9606 GN=COX11 PE=1 SV=3	COX11	27	7	87	7	7	K02258	31.4	1.44953e+07	1.69243e+07	1.74843e+07	2.40108e+07	2.95965e+07	2.79241e+07	1.79475e+07	1.99374e+07	1.8879e+07	2.05273e+07	2.39478e+07	1.75281e+07	0.78142	0.890242	0.823193	1.08412	1.46353	1.44906	0.899753	1.1617	0.969162	1.01522	1.12517	0.989121	0.00906583	0.0057	0.2708	0.1633	0.0827	0.1407	0.9	Cluster1
hsa04721 Synaptic vesicle cycle	0.0632896	3.3	P50570	Dynamin-2 OS=Homo sapiens OX=9606 GN=DNM2 PE=1 SV=2	DNM2	39	32	369	20	31	K23484	98	1.70113e+08	1.38315e+08	1.61647e+08	2.2955e+08	1.682e+08	1.68081e+08	1.64475e+08	1.03629e+08	1.27068e+08	1.29488e+08	1.24658e+08	9.53793e+07	1.28345	1.01824	1.06514	1.45055	1.16405	1.2207	1.154	0.845067	0.912931	0.896283	0.819706	0.753277	0.0131614	0.5911	0.5001	0.0651	0.0954	0.0112	0.4535	Cluster1
hsa04721 Synaptic vesicle cycle	0.0632896	3.3	Q00610	Clathrin heavy chain 1 OS=Homo sapiens OX=9606 GN=CLTC PE=1 SV=5	CLTC	63	82	1769	63	83	K04646	191.5	6.23877e+08	4.571e+08	6.03416e+08	1.01473e+09	8.47971e+08	8.29123e+08	7.31223e+08	7.08872e+08	1.0493e+09	6.01348e+08	5.62531e+08	4.62884e+08	0.986916	0.705555	0.833671	1.34444	1.23045	1.26255	1.0757	1.21204	1.58066	0.872728	0.775571	0.766498	0.00364557	0.0207	0.0219	0.9	0.9	0.0132	0.0139	Cluster1
hsa04721 Synaptic vesicle cycle	0.0632896	3.3	Q8N8Y2	V-type proton ATPase subunit d 2 OS=Homo sapiens OX=9606 GN=ATP6V0D2 PE=1 SV=1	ATP6V0D2	32	9	33	9	9	K02146	40.4	98162.1	155963	73598.4	5.27125e+06	1.02894e+07	9.01859e+06	397234	653662	236949	406098	799758	401375	0.0474326	0.0735349	0.0310597	2.13334	4.56065	4.19489	0.178501	0.341392	0.10903	0.180026	0.33681	0.203021	1.81131e-05	0.001	0.0229	0.0108	0.001	0.001	0.9	Cluster1
hsa04722 Neurotrophin signaling pathway	0.0134982	3.57	P46108	Adapter molecule crk OS=Homo sapiens OX=9606 GN=CRK PE=1 SV=2	CRK	25	5	31	5	5	K04438	33.8	4.91119e+06	4.99004e+06	6.26044e+06	7.86352e+06	5.47336e+06	5.31025e+06	8.49588e+06	4.59779e+06	7.21466e+06	5.08292e+06	3.85126e+06	2.56582e+06	0.9904	0.981899	1.10262	1.32817	1.01247	1.03083	1.59329	1.00217	1.38548	0.940392	0.676894	0.541636	0.0280742	0.9	0.4935	0.1748	0.7608	0.0843	0.0223	Cluster1
hsa04722 Neurotrophin signaling pathway	0.0134982	3.57	P62993	Growth factor receptor-bound protein 2 OS=Homo sapiens OX=9606 GN=GRB2 PE=1 SV=1	GRB2	38	9	122	9	9	K04364	25.2	9.9033e+06	1.1268e+07	1.07419e+07	1.63415e+07	1.64923e+07	1.85892e+07	1.39105e+07	1.12367e+07	1.11401e+07	1.50735e+07	1.42592e+07	1.46998e+07	0.812939	0.902535	0.770113	1.12353	1.24183	1.46888	1.0619	0.996977	0.870816	1.13517	1.02016	1.26313	0.00606863	0.0054	0.3183	0.0287	0.0644	0.5948	0.3626	Cluster1
hsa04722 Neurotrophin signaling pathway	0.0134982	3.57	Q05655	Protein kinase C delta type OS=Homo sapiens OX=9606 GN=PRKCD PE=1 SV=2	PRKCD	40	20	227	17	21	K06068	77.5	1.36161e+07	8.50116e+06	1.16512e+07	4.46948e+07	3.79228e+07	4.29947e+07	3.72199e+07	3.62464e+07	3.62078e+07	2.84142e+07	3.29674e+07	3.04969e+07	0.506798	0.308745	0.378747	1.39333	1.29475	1.54045	1.28831	1.4582	1.28335	0.970265	1.06945	1.18822	1.50205e-05	0.001	0.001	0.001	0.9	0.1837	0.3094	Cluster1
hsa04722 Neurotrophin signaling pathway	0.0134982	3.57	Q15418	Ribosomal protein S6 kinase alpha-1 OS=Homo sapiens OX=9606 GN=RPS6KA1 PE=1 SV=2	RPS6KA1	19	10	75	7	7	K04373	82.7	169829	26608.8	398481	3.40735e+06	3.4185e+06	2.79496e+06	3.87523e+06	1.77987e+06	2.54176e+06	3.38636e+06	2.45083e+06	1.45998e+06	0.088741	0.0135667	0.181852	1.49122	1.63851	1.40584	1.88309	1.00524	1.26475	1.62337	1.11614	0.798575	0.00145586	0.0024	0.0031	0.0044	0.9	0.9	0.9	Cluster1
hsa04722 Neurotrophin signaling pathway	0.0134982	3.57	Q92934	Bcl2-associated agonist of cell death OS=Homo sapiens OX=9606 GN=BAD PE=1 SV=3	BAD	80	9	167	9	9	K02158	18.4	2.98551e+07	3.52219e+07	3.10254e+07	3.27114e+07	4.44416e+07	4.04383e+07	2.47087e+07	2.32633e+07	2.47493e+07	2.37446e+07	2.97342e+07	2.39262e+07	1.10241	1.26904	1.00055	1.01166	1.50527	1.43736	0.848467	0.928459	0.870253	0.804378	0.956915	0.924817	0.0207636	0.5525	0.2112	0.2457	0.0317	0.0371	0.9	Cluster1
hsa04723 Retrograde endocannabinoid signaling	0.0301818	2.89	P56181	NADH dehydrogenase [ubiquinone] flavoprotein 3, mitochondrial OS=Homo sapiens OX=9606 GN=NDUFV3 PE=1 SV=2	NDUFV3	64	4	74	4	4	K03944	11.9	8.75224e+06	6.6278e+06	1.43382e+07	1.35144e+07	1.58783e+07	2.23874e+07	2.08832e+07	8.79115e+06	1.00235e+07	7.02133e+06	8.81821e+06	3.66973e+06	0.835638	0.617457	1.19562	1.08071	1.39061	2.05756	1.8542	0.907219	0.91133	0.615021	0.733793	0.366767	0.0478205	0.325	0.7173	0.4815	0.8389	0.0415	0.1279	Cluster1
hsa04723 Retrograde endocannabinoid signaling	0.0301818	2.89	P59768	Guanine nucleotide-binding protein G(I)/G(S)/G(O) subunit gamma-2 OS=Homo sapiens OX=9606 GN=GNG2 PE=1 SV=2	GNG2	58	4	62	4	4	K07826	7.8	12943685	1.13129e+07	1.48211e+07	2.33414e+07	2.21454e+07	1.90034e+07	12995768	1.15015e+07	1.31368e+07	18300173	17510566	2.00276e+07	0.882497	0.752608	0.882534	1.33289	1.38497	1.2472	0.823984	0.847573	0.852908	1.14467	1.04052	1.42936	0.000701943	0.002	0.9	0.0091	0.0021	0.6021	0.01	Cluster1
hsa04723 Retrograde endocannabinoid signaling	0.0301818	2.89	P61952	Guanine nucleotide-binding protein G(I)/G(S)/G(O) subunit gamma-11 OS=Homo sapiens OX=9606 GN=GNG11 PE=1 SV=1	GNG11	29	2	25	2	2	K04546	8.5	8.15669e+06	8.48297e+06	11718420	1.1876e+07	1.9207e+07	6.96491e+06	6.29167e+06	5.90107e+06	4.33071e+06	4.29922e+06	2.7933e+06	4.07575e+06	1.16451	1.18173	1.46116	1.42009	2.51532	0.957185	0.835331	0.910604	0.588775	0.563109	0.34757	0.609111	0.00949501	0.8961	0.2838	0.0265	0.1119	0.0106	0.3777	Cluster1
hsa04723 Retrograde endocannabinoid signaling	0.0301818	2.89	P63218	Guanine nucleotide-binding protein G(I)/G(S)/G(O) subunit gamma-5 OS=Homo sapiens OX=9606 GN=GNG5 PE=1 SV=3	GNG5	40	3	42	3	3	K04542	7.3	4.79523e+07	45703018	50172575	5.75965e+07	5.85701e+07	6.31264e+07	3.66623e+07	39039452	4.35004e+07	3.07677e+07	4.02041e+07	2.81582e+07	1.18976	1.10645	1.08721	1.1969	1.33299	1.50768	0.845922	1.04694	1.02778	0.700352	0.869387	0.731327	0.000967367	0.2467	0.3446	0.0075	0.0206	0.001	0.0851	Cluster1
hsa04723 Retrograde endocannabinoid signaling	0.0301818	2.89	Q9Y4D2	Diacylglycerol lipase-alpha OS=Homo sapiens OX=9606 GN=DAGLA PE=1 SV=3	DAGLA	5	3	29	3	3	K13806	114.9	654295	690984	296685	1.4765e+06	1.4122e+06	1.06917e+06	824043	486188	489401	807980	1.47305e+06	1.05422e+06	0.818829	0.843773	0.324274	1.54762	1.62113	1.288	0.959028	0.657645	0.583235	0.927666	1.60668	1.38105	0.0322552	0.0488	0.9	0.1053	0.1136	0.9	0.2388	Cluster1
hsa04724 Glutamatergic synapse	0.043702	3.03	P59768	Guanine nucleotide-binding protein G(I)/G(S)/G(O) subunit gamma-2 OS=Homo sapiens OX=9606 GN=GNG2 PE=1 SV=2	GNG2	58	4	62	4	4	K07826	7.8	12943685	1.13129e+07	1.48211e+07	2.33414e+07	2.21454e+07	1.90034e+07	12995768	1.15015e+07	1.31368e+07	18300173	17510566	2.00276e+07	0.882497	0.752608	0.882534	1.33289	1.38497	1.2472	0.823984	0.847573	0.852908	1.14467	1.04052	1.42936	0.000701943	0.002	0.9	0.0091	0.0021	0.6021	0.01	Cluster1
hsa04724 Glutamatergic synapse	0.043702	3.03	P61952	Guanine nucleotide-binding protein G(I)/G(S)/G(O) subunit gamma-11 OS=Homo sapiens OX=9606 GN=GNG11 PE=1 SV=1	GNG11	29	2	25	2	2	K04546	8.5	8.15669e+06	8.48297e+06	11718420	1.1876e+07	1.9207e+07	6.96491e+06	6.29167e+06	5.90107e+06	4.33071e+06	4.29922e+06	2.7933e+06	4.07575e+06	1.16451	1.18173	1.46116	1.42009	2.51532	0.957185	0.835331	0.910604	0.588775	0.563109	0.34757	0.609111	0.00949501	0.8961	0.2838	0.0265	0.1119	0.0106	0.3777	Cluster1
hsa04724 Glutamatergic synapse	0.043702	3.03	P63218	Guanine nucleotide-binding protein G(I)/G(S)/G(O) subunit gamma-5 OS=Homo sapiens OX=9606 GN=GNG5 PE=1 SV=3	GNG5	40	3	42	3	3	K04542	7.3	4.79523e+07	45703018	50172575	5.75965e+07	5.85701e+07	6.31264e+07	3.66623e+07	39039452	4.35004e+07	3.07677e+07	4.02041e+07	2.81582e+07	1.18976	1.10645	1.08721	1.1969	1.33299	1.50768	0.845922	1.04694	1.02778	0.700352	0.869387	0.731327	0.000967367	0.2467	0.3446	0.0075	0.0206	0.001	0.0851	Cluster1
hsa04724 Glutamatergic synapse	0.043702	3.03	Q96QD8	Sodium-coupled neutral amino acid symporter 2 OS=Homo sapiens OX=9606 GN=SLC38A2 PE=1 SV=2	SLC38A2	14	4	87	4	4	K14207	56	4.08918e+07	4.07071e+07	3.6417e+07	1.19502e+08	1.05202e+08	1.02393e+08	4.10651e+07	3.24366e+07	2.91122e+07	51534170	6.15639e+07	6.21147e+07	0.759878	0.738103	0.59103	1.85992	1.79322	1.8316	0.709647	0.651495	0.515161	0.878567	0.997076	1.20826	3.83198e-05	0.001	0.7348	0.032	0.001	0.0032	0.0084	Cluster1
hsa04725 Cholinergic synapse	0.043702	3.03	P06241	Tyrosine-protein kinase Fyn OS=Homo sapiens OX=9606 GN=FYN PE=1 SV=3	FYN	33	17	266	11	11	K05703	60.7	1.77076e+07	1.38356e+07	1.67943e+07	3.02212e+07	3.07487e+07	2.63173e+07	2.05226e+07	1.29989e+07	1.37718e+07	1.52661e+07	1.60092e+07	1.42746e+07	1.04122	0.793817	0.862471	1.48837	1.65849	1.48962	1.12222	0.826152	0.771144	0.823542	0.820442	0.878629	0.00117531	0.0033	0.9	0.9	0.0034	0.0017	0.9	Cluster1
hsa04725 Cholinergic synapse	0.043702	3.03	P59768	Guanine nucleotide-binding protein G(I)/G(S)/G(O) subunit gamma-2 OS=Homo sapiens OX=9606 GN=GNG2 PE=1 SV=2	GNG2	58	4	62	4	4	K07826	7.8	12943685	1.13129e+07	1.48211e+07	2.33414e+07	2.21454e+07	1.90034e+07	12995768	1.15015e+07	1.31368e+07	18300173	17510566	2.00276e+07	0.882497	0.752608	0.882534	1.33289	1.38497	1.2472	0.823984	0.847573	0.852908	1.14467	1.04052	1.42936	0.000701943	0.002	0.9	0.0091	0.0021	0.6021	0.01	Cluster1
hsa04725 Cholinergic synapse	0.043702	3.03	P61952	Guanine nucleotide-binding protein G(I)/G(S)/G(O) subunit gamma-11 OS=Homo sapiens OX=9606 GN=GNG11 PE=1 SV=1	GNG11	29	2	25	2	2	K04546	8.5	8.15669e+06	8.48297e+06	11718420	1.1876e+07	1.9207e+07	6.96491e+06	6.29167e+06	5.90107e+06	4.33071e+06	4.29922e+06	2.7933e+06	4.07575e+06	1.16451	1.18173	1.46116	1.42009	2.51532	0.957185	0.835331	0.910604	0.588775	0.563109	0.34757	0.609111	0.00949501	0.8961	0.2838	0.0265	0.1119	0.0106	0.3777	Cluster1
hsa04725 Cholinergic synapse	0.043702	3.03	P63218	Guanine nucleotide-binding protein G(I)/G(S)/G(O) subunit gamma-5 OS=Homo sapiens OX=9606 GN=GNG5 PE=1 SV=3	GNG5	40	3	42	3	3	K04542	7.3	4.79523e+07	45703018	50172575	5.75965e+07	5.85701e+07	6.31264e+07	3.66623e+07	39039452	4.35004e+07	3.07677e+07	4.02041e+07	2.81582e+07	1.18976	1.10645	1.08721	1.1969	1.33299	1.50768	0.845922	1.04694	1.02778	0.700352	0.869387	0.731327	0.000967367	0.2467	0.3446	0.0075	0.0206	0.001	0.0851	Cluster1
hsa04726 Serotonergic synapse	0.0425308	3.06	P42574	Caspase-3 OS=Homo sapiens OX=9606 GN=CASP3 PE=1 SV=2	CASP3	35	7	37	6	7	K02187	31.6	3.46342e+06	4.18667e+06	4765157	1.62588e+07	1.01453e+07	8.38055e+06	6.14363e+06	4.05117e+06	5.91397e+06	4.20384e+06	3.65471e+06	2.63339e+06	0.630457	0.743631	0.757573	2.47886	1.69401	1.46849	1.04001	0.797073	1.02515	0.702049	0.579825	0.501791	0.000312548	0.001	0.2838	0.617	0.0096	0.001	0.0518	Cluster1
hsa04726 Serotonergic synapse	0.0425308	3.06	P59768	Guanine nucleotide-binding protein G(I)/G(S)/G(O) subunit gamma-2 OS=Homo sapiens OX=9606 GN=GNG2 PE=1 SV=2	GNG2	58	4	62	4	4	K07826	7.8	12943685	1.13129e+07	1.48211e+07	2.33414e+07	2.21454e+07	1.90034e+07	12995768	1.15015e+07	1.31368e+07	18300173	17510566	2.00276e+07	0.882497	0.752608	0.882534	1.33289	1.38497	1.2472	0.823984	0.847573	0.852908	1.14467	1.04052	1.42936	0.000701943	0.002	0.9	0.0091	0.0021	0.6021	0.01	Cluster1
hsa04726 Serotonergic synapse	0.0425308	3.06	P61952	Guanine nucleotide-binding protein G(I)/G(S)/G(O) subunit gamma-11 OS=Homo sapiens OX=9606 GN=GNG11 PE=1 SV=1	GNG11	29	2	25	2	2	K04546	8.5	8.15669e+06	8.48297e+06	11718420	1.1876e+07	1.9207e+07	6.96491e+06	6.29167e+06	5.90107e+06	4.33071e+06	4.29922e+06	2.7933e+06	4.07575e+06	1.16451	1.18173	1.46116	1.42009	2.51532	0.957185	0.835331	0.910604	0.588775	0.563109	0.34757	0.609111	0.00949501	0.8961	0.2838	0.0265	0.1119	0.0106	0.3777	Cluster1
hsa04726 Serotonergic synapse	0.0425308	3.06	P63218	Guanine nucleotide-binding protein G(I)/G(S)/G(O) subunit gamma-5 OS=Homo sapiens OX=9606 GN=GNG5 PE=1 SV=3	GNG5	40	3	42	3	3	K04542	7.3	4.79523e+07	45703018	50172575	5.75965e+07	5.85701e+07	6.31264e+07	3.66623e+07	39039452	4.35004e+07	3.07677e+07	4.02041e+07	2.81582e+07	1.18976	1.10645	1.08721	1.1969	1.33299	1.50768	0.845922	1.04694	1.02778	0.700352	0.869387	0.731327	0.000967367	0.2467	0.3446	0.0075	0.0206	0.001	0.0851	Cluster1
hsa04727 GABAergic synapse	0.0205289	3.85	P59768	Guanine nucleotide-binding protein G(I)/G(S)/G(O) subunit gamma-2 OS=Homo sapiens OX=9606 GN=GNG2 PE=1 SV=2	GNG2	58	4	62	4	4	K07826	7.8	12943685	1.13129e+07	1.48211e+07	2.33414e+07	2.21454e+07	1.90034e+07	12995768	1.15015e+07	1.31368e+07	18300173	17510566	2.00276e+07	0.882497	0.752608	0.882534	1.33289	1.38497	1.2472	0.823984	0.847573	0.852908	1.14467	1.04052	1.42936	0.000701943	0.002	0.9	0.0091	0.0021	0.6021	0.01	Cluster1
hsa04727 GABAergic synapse	0.0205289	3.85	P61952	Guanine nucleotide-binding protein G(I)/G(S)/G(O) subunit gamma-11 OS=Homo sapiens OX=9606 GN=GNG11 PE=1 SV=1	GNG11	29	2	25	2	2	K04546	8.5	8.15669e+06	8.48297e+06	11718420	1.1876e+07	1.9207e+07	6.96491e+06	6.29167e+06	5.90107e+06	4.33071e+06	4.29922e+06	2.7933e+06	4.07575e+06	1.16451	1.18173	1.46116	1.42009	2.51532	0.957185	0.835331	0.910604	0.588775	0.563109	0.34757	0.609111	0.00949501	0.8961	0.2838	0.0265	0.1119	0.0106	0.3777	Cluster1
hsa04727 GABAergic synapse	0.0205289	3.85	P63218	Guanine nucleotide-binding protein G(I)/G(S)/G(O) subunit gamma-5 OS=Homo sapiens OX=9606 GN=GNG5 PE=1 SV=3	GNG5	40	3	42	3	3	K04542	7.3	4.79523e+07	45703018	50172575	5.75965e+07	5.85701e+07	6.31264e+07	3.66623e+07	39039452	4.35004e+07	3.07677e+07	4.02041e+07	2.81582e+07	1.18976	1.10645	1.08721	1.1969	1.33299	1.50768	0.845922	1.04694	1.02778	0.700352	0.869387	0.731327	0.000967367	0.2467	0.3446	0.0075	0.0206	0.001	0.0851	Cluster1
hsa04727 GABAergic synapse	0.0205289	3.85	Q96QD8	Sodium-coupled neutral amino acid symporter 2 OS=Homo sapiens OX=9606 GN=SLC38A2 PE=1 SV=2	SLC38A2	14	4	87	4	4	K14207	56	4.08918e+07	4.07071e+07	3.6417e+07	1.19502e+08	1.05202e+08	1.02393e+08	4.10651e+07	3.24366e+07	2.91122e+07	51534170	6.15639e+07	6.21147e+07	0.759878	0.738103	0.59103	1.85992	1.79322	1.8316	0.709647	0.651495	0.515161	0.878567	0.997076	1.20826	3.83198e-05	0.001	0.7348	0.032	0.001	0.0032	0.0084	Cluster1
hsa04728 Dopaminergic synapse	0.069344	2.6	P59768	Guanine nucleotide-binding protein G(I)/G(S)/G(O) subunit gamma-2 OS=Homo sapiens OX=9606 GN=GNG2 PE=1 SV=2	GNG2	58	4	62	4	4	K07826	7.8	12943685	1.13129e+07	1.48211e+07	2.33414e+07	2.21454e+07	1.90034e+07	12995768	1.15015e+07	1.31368e+07	18300173	17510566	2.00276e+07	0.882497	0.752608	0.882534	1.33289	1.38497	1.2472	0.823984	0.847573	0.852908	1.14467	1.04052	1.42936	0.000701943	0.002	0.9	0.0091	0.0021	0.6021	0.01	Cluster1
hsa04728 Dopaminergic synapse	0.069344	2.6	P61952	Guanine nucleotide-binding protein G(I)/G(S)/G(O) subunit gamma-11 OS=Homo sapiens OX=9606 GN=GNG11 PE=1 SV=1	GNG11	29	2	25	2	2	K04546	8.5	8.15669e+06	8.48297e+06	11718420	1.1876e+07	1.9207e+07	6.96491e+06	6.29167e+06	5.90107e+06	4.33071e+06	4.29922e+06	2.7933e+06	4.07575e+06	1.16451	1.18173	1.46116	1.42009	2.51532	0.957185	0.835331	0.910604	0.588775	0.563109	0.34757	0.609111	0.00949501	0.8961	0.2838	0.0265	0.1119	0.0106	0.3777	Cluster1
hsa04728 Dopaminergic synapse	0.069344	2.6	P63151	Serine/threonine-protein phosphatase 2A 55 kDa regulatory subunit B alpha isoform OS=Homo sapiens OX=9606 GN=PPP2R2A PE=1 SV=1	PPP2R2A	28	11	117	7	11	K04354	51.7	1.33869e+07	1.19348e+07	1.55081e+07	2.4433e+07	1.70966e+07	1.39164e+07	2.15878e+07	1.40873e+07	2.16522e+07	12116273	9.12848e+06	8.61082e+06	0.980282	0.852755	0.991809	1.49852	1.14838	0.980955	1.47008	1.11498	1.50985	0.813978	0.582592	0.660046	0.00435059	0.3601	0.1022	0.1541	0.7652	0.0136	0.0041	Cluster1
hsa04728 Dopaminergic synapse	0.069344	2.6	P63218	Guanine nucleotide-binding protein G(I)/G(S)/G(O) subunit gamma-5 OS=Homo sapiens OX=9606 GN=GNG5 PE=1 SV=3	GNG5	40	3	42	3	3	K04542	7.3	4.79523e+07	45703018	50172575	5.75965e+07	5.85701e+07	6.31264e+07	3.66623e+07	39039452	4.35004e+07	3.07677e+07	4.02041e+07	2.81582e+07	1.18976	1.10645	1.08721	1.1969	1.33299	1.50768	0.845922	1.04694	1.02778	0.700352	0.869387	0.731327	0.000967367	0.2467	0.3446	0.0075	0.0206	0.001	0.0851	Cluster1
hsa04810 Regulation of actin cytoskeleton	1.73253e-05	4.51	O15143	Actin-related protein 2/3 complex subunit 1B OS=Homo sapiens OX=9606 GN=ARPC1B PE=1 SV=3	ARPC1B	48	15	274	14	15	K05757	40.9	9.7561e+07	9.51239e+07	1.04117e+08	1.45773e+08	1.22122e+08	1.15448e+08	9.11931e+07	8.28786e+07	8.58274e+07	1.04176e+08	1.34668e+08	1.03009e+08	1.02243	0.972713	0.952959	1.27952	1.17396	1.16464	0.888752	0.938787	0.856528	1.00161	1.23003	1.13003	0.00214417	0.0201	0.3495	0.15	0.0022	0.5121	0.0128	Cluster1
hsa04810 Regulation of actin cytoskeleton	1.73253e-05	4.51	O15145	Actin-related protein 2/3 complex subunit 3 OS=Homo sapiens OX=9606 GN=ARPC3 PE=1 SV=3	ARPC3	41	8	217	8	8	K05756	20.5	8.67865e+07	9.05197e+07	1.02557e+08	1.26121e+08	1.13334e+08	111602814	7.27316e+07	5.87023e+07	6.79767e+07	7.10148e+07	8.56149e+07	8.22609e+07	1.09042	1.10975	1.1254	1.32722	1.30618	1.34979	0.84982	0.797196	0.81332	0.818582	0.93753	1.08192	0.000211101	0.0623	0.0041	0.0901	0.001	0.0018	0.1752	Cluster1
hsa04810 Regulation of actin cytoskeleton	1.73253e-05	4.51	P17301	Integrin alpha-2 OS=Homo sapiens OX=9606 GN=ITGA2 PE=1 SV=2	ITGA2	34	30	393	30	30	K06481	129.2	1.97829e+08	1.30131e+08	1.61638e+08	3.02391e+08	3.06341e+08	2.45467e+08	2.72144e+07	1.97442e+07	2.94833e+07	5.32997e+07	5.36052e+07	4.315e+07	1.69247	1.0863	1.20773	2.16676	2.40401	2.02149	0.216515	0.182573	0.240195	0.418336	0.399696	0.386427	1.48133e-07	0.0094	0.001	0.001	0.001	0.001	0.0027	Cluster1
hsa04810 Regulation of actin cytoskeleton	1.73253e-05	4.51	P26006	Integrin alpha-3 OS=Homo sapiens OX=9606 GN=ITGA3 PE=1 SV=5	ITGA3	28	30	1054	30	30	K06482	116.5	4.96095e+08	3.77928e+08	4.22562e+08	1.01918e+09	9.81178e+08	9.43321e+08	8.12875e+08	7.0956e+08	6.68776e+08	8.68032e+08	9.34344e+08	8.35447e+08	0.734855	0.54624	0.546668	1.26445	1.33317	1.34507	1.11975	1.13604	0.943357	1.17962	1.20625	1.29543	6.31212e-05	0.001	0.001	0.001	0.1358	0.8327	0.3926	Cluster1
hsa04810 Regulation of actin cytoskeleton	1.73253e-05	4.51	P26038	Moesin OS=Homo sapiens OX=9606 GN=MSN PE=1 SV=3	MSN	67	55	2051	40	59	K05763	67.8	2.12909e+09	1.42959e+09	1.59266e+09	4.05424e+09	4.2662e+09	2.95444e+09	2.98646e+09	2.7973e+09	2.54377e+09	2455871957	2.54502e+09	2.05358e+09	0.899219	0.589144	0.587477	1.43414	1.65278	1.20114	1.17297	1.27696	1.02307	0.951585	0.93682	0.907905	0.00243238	0.0019	0.0138	0.1374	0.4262	0.0455	0.4028	Cluster1
hsa04810 Regulation of actin cytoskeleton	1.73253e-05	4.51	P46108	Adapter molecule crk OS=Homo sapiens OX=9606 GN=CRK PE=1 SV=2	CRK	25	5	31	5	5	K04438	33.8	4.91119e+06	4.99004e+06	6.26044e+06	7.86352e+06	5.47336e+06	5.31025e+06	8.49588e+06	4.59779e+06	7.21466e+06	5.08292e+06	3.85126e+06	2.56582e+06	0.9904	0.981899	1.10262	1.32817	1.01247	1.03083	1.59329	1.00217	1.38548	0.940392	0.676894	0.541636	0.0280742	0.9	0.4935	0.1748	0.7608	0.0843	0.0223	Cluster1
hsa04810 Regulation of actin cytoskeleton	1.73253e-05	4.51	P61160	Actin-related protein 2 OS=Homo sapiens OX=9606 GN=ACTR2 PE=1 SV=1	ACTR2	40	13	261	13	13	K17260	44.7	7.63477e+07	7.3215e+07	7.88721e+07	1.0465e+08	8.92735e+07	9.09957e+07	6.63322e+07	5.65135e+07	6.97847e+07	6.87321e+07	8.37723e+07	6.98316e+07	1.10486	1.03383	0.996856	1.26842	1.18505	1.2676	0.892685	0.883959	0.961682	0.912522	1.05659	1.05784	0.00135686	0.0285	0.0832	0.8532	0.001	0.0101	0.2408	Cluster1
hsa04810 Regulation of actin cytoskeleton	1.73253e-05	4.51	P62328	Thymosin beta-4 OS=Homo sapiens OX=9606 GN=TMSB4X PE=1 SV=2	TMSB4X	77	5	111	4	4	K05764	5.1	9.00415e+07	1.00902e+08	1.12263e+08	5.83931e+08	3.80993e+08	3.76628e+08	2.31555e+08	1.6146e+08	2.13821e+08	5.79228e+07	5.64602e+07	3.47758e+07	0.503855	0.550933	0.548649	2.73676	1.95561	2.02873	1.20498	0.976551	1.13939	0.29736	0.275359	0.203703	5.91866e-07	0.001	0.0015	0.0013	0.0019	0.001	0.001	Cluster1
hsa04810 Regulation of actin cytoskeleton	1.73253e-05	4.51	Q13683	Integrin alpha-7 OS=Homo sapiens OX=9606 GN=ITGA7 PE=1 SV=3	ITGA7	28	21	175	21	21	K06583	128.9	2.68608e+06	2.15147e+06	5.06039e+06	6.10515e+07	5.13575e+07	5.35254e+07	2.80105e+07	20979501	2.42157e+07	1.82488e+07	2.03019e+07	1.57262e+07	0.118969	0.0929803	0.195748	2.26478	2.08652	2.28205	1.15372	1.00434	1.02134	0.74152	0.783693	0.729118	6.81625e-07	0.001	0.001	0.001	0.0076	0.001	0.2195	Cluster1
[truncated: 828 more rows]

## Sheet: Cluster2
KEGG pathway	Mapping	Background	All Mapping	All Background	Fold Enrichment	Fisher's exact test p value	-log10(p value)	Related proteins
[truncated: 173 more rows]

[truncated: 10 more sheets: Cluster2 Pathway2Protein, Cluster3, Cluster3 Pathway2Protein, Cluster4, Cluster4 Pathway2Protein, Cluster5, Cluster5 Pathway2Protein, Cluster6, Cluster6 Pathway2Protein, Sheet1]
