# Supplementary material for: Temozolomide promotes glioblastoma stemness expression through senescence-associated reprogramming via HIF1α/HIF2α regulation
Source: Cell Death Dis. 2025 Apr 19;16(1):317. doi: 10.1038/s41419-025-07617-w (PMC12009364; doi:10.1038/s41419-025-07617-w)
Supplement: Supplementary file 5 — Table S5 [file 41419_2025_7617_MOESM5_ESM.xlsx]

## Sheet: Sheet1
		Table S5 GO terms analysis according to differential genes expression of mRNA sequence
U87
GO.ID	Term	Ontology	Significant	Annotated	Pvalue	Qvalue	Signi_id	Signi_symbol
GO:0051301	cell division	biological process	131/1991	602/18974	1.9e-16	2.93892e-12	ENSG00000002822(-1.19954256629),ENSG00000003096(7.03395645179),ENSG00000011426(-1.45880564627),ENSG00000013810(-1.27580379531),ENSG00000051382(-1.01544644842),ENSG00000062650(-1.03912282255),ENSG00000066279(-2.97819257928),ENSG00000072501(-1.91192175168),ENSG00000072864(-1.27377010773),ENSG00000073350(2.182809007),ENSG00000075131(-1.18018717867),ENSG00000075188(-1.09618317939),ENSG00000076382(-1.…	MAD1L1(-1.19954256629),KLHL13(7.03395645179),ANLN(-1.45880564627),TACC3(-1.27580379531),PIK3CB(-1.01544644842),WAPL(-1.03912282255),ASPM(-2.97819257928),SMC1A(-1.91192175168),NDE1(-1.27377010773),LLGL2(2.182809007),TIPIN(-1.18018717867),NUP37(-1.09618317939),SPAG5(-1.13721783792),NDC80(-1.36071013454),PDS5B(-1.53263858313),SEH1L(-1.06950696596),ZW10(-1.2773049465),AURKA(-1.42637353555),TPX2(-1.42…
GO:0016043	cellular component organization	biological process	827/1991	6331/18974	5e-16	3.867e-12	ENSG00000001617(-11.1138224582),ENSG00000002822(-1.19954256629),ENSG00000003137(8.38301401669),ENSG00000004399(-1.80508453677),ENSG00000004838(-7.019193847),ENSG00000005022(-1.1844918409),ENSG00000006606(1.28460164513),ENSG00000006652(-1.1831733197),ENSG00000007312(-3.95806127942),ENSG00000008311(-1.00644475867),ENSG00000011347(2.802605358),ENSG00000011426(-1.45880564627),ENSG00000011465(13.67459…	SEMA3F(-11.1138224582),MAD1L1(-1.19954256629),CYP26B1(8.38301401669),PLXND1(-1.80508453677),ZMYND10(-7.019193847),SLC25A5(-1.1844918409),CCL26(1.28460164513),IFRD1(-1.1831733197),CD79B(-3.95806127942),AASS(-1.00644475867),SYT7(2.802605358),ANLN(-1.45880564627),DCN(13.6745946774),TACC3(-1.27580379531),ACPP(3.55502122385),ZMYND11(-1.21404684641),NUDCD3(-1.09904574095),ISL1(11.1930632791),SYT13(-2.8…
GO:0071840	cellular component organization or biogenesis	biological process	841/1991	6558/18974	3.4e-14	1.70148e-10	ENSG00000001497(-1.0849402421),ENSG00000001617(-11.1138224582),ENSG00000002822(-1.19954256629),ENSG00000003137(8.38301401669),ENSG00000004399(-1.80508453677),ENSG00000004838(-7.019193847),ENSG00000005022(-1.1844918409),ENSG00000006606(1.28460164513),ENSG00000006652(-1.1831733197),ENSG00000007312(-3.95806127942),ENSG00000008311(-1.00644475867),ENSG00000011347(2.802605358),ENSG00000011426(-1.458805…	LAS1L(-1.0849402421),SEMA3F(-11.1138224582),MAD1L1(-1.19954256629),CYP26B1(8.38301401669),PLXND1(-1.80508453677),ZMYND10(-7.019193847),SLC25A5(-1.1844918409),CCL26(1.28460164513),IFRD1(-1.1831733197),CD79B(-3.95806127942),AASS(-1.00644475867),SYT7(2.802605358),ANLN(-1.45880564627),DCN(13.6745946774),TACC3(-1.27580379531),ACPP(3.55502122385),ZMYND11(-1.21404684641),NUDCD3(-1.09904574095),ISL1(11.1…
GO:0000819	sister chromatid segregation	biological process	64/1991	225/18974	4.5e-14	1.70148e-10	ENSG00000002822(-1.19954256629),ENSG00000013810(-1.27580379531),ENSG00000062650(-1.03912282255),ENSG00000072501(-1.91192175168),ENSG00000072864(-1.27377010773),ENSG00000075188(-1.09618317939),ENSG00000076382(-1.13721783792),ENSG00000077097(-2.44452716009),ENSG00000080986(-1.36071013454),ENSG00000083642(-1.53263858313),ENSG00000085224(-1.14795971259),ENSG00000085415(-1.06950696596),ENSG00000086827…	MAD1L1(-1.19954256629),TACC3(-1.27580379531),WAPL(-1.03912282255),SMC1A(-1.91192175168),NDE1(-1.27377010773),NUP37(-1.09618317939),SPAG5(-1.13721783792),TOP2B(-2.44452716009),NDC80(-1.36071013454),PDS5B(-1.53263858313),ATRX(-1.14795971259),SEH1L(-1.06950696596),ZW10(-1.2773049465),BIRC5(-1.39536617371),KIF4A(-1.43103879855),STAG2(-1.22813087804),CENPI(-1.79005563059),SMC3(-1.41134047236),NCAPG(-1…
GO:0000070	mitotic sister chromatid segregation	biological process	47/1991	137/18974	5.5e-14	1.70148e-10	ENSG00000002822(-1.19954256629),ENSG00000013810(-1.27580379531),ENSG00000062650(-1.03912282255),ENSG00000072501(-1.91192175168),ENSG00000076382(-1.13721783792),ENSG00000080986(-1.36071013454),ENSG00000083642(-1.53263858313),ENSG00000085224(-1.14795971259),ENSG00000085415(-1.06950696596),ENSG00000086827(-1.2773049465),ENSG00000090889(-1.43103879855),ENSG00000108055(-1.41134047236),ENSG00000109805(…	MAD1L1(-1.19954256629),TACC3(-1.27580379531),WAPL(-1.03912282255),SMC1A(-1.91192175168),SPAG5(-1.13721783792),NDC80(-1.36071013454),PDS5B(-1.53263858313),ATRX(-1.14795971259),SEH1L(-1.06950696596),ZW10(-1.2773049465),KIF4A(-1.43103879855),SMC3(-1.41134047236),NCAPG(-1.43338130498),SMC4(-1.86508956167),CDC20(-1.50265745974),NEK2(-1.18158193267),CENPF(-1.37436917338),KIF14(-2.26101432985),DUSP1(1.2…
GO:0140014	mitotic nuclear division	biological process	68/1991	252/18974	1.2e-13	2.87263e-10	ENSG00000002822(-1.19954256629),ENSG00000011426(-1.45880564627),ENSG00000013810(-1.27580379531),ENSG00000062650(-1.03912282255),ENSG00000072501(-1.91192175168),ENSG00000076382(-1.13721783792),ENSG00000080986(-1.36071013454),ENSG00000083642(-1.53263858313),ENSG00000085224(-1.14795971259),ENSG00000085415(-1.06950696596),ENSG00000086827(-1.2773049465),ENSG00000087586(-1.42637353555),ENSG00000088325(…	MAD1L1(-1.19954256629),ANLN(-1.45880564627),TACC3(-1.27580379531),WAPL(-1.03912282255),SMC1A(-1.91192175168),SPAG5(-1.13721783792),NDC80(-1.36071013454),PDS5B(-1.53263858313),ATRX(-1.14795971259),SEH1L(-1.06950696596),ZW10(-1.2773049465),AURKA(-1.42637353555),TPX2(-1.4231081689),BIRC5(-1.39536617371),KIF4A(-1.43103879855),MYBL2(-1.52861091286),BMP7(6.63498649833),SMC3(-1.41134047236),NCAPG(-1.433…
GO:0048285	organelle fission	biological process	100/1991	447/18974	1.3e-13	2.87263e-10	ENSG00000002822(-1.19954256629),ENSG00000003137(8.38301401669),ENSG00000011426(-1.45880564627),ENSG00000011465(13.6745946774),ENSG00000013810(-1.27580379531),ENSG00000058804(-1.01631206297),ENSG00000062650(-1.03912282255),ENSG00000066279(-2.97819257928),ENSG00000071242(1.17324163729),ENSG00000071539(-1.17778985839),ENSG00000072501(-1.91192175168),ENSG00000076242(-1.26139568471),ENSG00000076382(-1…	MAD1L1(-1.19954256629),CYP26B1(8.38301401669),ANLN(-1.45880564627),DCN(13.6745946774),TACC3(-1.27580379531),NDC1(-1.01631206297),WAPL(-1.03912282255),ASPM(-2.97819257928),RPS6KA2(1.17324163729),TRIP13(-1.17778985839),SMC1A(-1.91192175168),MLH1(-1.26139568471),SPAG5(-1.13721783792),TOP2B(-2.44452716009),NDC80(-1.36071013454),PDS5B(-1.53263858313),ATRX(-1.14795971259),SEH1L(-1.06950696596),ZW10(-1.…
GO:0007059	chromosome segregation	biological process	82/1991	346/18974	8.6e-13	1.66281e-09	ENSG00000002822(-1.19954256629),ENSG00000005022(-1.1844918409),ENSG00000013810(-1.27580379531),ENSG00000058804(-1.01631206297),ENSG00000062650(-1.03912282255),ENSG00000070950(-1.03267199763),ENSG00000071539(-1.17778985839),ENSG00000072501(-1.91192175168),ENSG00000072864(-1.27377010773),ENSG00000075188(-1.09618317939),ENSG00000076242(-1.26139568471),ENSG00000076382(-1.13721783792),ENSG00000077097(…	MAD1L1(-1.19954256629),SLC25A5(-1.1844918409),TACC3(-1.27580379531),NDC1(-1.01631206297),WAPL(-1.03912282255),RAD18(-1.03267199763),TRIP13(-1.17778985839),SMC1A(-1.91192175168),NDE1(-1.27377010773),NUP37(-1.09618317939),MLH1(-1.26139568471),SPAG5(-1.13721783792),TOP2B(-2.44452716009),NDC80(-1.36071013454),PDS5B(-1.53263858313),ATRX(-1.14795971259),SEH1L(-1.06950696596),ZW10(-1.2773049465),BIRC5(-…
GO:0006928	movement of cell or subcellular component	biological process	311/1991	2052/18974	2.3e-12	3.37484e-09	ENSG00000001617(-11.1138224582),ENSG00000004399(-1.80508453677),ENSG00000006283(2.63888773674),ENSG00000006606(1.28460164513),ENSG00000010438(-4.51047633371),ENSG00000011426(-1.45880564627),ENSG00000011465(13.6745946774),ENSG00000016082(11.1930632791),ENSG00000019991(2.09523398429),ENSG00000021645(2.63374674201),ENSG00000032742(-1.80017144127),ENSG00000035499(-1.37193921345),ENSG00000044574(1.016…	SEMA3F(-11.1138224582),PLXND1(-1.80508453677),CACNA1G(2.63888773674),CCL26(1.28460164513),PRSS3(-4.51047633371),ANLN(-1.45880564627),DCN(13.6745946774),ISL1(11.1930632791),HGF(2.09523398429),NRXN3(2.63374674201),IFT88(-1.80017144127),DEPDC1B(-1.37193921345),HSPA5(1.01601996103),DTNBP1(-1.37691619209),PIK3CB(-1.01544644842),KCNQ1(-4.51450559163),LAMC2(-1.24663719027),CCAR1(-1.30505976171),PTPRU(1.…
GO:0098813	nuclear chromosome segregation	biological process	74/1991	303/18974	2.3e-12	3.37484e-09	ENSG00000002822(-1.19954256629),ENSG00000013810(-1.27580379531),ENSG00000058804(-1.01631206297),ENSG00000062650(-1.03912282255),ENSG00000071539(-1.17778985839),ENSG00000072501(-1.91192175168),ENSG00000072864(-1.27377010773),ENSG00000075188(-1.09618317939),ENSG00000076242(-1.26139568471),ENSG00000076382(-1.13721783792),ENSG00000077097(-2.44452716009),ENSG00000080986(-1.36071013454),ENSG00000083642…	MAD1L1(-1.19954256629),TACC3(-1.27580379531),NDC1(-1.01631206297),WAPL(-1.03912282255),TRIP13(-1.17778985839),SMC1A(-1.91192175168),NDE1(-1.27377010773),NUP37(-1.09618317939),MLH1(-1.26139568471),SPAG5(-1.13721783792),TOP2B(-2.44452716009),NDC80(-1.36071013454),PDS5B(-1.53263858313),ATRX(-1.14795971259),SEH1L(-1.06950696596),ZW10(-1.2773049465),BIRC5(-1.39536617371),KIF4A(-1.43103879855),FAM83D(-…
GO:0007049	cell cycle	biological process	282/1991	1832/18974	5.1e-12	6.5739e-09	ENSG00000002822(-1.19954256629),ENSG00000003096(7.03395645179),ENSG00000003137(8.38301401669),ENSG00000006634(-1.29525089226),ENSG00000009950(-1.58268007423),ENSG00000011426(-1.45880564627),ENSG00000013810(-1.27580379531),ENSG00000015171(-1.21404684641),ENSG00000019991(2.09523398429),ENSG00000022267(4.77482648717),ENSG00000025039(-2.35765674605),ENSG00000058804(-1.01631206297),ENSG00000060339(-1.…	MAD1L1(-1.19954256629),KLHL13(7.03395645179),CYP26B1(8.38301401669),DBF4(-1.29525089226),MLXIPL(-1.58268007423),ANLN(-1.45880564627),TACC3(-1.27580379531),ZMYND11(-1.21404684641),HGF(2.09523398429),FHL1(4.77482648717),RRAGD(-2.35765674605),NDC1(-1.01631206297),CCAR1(-1.30505976171),LZTS1(2.20703639497),WAPL(-1.03912282255),ASPM(-2.97819257928),RASSF1(-1.45848495423),PRR11(-1.40462424309),RPS6KA2(…
GO:0000278	mitotic cell cycle	biological process	170/1991	977/18974	1.2e-11	1.32583e-08	ENSG00000002822(-1.19954256629),ENSG00000006634(-1.29525089226),ENSG00000011426(-1.45880564627),ENSG00000013810(-1.27580379531),ENSG00000019991(2.09523398429),ENSG00000022267(4.77482648717),ENSG00000058804(-1.01631206297),ENSG00000061337(2.20703639497),ENSG00000062650(-1.03912282255),ENSG00000072501(-1.91192175168),ENSG00000072571(-1.83316877022),ENSG00000072864(-1.27377010773),ENSG00000073111(-1…	MAD1L1(-1.19954256629),DBF4(-1.29525089226),ANLN(-1.45880564627),TACC3(-1.27580379531),HGF(2.09523398429),FHL1(4.77482648717),NDC1(-1.01631206297),LZTS1(2.20703639497),WAPL(-1.03912282255),SMC1A(-1.91192175168),HMMR(-1.83316877022),NDE1(-1.27377010773),MCM2(-1.15382210227),TIPIN(-1.18018717867),NUP37(-1.09618317939),GTSE1(-1.38312721582),DLG1(-1.01713045155),SPAG5(-1.13721783792),TOP2B(-2.4445271…
GO:0022402	cell cycle process	biological process	214/1991	1339/18974	9.5e-11	9.18413e-08	ENSG00000002822(-1.19954256629),ENSG00000003096(7.03395645179),ENSG00000003137(8.38301401669),ENSG00000006634(-1.29525089226),ENSG00000009950(-1.58268007423),ENSG00000011426(-1.45880564627),ENSG00000013810(-1.27580379531),ENSG00000022267(4.77482648717),ENSG00000025039(-2.35765674605),ENSG00000058804(-1.01631206297),ENSG00000061337(2.20703639497),ENSG00000062650(-1.03912282255),ENSG00000066279(-2.…	MAD1L1(-1.19954256629),KLHL13(7.03395645179),CYP26B1(8.38301401669),DBF4(-1.29525089226),MLXIPL(-1.58268007423),ANLN(-1.45880564627),TACC3(-1.27580379531),FHL1(4.77482648717),RRAGD(-2.35765674605),NDC1(-1.01631206297),LZTS1(2.20703639497),WAPL(-1.03912282255),ASPM(-2.97819257928),RASSF1(-1.45848495423),PRR11(-1.40462424309),RPS6KA2(1.17324163729),TRIP13(-1.17778985839),SMC1A(-1.91192175168),HMMR(…
GO:0032502	developmental process	biological process	782/1991	6287/18974	6.9e-10	5.33646e-07	ENSG00000001617(-11.1138224582),ENSG00000002822(-1.19954256629),ENSG00000003137(8.38301401669),ENSG00000004399(-1.80508453677),ENSG00000004846(3.45602847371),ENSG00000006377(12.656300462),ENSG00000006652(-1.1831733197),ENSG00000007312(-3.95806127942),ENSG00000009950(-1.58268007423),ENSG00000010030(12.2800196542),ENSG00000011332(-1.35019381794),ENSG00000011426(-1.45880564627),ENSG00000011465(13.67…	SEMA3F(-11.1138224582),MAD1L1(-1.19954256629),CYP26B1(8.38301401669),PLXND1(-1.80508453677),ABCB5(3.45602847371),DLX6(12.656300462),IFRD1(-1.1831733197),CD79B(-3.95806127942),MLXIPL(-1.58268007423),ETV7(12.2800196542),DPF1(-1.35019381794),ANLN(-1.45880564627),DCN(13.6745946774),TACC3(-1.27580379531),NUDCD3(-1.09904574095),ISL1(11.1930632791),HGF(2.09523398429),PLEKHB1(-1.50972728427),NRXN3(2.6337…
GO:0010564	regulation of cell cycle process	biological process	117/1991	641/18974	1.3e-09	8.74278e-07	ENSG00000002822(-1.19954256629),ENSG00000009950(-1.58268007423),ENSG00000011426(-1.45880564627),ENSG00000013810(-1.27580379531),ENSG00000022267(4.77482648717),ENSG00000062650(-1.03912282255),ENSG00000071242(1.17324163729),ENSG00000072501(-1.91192175168),ENSG00000075131(-1.18018717867),ENSG00000075218(-1.38312721582),ENSG00000076382(-1.13721783792),ENSG00000077684(-1.19686233957),ENSG00000078098(1…	MAD1L1(-1.19954256629),MLXIPL(-1.58268007423),ANLN(-1.45880564627),TACC3(-1.27580379531),FHL1(4.77482648717),WAPL(-1.03912282255),RPS6KA2(1.17324163729),SMC1A(-1.91192175168),TIPIN(-1.18018717867),GTSE1(-1.38312721582),SPAG5(-1.13721783792),JADE1(-1.19686233957),FAP(1.85989401877),NDC80(-1.36071013454),SMARCD3(-1.37885174159),ATRX(-1.14795971259),TXLNG(-1.17074313229),ZW10(-1.2773049465),AURKA(-1…
GO:0016477	cell migration	biological process	218/1991	1423/18974	2.9e-09	1.86905e-06	ENSG00000001617(-11.1138224582),ENSG00000004399(-1.80508453677),ENSG00000006606(1.28460164513),ENSG00000010438(-4.51047633371),ENSG00000011426(-1.45880564627),ENSG00000011465(13.6745946774),ENSG00000016082(11.1930632791),ENSG00000019991(2.09523398429),ENSG00000035499(-1.37193921345),ENSG00000044574(1.01601996103),ENSG00000051382(-1.01544644842),ENSG00000058085(-1.24663719027),ENSG00000060339(-1.3…	SEMA3F(-11.1138224582),PLXND1(-1.80508453677),CCL26(1.28460164513),PRSS3(-4.51047633371),ANLN(-1.45880564627),DCN(13.6745946774),ISL1(11.1930632791),HGF(2.09523398429),DEPDC1B(-1.37193921345),HSPA5(1.01601996103),PIK3CB(-1.01544644842),LAMC2(-1.24663719027),CCAR1(-1.30505976171),PTPRU(1.57727458014),TNK2(-1.08970914571),SLK(-1.27090971172),ASPM(-2.97819257928),HYAL2(-1.14357333113),NDE1(-1.273770…
GO:0040011	locomotion	biological process	265/1991	1812/18974	4.8e-09	2.91512e-06	ENSG00000001617(-11.1138224582),ENSG00000004399(-1.80508453677),ENSG00000006606(1.28460164513),ENSG00000010438(-4.51047633371),ENSG00000011426(-1.45880564627),ENSG00000011465(13.6745946774),ENSG00000016082(11.1930632791),ENSG00000019991(2.09523398429),ENSG00000021645(2.63374674201),ENSG00000035499(-1.37193921345),ENSG00000044574(1.01601996103),ENSG00000051382(-1.01544644842),ENSG00000058085(-1.24…	SEMA3F(-11.1138224582),PLXND1(-1.80508453677),CCL26(1.28460164513),PRSS3(-4.51047633371),ANLN(-1.45880564627),DCN(13.6745946774),ISL1(11.1930632791),HGF(2.09523398429),NRXN3(2.63374674201),DEPDC1B(-1.37193921345),HSPA5(1.01601996103),PIK3CB(-1.01544644842),LAMC2(-1.24663719027),CCAR1(-1.30505976171),PTPRU(1.57727458014),TNK2(-1.08970914571),SLK(-1.27090971172),ASPM(-2.97819257928),HYAL2(-1.143573…
GO:0051783	regulation of nuclear division	biological process	46/1991	178/18974	4.9e-09	2.91512e-06	ENSG00000002822(-1.19954256629),ENSG00000011426(-1.45880564627),ENSG00000013810(-1.27580379531),ENSG00000071242(1.17324163729),ENSG00000080986(-1.36071013454),ENSG00000085224(-1.14795971259),ENSG00000086827(-1.2773049465),ENSG00000087586(-1.42637353555),ENSG00000092345(1.21176261505),ENSG00000101144(6.63498649833),ENSG00000113721(1.42149252122),ENSG00000115008(4.85020227377),ENSG00000117399(-1.50…	MAD1L1(-1.19954256629),ANLN(-1.45880564627),TACC3(-1.27580379531),RPS6KA2(1.17324163729),NDC80(-1.36071013454),ATRX(-1.14795971259),ZW10(-1.2773049465),AURKA(-1.42637353555),DAZL(1.21176261505),BMP7(6.63498649833),PDGFRB(1.42149252122),IL1A(4.85020227377),CDC20(-1.50265745974),NEK2(-1.18158193267),CENPF(-1.37436917338),DUSP1(1.2171371455),IL1B(14.7695460319),DLGAP5(-1.77474858205),LIF(1.015366993…
GO:0051726	regulation of cell cycle	biological process	174/1991	1086/18974	5.2e-09	2.97902e-06	ENSG00000002822(-1.19954256629),ENSG00000009950(-1.58268007423),ENSG00000011426(-1.45880564627),ENSG00000013810(-1.27580379531),ENSG00000022267(4.77482648717),ENSG00000025039(-2.35765674605),ENSG00000062650(-1.03912282255),ENSG00000066279(-2.97819257928),ENSG00000068028(-1.45848495423),ENSG00000068489(-1.40462424309),ENSG00000071242(1.17324163729),ENSG00000072501(-1.91192175168),ENSG00000075131(-…	MAD1L1(-1.19954256629),MLXIPL(-1.58268007423),ANLN(-1.45880564627),TACC3(-1.27580379531),FHL1(4.77482648717),RRAGD(-2.35765674605),WAPL(-1.03912282255),ASPM(-2.97819257928),RASSF1(-1.45848495423),PRR11(-1.40462424309),RPS6KA2(1.17324163729),SMC1A(-1.91192175168),TIPIN(-1.18018717867),GTSE1(-1.38312721582),DLG1(-1.01713045155),SPAG5(-1.13721783792),TOP2B(-2.44452716009),JADE1(-1.19686233957),FAP(1…
GO:0048870	cell motility	biological process	233/1991	1557/18974	6.4e-09	3.41363e-06	ENSG00000001617(-11.1138224582),ENSG00000004399(-1.80508453677),ENSG00000006606(1.28460164513),ENSG00000010438(-4.51047633371),ENSG00000011426(-1.45880564627),ENSG00000011465(13.6745946774),ENSG00000016082(11.1930632791),ENSG00000019991(2.09523398429),ENSG00000035499(-1.37193921345),ENSG00000044574(1.01601996103),ENSG00000051382(-1.01544644842),ENSG00000058085(-1.24663719027),ENSG00000060339(-1.3…	SEMA3F(-11.1138224582),PLXND1(-1.80508453677),CCL26(1.28460164513),PRSS3(-4.51047633371),ANLN(-1.45880564627),DCN(13.6745946774),ISL1(11.1930632791),HGF(2.09523398429),DEPDC1B(-1.37193921345),HSPA5(1.01601996103),PIK3CB(-1.01544644842),LAMC2(-1.24663719027),CCAR1(-1.30505976171),PTPRU(1.57727458014),TNK2(-1.08970914571),SLK(-1.27090971172),ASPM(-2.97819257928),HYAL2(-1.14357333113),NDE1(-1.273770…
GO:2000145	regulation of cell motility	biological process	134/1991	795/18974	1.6e-08	7.27906e-06	ENSG00000004399(-1.80508453677),ENSG00000006606(1.28460164513),ENSG00000011465(13.6745946774),ENSG00000019991(2.09523398429),ENSG00000044574(1.01601996103),ENSG00000058085(-1.24663719027),ENSG00000060339(-1.30505976171),ENSG00000060656(1.57727458014),ENSG00000065613(-1.27090971172),ENSG00000068001(-1.14357333113),ENSG00000075218(-1.38312721582),ENSG00000076201(-1.05820437738),ENSG00000076356(1.13…	PLXND1(-1.80508453677),CCL26(1.28460164513),DCN(13.6745946774),HGF(2.09523398429),HSPA5(1.01601996103),LAMC2(-1.24663719027),CCAR1(-1.30505976171),PTPRU(1.57727458014),SLK(-1.27090971172),HYAL2(-1.14357333113),GTSE1(-1.38312721582),PTPN23(-1.05820437738),PLXNA2(1.1388152782),MCAM(-1.37468223728),PAK3(-6.32639420739),CXCL2(1.24653447183),ICAM1(9.92102268211),ZNF268(-2.73461525972),HMOX1(1.22022774…
GO:0030334	regulation of cell migration	biological process	126/1991	741/18974	2.5e-08	1.04514e-05	ENSG00000004399(-1.80508453677),ENSG00000006606(1.28460164513),ENSG00000011465(13.6745946774),ENSG00000019991(2.09523398429),ENSG00000044574(1.01601996103),ENSG00000058085(-1.24663719027),ENSG00000060339(-1.30505976171),ENSG00000060656(1.57727458014),ENSG00000065613(-1.27090971172),ENSG00000068001(-1.14357333113),ENSG00000075218(-1.38312721582),ENSG00000076201(-1.05820437738),ENSG00000076356(1.13…	PLXND1(-1.80508453677),CCL26(1.28460164513),DCN(13.6745946774),HGF(2.09523398429),HSPA5(1.01601996103),LAMC2(-1.24663719027),CCAR1(-1.30505976171),PTPRU(1.57727458014),SLK(-1.27090971172),HYAL2(-1.14357333113),GTSE1(-1.38312721582),PTPN23(-1.05820437738),PLXNA2(1.1388152782),MCAM(-1.37468223728),PAK3(-6.32639420739),CXCL2(1.24653447183),ICAM1(9.92102268211),ZNF268(-2.73461525972),HMOX1(1.22022774…
GO:0008283	cell proliferation	biological process	297/1991	2125/18974	5e-08	1.88634e-05	ENSG00000002822(-1.19954256629),ENSG00000005022(-1.1844918409),ENSG00000006377(12.656300462),ENSG00000006606(1.28460164513),ENSG00000009950(-1.58268007423),ENSG00000013810(-1.27580379531),ENSG00000015171(-1.21404684641),ENSG00000016082(11.1930632791),ENSG00000019991(2.09523398429),ENSG00000049249(2.28896663144),ENSG00000051382(-1.01544644842),ENSG00000057657(1.07136787359),ENSG00000058056(-1.6557…	MAD1L1(-1.19954256629),SLC25A5(-1.1844918409),DLX6(12.656300462),CCL26(1.28460164513),MLXIPL(-1.58268007423),TACC3(-1.27580379531),ZMYND11(-1.21404684641),ISL1(11.1930632791),HGF(2.09523398429),TNFRSF9(2.28896663144),PIK3CB(-1.01544644842),PRDM1(1.07136787359),USP13(-1.65573394931),LAMC2(-1.24663719027),RASGRF1(-3.79960661008),CCAR1(-1.30505976171),PTPRU(1.57727458014),TNK2(-1.08970914571),WAPL(-…
GO:0040012	regulation of locomotion	biological process	143/1991	886/18974	8.3e-08	2.85299e-05	ENSG00000001617(-11.1138224582),ENSG00000004399(-1.80508453677),ENSG00000006606(1.28460164513),ENSG00000011465(13.6745946774),ENSG00000019991(2.09523398429),ENSG00000044574(1.01601996103),ENSG00000058085(-1.24663719027),ENSG00000060339(-1.30505976171),ENSG00000060656(1.57727458014),ENSG00000065613(-1.27090971172),ENSG00000068001(-1.14357333113),ENSG00000075218(-1.38312721582),ENSG00000076201(-1.0…	SEMA3F(-11.1138224582),PLXND1(-1.80508453677),CCL26(1.28460164513),DCN(13.6745946774),HGF(2.09523398429),HSPA5(1.01601996103),LAMC2(-1.24663719027),CCAR1(-1.30505976171),PTPRU(1.57727458014),SLK(-1.27090971172),HYAL2(-1.14357333113),GTSE1(-1.38312721582),PTPN23(-1.05820437738),PLXNA2(1.1388152782),MCAM(-1.37468223728),PAK3(-6.32639420739),CXCL2(1.24653447183),OPRK1(-2.67083649078),ICAM1(9.9210226…
GO:0040017	positive regulation of locomotion	biological process	87/1991	478/18974	2e-07	5.62473e-05	ENSG00000006606(1.28460164513),ENSG00000019991(2.09523398429),ENSG00000044574(1.01601996103),ENSG00000058085(-1.24663719027),ENSG00000060339(-1.30505976171),ENSG00000075218(-1.38312721582),ENSG00000076706(-1.37468223728),ENSG00000077264(-6.32639420739),ENSG00000081041(1.24653447183),ENSG00000082556(-2.67083649078),ENSG00000090339(9.92102268211),ENSG00000090612(-2.73461525972),ENSG00000101558(-1.1…	CCL26(1.28460164513),HGF(2.09523398429),HSPA5(1.01601996103),LAMC2(-1.24663719027),CCAR1(-1.30505976171),GTSE1(-1.38312721582),MCAM(-1.37468223728),PAK3(-6.32639420739),CXCL2(1.24653447183),OPRK1(-2.67083649078),ICAM1(9.92102268211),ZNF268(-2.73461525972),VAPA(-1.18464702092),CORO1A(-1.72744171302),FBXO31(-1.01548457763),TGFBR1(1.13233266549),SPOCK2(6.43119913689),SMC3(-1.41134047236),PFN1(-1.169…
GO:0090068	positive regulation of cell cycle process	biological process	58/1991	277/18974	2e-07	5.62473e-05	ENSG00000075218(-1.38312721582),ENSG00000078098(1.85989401877),ENSG00000080986(-1.36071013454),ENSG00000082014(-1.37885174159),ENSG00000085224(-1.14795971259),ENSG00000087586(-1.42637353555),ENSG00000090097(-1.43040062323),ENSG00000092345(1.21176261505),ENSG00000101224(-1.1167037616),ENSG00000101447(-1.56048194326),ENSG00000113721(1.42149252122),ENSG00000114346(-1.82701497032),ENSG00000114378(-1.…	GTSE1(-1.38312721582),FAP(1.85989401877),NDC80(-1.36071013454),SMARCD3(-1.37885174159),ATRX(-1.14795971259),AURKA(-1.42637353555),PCBP4(-1.43040062323),DAZL(1.21176261505),CDC25B(-1.1167037616),FAM83D(-1.56048194326),PDGFRB(1.42149252122),ECT2(-1.82701497032),HYAL1(-1.82619358479),EIF4G1(-1.72429673917),IL1A(4.85020227377),ID2(-1.32211145922),KIF14(-2.26101432985),CIT(-1.12297428059),CDKN1A(2.671…
GO:0010646	regulation of cell communication	biological process	413/1991	3265/18974	8.7e-06	0.00131933	ENSG00000003137(8.38301401669),ENSG00000005022(-1.1844918409),ENSG00000006606(1.28460164513),ENSG00000008256(-1.22523512097),ENSG00000011347(2.802605358),ENSG00000011465(13.6745946774),ENSG00000014257(3.55502122385),ENSG00000015171(-1.21404684641),ENSG00000016082(11.1930632791),ENSG00000019991(2.09523398429),ENSG00000025039(-2.35765674605),ENSG00000034152(-1.24029486202),ENSG00000035499(-1.371939…	CYP26B1(8.38301401669),SLC25A5(-1.1844918409),CCL26(1.28460164513),CYTH3(-1.22523512097),SYT7(2.802605358),DCN(13.6745946774),ACPP(3.55502122385),ZMYND11(-1.21404684641),ISL1(11.1930632791),HGF(2.09523398429),RRAGD(-2.35765674605),MAP2K3(-1.24029486202),DEPDC1B(-1.37193921345),HSPA5(1.01601996103),DTNBP1(-1.37691619209),WWC3(-1.00706277809),ARHGAP6(6.31731683134),RRM2B(1.30352565567),PIK3CB(-1.01…
GO:0040008	regulation of growth	biological process	105/1991	661/18974	9.2e-06	0.00138161	ENSG00000001617(-11.1138224582),ENSG00000006652(-1.1831733197),ENSG00000022267(4.77482648717),ENSG00000047644(-1.00706277809),ENSG00000064205(2.25901231483),ENSG00000068001(-1.14357333113),ENSG00000076356(1.1388152782),ENSG00000076555(-1.09864665334),ENSG00000077684(-1.19686233957),ENSG00000088812(-1.02594725344),ENSG00000100625(-1.01168045718),ENSG00000101189(-1.18930005034),ENSG00000104415(1.48…	SEMA3F(-11.1138224582),IFRD1(-1.1831733197),FHL1(4.77482648717),WWC3(-1.00706277809),WISP2(2.25901231483),HYAL2(-1.14357333113),PLXNA2(1.1388152782),ACACB(-1.09864665334),JADE1(-1.19686233957),ATRN(-1.02594725344),SIX4(-1.01168045718),MRGBP(-1.18930005034),WISP1(1.48169407293),BBC3(1.23513872413),TGFBR1(1.13233266549),BMPR1A(-1.06351259286),WFS1(-1.0832429227),ZPR1(-1.34034900409),SEMA5A(1.032541…
GO:0030198	extracellular matrix organization	biological process	64/1991	354/18974	9.9e-06	0.00147243	ENSG00000011465(13.6745946774),ENSG00000058085(-1.24663719027),ENSG00000075618(-1.10641029278),ENSG00000078098(1.85989401877),ENSG00000080573(10.2909979801),ENSG00000086619(-1.45096715877),ENSG00000087116(13.1785901625),ENSG00000088727(-1.06769759707),ENSG00000090339(9.92102268211),ENSG00000102265(1.21915848443),ENSG00000102996(1.22275373797),ENSG00000105509(17.9182883339),ENSG00000106799(1.13233…	DCN(13.6745946774),LAMC2(-1.24663719027),FSCN1(-1.10641029278),FAP(1.85989401877),COL5A3(10.2909979801),ERO1B(-1.45096715877),ADAMTS2(13.1785901625),KIF9(-1.06769759707),ICAM1(9.92102268211),TIMP1(1.21915848443),MMP15(1.22275373797),HAS1(17.9182883339),TGFBR1(1.13233266549),SPOCK2(6.43119913689),COL1A1(1.26211105584),VWF(2.22869911707),COL12A1(-1.02985227839),LAMA4(2.65678303865),LOX(2.1224648446…
GO:0090399	replicative senescence	biological process	4/1991	13/18974	0.03984	0.525806	ENSG00000124762(2.67162642905),ENSG00000149311(-1.2820706527),ENSG00000149554(-1.22709571002),ENSG00000164362(-2.42244043176)	CDKN1A(2.67162642905),ATM(-1.2820706527),CHEK1(-1.22709571002),TERT(-2.42244043176)
GO.ID	Term	Ontology	Significant	Annotated	Pvalue	Qvalue	Signi_id	Signi_symbol
GO:0005622	intracellular	cellular component	1768/2100	15544/20493	6e-23	1.128e-19	ENSG00000001497(-1.0849402421),ENSG00000002822(-1.19954256629),ENSG00000003096(7.03395645179),ENSG00000003137(8.38301401669),ENSG00000003249(-1.07354091024),ENSG00000004534(-1.38744275764),ENSG00000004838(-7.019193847),ENSG00000005022(-1.1844918409),ENSG00000005059(-1.28514036389),ENSG00000006283(2.63888773674),ENSG00000006377(12.656300462),ENSG00000006634(-1.29525089226),ENSG00000006652(-1.18317…
GO:0044424	intracellular part	cellular component	1733/2100	15173/20493	1.7e-22	1.598e-19	ENSG00000001497(-1.0849402421),ENSG00000002822(-1.19954256629),ENSG00000003096(7.03395645179),ENSG00000003137(8.38301401669),ENSG00000003249(-1.07354091024),ENSG00000004534(-1.38744275764),ENSG00000004838(-7.019193847),ENSG00000005022(-1.1844918409),ENSG00000005059(-1.28514036389),ENSG00000006283(2.63888773674),ENSG00000006377(12.656300462),ENSG00000006634(-1.29525089226),ENSG00000006652(-1.18317…
GO:0043226	organelle	cellular component	1635/2100	14388/20493	6.8e-17	3.196e-14	ENSG00000000971(2.6478812611),ENSG00000001497(-1.0849402421),ENSG00000002822(-1.19954256629),ENSG00000003137(8.38301401669),ENSG00000004534(-1.38744275764),ENSG00000004838(-7.019193847),ENSG00000005022(-1.1844918409),ENSG00000005059(-1.28514036389),ENSG00000006377(12.656300462),ENSG00000006634(-1.29525089226),ENSG00000006652(-1.1831733197),ENSG00000007312(-3.95806127942),ENSG00000008256(-1.225235…
GO:0043229	intracellular organelle	cellular component	1515/2100	13318/20493	1e-13	3.76e-11	ENSG00000001497(-1.0849402421),ENSG00000002822(-1.19954256629),ENSG00000003137(8.38301401669),ENSG00000004534(-1.38744275764),ENSG00000004838(-7.019193847),ENSG00000005022(-1.1844918409),ENSG00000005059(-1.28514036389),ENSG00000006377(12.656300462),ENSG00000006634(-1.29525089226),ENSG00000006652(-1.1831733197),ENSG00000007312(-3.95806127942),ENSG00000008256(-1.22523512097),ENSG00000008283(-1.1303…
GO:0000793	condensed chromosome	cellular component	60/2100	212/20493	1.3e-13	4.07333e-11	ENSG00000002822(-1.19954256629),ENSG00000062650(-1.03912282255),ENSG00000072501(-1.91192175168),ENSG00000072864(-1.27377010773),ENSG00000075188(-1.09618317939),ENSG00000076242(-1.26139568471),ENSG00000076382(-1.13721783792),ENSG00000080986(-1.36071013454),ENSG00000085224(-1.14795971259),ENSG00000085415(-1.06950696596),ENSG00000086827(-1.2773049465),ENSG00000087586(-1.42637353555),ENSG00000089685(…	MAD1L1(-1.19954256629),WAPL(-1.03912282255),SMC1A(-1.91192175168),NDE1(-1.27377010773),NUP37(-1.09618317939),MLH1(-1.26139568471),SPAG5(-1.13721783792),NDC80(-1.36071013454),ATRX(-1.14795971259),SEH1L(-1.06950696596),ZW10(-1.2773049465),AURKA(-1.42637353555),BIRC5(-1.39536617371),SUV39H1(-1.71586376504),NSMCE4A(-1.0100701451),SMC3(-1.41134047236),NCAPG(-1.43338130498),SMC4(-1.86508956167),CENPA(-…
GO:0000775	chromosome, centromeric region	cellular component	55/2100	199/20493	3.8e-12	7.93778e-10	ENSG00000002822(-1.19954256629),ENSG00000062650(-1.03912282255),ENSG00000072501(-1.91192175168),ENSG00000072864(-1.27377010773),ENSG00000075188(-1.09618317939),ENSG00000076382(-1.13721783792),ENSG00000080986(-1.36071013454),ENSG00000083642(-1.53263858313),ENSG00000085224(-1.14795971259),ENSG00000085415(-1.06950696596),ENSG00000086827(-1.2773049465),ENSG00000087586(-1.42637353555),ENSG00000089685(…	MAD1L1(-1.19954256629),WAPL(-1.03912282255),SMC1A(-1.91192175168),NDE1(-1.27377010773),NUP37(-1.09618317939),SPAG5(-1.13721783792),NDC80(-1.36071013454),PDS5B(-1.53263858313),ATRX(-1.14795971259),SEH1L(-1.06950696596),ZW10(-1.2773049465),AURKA(-1.42637353555),BIRC5(-1.39536617371),SUV39H1(-1.71586376504),STAG2(-1.22813087804),CENPI(-1.79005563059),SMC3(-1.41134047236),NCAPG(-1.43338130498),KAT2B(…
GO:0044464	cell part	cellular component	1947/2100	18120/20493	4.6e-12	8.648e-10	ENSG00000001497(-1.0849402421),ENSG00000002822(-1.19954256629),ENSG00000003096(7.03395645179),ENSG00000003137(8.38301401669),ENSG00000003249(-1.07354091024),ENSG00000003989(-3.54468706709),ENSG00000004399(-1.80508453677),ENSG00000004534(-1.38744275764),ENSG00000004838(-7.019193847),ENSG00000004846(3.45602847371),ENSG00000005022(-1.1844918409),ENSG00000005059(-1.28514036389),ENSG00000006283(2.6388…
GO:0005623	cell	cellular component	1949/2100	18150/20493	6.3e-12	1.07673e-09	ENSG00000001497(-1.0849402421),ENSG00000002822(-1.19954256629),ENSG00000003096(7.03395645179),ENSG00000003137(8.38301401669),ENSG00000003249(-1.07354091024),ENSG00000003989(-3.54468706709),ENSG00000004399(-1.80508453677),ENSG00000004534(-1.38744275764),ENSG00000004838(-7.019193847),ENSG00000004846(3.45602847371),ENSG00000005022(-1.1844918409),ENSG00000005059(-1.28514036389),ENSG00000006283(2.6388…
GO:0000779	condensed chromosome, centromeric region	cellular component	39/2100	118/20493	1.4e-11	2.19333e-09	ENSG00000002822(-1.19954256629),ENSG00000072501(-1.91192175168),ENSG00000072864(-1.27377010773),ENSG00000075188(-1.09618317939),ENSG00000076382(-1.13721783792),ENSG00000080986(-1.36071013454),ENSG00000085224(-1.14795971259),ENSG00000085415(-1.06950696596),ENSG00000086827(-1.2773049465),ENSG00000087586(-1.42637353555),ENSG00000089685(-1.39536617371),ENSG00000109805(-1.43338130498),ENSG00000115163(…	MAD1L1(-1.19954256629),SMC1A(-1.91192175168),NDE1(-1.27377010773),NUP37(-1.09618317939),SPAG5(-1.13721783792),NDC80(-1.36071013454),ATRX(-1.14795971259),SEH1L(-1.06950696596),ZW10(-1.2773049465),AURKA(-1.42637353555),BIRC5(-1.39536617371),NCAPG(-1.43338130498),CENPA(-2.20509426589),NEK2(-1.18158193267),CENPF(-1.37436917338),CENPB(-1.39379694126),KNSTRN(-1.22251528054),SGO1(-1.52689855574),CCNB1(-…
GO:0005819	spindle	cellular component	70/2100	319/20493	5.5e-10	6.89333e-08	ENSG00000002822(-1.19954256629),ENSG00000005022(-1.1844918409),ENSG00000013810(-1.27580379531),ENSG00000066279(-2.97819257928),ENSG00000068028(-1.45848495423),ENSG00000071242(1.17324163729),ENSG00000072864(-1.27377010773),ENSG00000073910(-3.662483365),ENSG00000076382(-1.13721783792),ENSG00000077274(-3.37597394067),ENSG00000086827(-1.2773049465),ENSG00000087586(-1.42637353555),ENSG00000088325(-1.4…	MAD1L1(-1.19954256629),SLC25A5(-1.1844918409),TACC3(-1.27580379531),ASPM(-2.97819257928),RASSF1(-1.45848495423),RPS6KA2(1.17324163729),NDE1(-1.27377010773),FRY(-3.662483365),SPAG5(-1.13721783792),CAPN6(-3.37597394067),ZW10(-1.2773049465),AURKA(-1.42637353555),TPX2(-1.4231081689),BIRC5(-1.39536617371),MAEA(-1.57639412657),KIF4A(-1.43103879855),CDC25B(-1.1167037616),FAM83D(-1.56048194326),TBL1X(-1.…
GO:0098687	chromosomal region	cellular component	78/2100	375/20493	8.2e-10	9.635e-08	ENSG00000002822(-1.19954256629),ENSG00000047315(-1.59241205924),ENSG00000062650(-1.03912282255),ENSG00000072501(-1.91192175168),ENSG00000072864(-1.27377010773),ENSG00000073111(-1.15382210227),ENSG00000075188(-1.09618317939),ENSG00000076382(-1.13721783792),ENSG00000079134(-1.13622069307),ENSG00000080986(-1.36071013454),ENSG00000083642(-1.53263858313),ENSG00000085224(-1.14795971259),ENSG00000085415…	MAD1L1(-1.19954256629),POLR2B(-1.59241205924),WAPL(-1.03912282255),SMC1A(-1.91192175168),NDE1(-1.27377010773),MCM2(-1.15382210227),NUP37(-1.09618317939),SPAG5(-1.13721783792),THOC1(-1.13622069307),NDC80(-1.36071013454),PDS5B(-1.53263858313),ATRX(-1.14795971259),SEH1L(-1.06950696596),ZW10(-1.2773049465),AURKA(-1.42637353555),BIRC5(-1.39536617371),SUV39H1(-1.71586376504),STAG2(-1.22813087804),CENPI…
GO:0000777	condensed chromosome kinetochore	cellular component	33/2100	106/20493	2.9e-09	3.02889e-07	ENSG00000002822(-1.19954256629),ENSG00000072501(-1.91192175168),ENSG00000072864(-1.27377010773),ENSG00000075188(-1.09618317939),ENSG00000076382(-1.13721783792),ENSG00000080986(-1.36071013454),ENSG00000085415(-1.06950696596),ENSG00000086827(-1.2773049465),ENSG00000089685(-1.39536617371),ENSG00000115163(-2.20509426589),ENSG00000117650(-1.18158193267),ENSG00000117724(-1.37436917338),ENSG00000128944(…	MAD1L1(-1.19954256629),SMC1A(-1.91192175168),NDE1(-1.27377010773),NUP37(-1.09618317939),SPAG5(-1.13721783792),NDC80(-1.36071013454),SEH1L(-1.06950696596),ZW10(-1.2773049465),BIRC5(-1.39536617371),CENPA(-2.20509426589),NEK2(-1.18158193267),CENPF(-1.37436917338),KNSTRN(-1.22251528054),SGO1(-1.52689855574),CCNB1(-1.62304773477),KNL1(-1.96183164786),CENPE(-2.24892357666),KIF2C(-1.03517512378),NUF2(-1…
GO:0044422	organelle part	cellular component	1132/2100	9814/20493	3.3e-09	3.26526e-07	ENSG00000001497(-1.0849402421),ENSG00000002822(-1.19954256629),ENSG00000003137(8.38301401669),ENSG00000004838(-7.019193847),ENSG00000005022(-1.1844918409),ENSG00000005059(-1.28514036389),ENSG00000006634(-1.29525089226),ENSG00000007312(-3.95806127942),ENSG00000008256(-1.22523512097),ENSG00000008283(-1.13033376339),ENSG00000008311(-1.00644475867),ENSG00000009950(-1.58268007423),ENSG00000010030(12.2…
GO:0044446	intracellular organelle part	cellular component	1110/2100	9602/20493	3.5e-09	3.29e-07	ENSG00000001497(-1.0849402421),ENSG00000002822(-1.19954256629),ENSG00000003137(8.38301401669),ENSG00000004838(-7.019193847),ENSG00000005022(-1.1844918409),ENSG00000005059(-1.28514036389),ENSG00000006634(-1.29525089226),ENSG00000007312(-3.95806127942),ENSG00000008256(-1.22523512097),ENSG00000008283(-1.13033376339),ENSG00000008311(-1.00644475867),ENSG00000009950(-1.58268007423),ENSG00000010030(12.2…
GO:0000922	spindle pole	cellular component	38/2100	136/20493	5.6e-09	5.01333e-07	ENSG00000002822(-1.19954256629),ENSG00000013810(-1.27580379531),ENSG00000066279(-2.97819257928),ENSG00000068028(-1.45848495423),ENSG00000072864(-1.27377010773),ENSG00000073910(-3.662483365),ENSG00000076382(-1.13721783792),ENSG00000086827(-1.2773049465),ENSG00000087586(-1.42637353555),ENSG00000088325(-1.4231081689),ENSG00000101224(-1.1167037616),ENSG00000101447(-1.56048194326),ENSG00000102781(-1.3…	MAD1L1(-1.19954256629),TACC3(-1.27580379531),ASPM(-2.97819257928),RASSF1(-1.45848495423),NDE1(-1.27377010773),FRY(-3.662483365),SPAG5(-1.13721783792),ZW10(-1.2773049465),AURKA(-1.42637353555),TPX2(-1.4231081689),CDC25B(-1.1167037616),FAM83D(-1.56048194326),KATNAL1(-1.30249494121),SMC3(-1.41134047236),CDC20(-1.50265745974),NEK2(-1.18158193267),CENPF(-1.37436917338),GPSM2(-1.07199648361),DLGAP5(-1.…
GO:0043228	non-membrane-bounded organelle	cellular component	546/2100	4325/20493	8e-09	6.53913e-07	ENSG00000001497(-1.0849402421),ENSG00000002822(-1.19954256629),ENSG00000004838(-7.019193847),ENSG00000005022(-1.1844918409),ENSG00000011332(-1.35019381794),ENSG00000011426(-1.45880564627),ENSG00000013810(-1.27580379531),ENSG00000015171(-1.21404684641),ENSG00000015676(-1.09904574095),ENSG00000025039(-2.35765674605),ENSG00000029993(-1.6633769298),ENSG00000032742(-1.80017144127),ENSG00000037965(-2.1…	LAS1L(-1.0849402421),MAD1L1(-1.19954256629),ZMYND10(-7.019193847),SLC25A5(-1.1844918409),DPF1(-1.35019381794),ANLN(-1.45880564627),TACC3(-1.27580379531),ZMYND11(-1.21404684641),NUDCD3(-1.09904574095),RRAGD(-2.35765674605),HMGB3(-1.6633769298),IFT88(-1.80017144127),HOXC8(-2.11027367153),AIFM2(-1.18568431853),POLR2B(-1.59241205924),DTNBP1(-1.37691619209),ARHGAP6(6.31731683134),PIK3CB(-1.01544644842…
GO:0043232	intracellular non-membrane-bounded organelle	cellular component	546/2100	4325/20493	8e-09	6.53913e-07	ENSG00000001497(-1.0849402421),ENSG00000002822(-1.19954256629),ENSG00000004838(-7.019193847),ENSG00000005022(-1.1844918409),ENSG00000011332(-1.35019381794),ENSG00000011426(-1.45880564627),ENSG00000013810(-1.27580379531),ENSG00000015171(-1.21404684641),ENSG00000015676(-1.09904574095),ENSG00000025039(-2.35765674605),ENSG00000029993(-1.6633769298),ENSG00000032742(-1.80017144127),ENSG00000037965(-2.1…	LAS1L(-1.0849402421),MAD1L1(-1.19954256629),ZMYND10(-7.019193847),SLC25A5(-1.1844918409),DPF1(-1.35019381794),ANLN(-1.45880564627),TACC3(-1.27580379531),ZMYND11(-1.21404684641),NUDCD3(-1.09904574095),RRAGD(-2.35765674605),HMGB3(-1.6633769298),IFT88(-1.80017144127),HOXC8(-2.11027367153),AIFM2(-1.18568431853),POLR2B(-1.59241205924),DTNBP1(-1.37691619209),ARHGAP6(6.31731683134),PIK3CB(-1.01544644842…
GO:0044815	DNA packaging complex	cellular component	33/2100	114/20493	2.2e-08	1.47714e-06	ENSG00000105968(-1.00637536001),ENSG00000109805(-1.43338130498),ENSG00000113810(-1.86508956167),ENSG00000115163(-2.20509426589),ENSG00000124635(1.29863444644),ENSG00000146918(-1.13260084727),ENSG00000151503(-1.48336808491),ENSG00000158373(2.77275348917),ENSG00000158406(3.58493792309),ENSG00000163041(-1.22963675047),ENSG00000164032(-1.40074932161),ENSG00000180573(3.38295313675),ENSG00000180596(2.2…	H2AFV(-1.00637536001),NCAPG(-1.43338130498),SMC4(-1.86508956167),CENPA(-2.20509426589),HIST1H2BJ(1.29863444644),NCAPG2(-1.13260084727),NCAPD3(-1.48336808491),HIST1H2BD(2.77275348917),HIST1H4H(3.58493792309),H3F3A(-1.22963675047),H2AFZ(-1.40074932161),HIST1H2AC(3.38295313675),HIST1H2BC(2.20306137671),HIST3H2A(-1.12252951921),HIST2H2BE(3.75243171306),H1FX(-1.13282896678),HIST1H1C(2.35097912821),H2A…
GO:0000794	condensed nuclear chromosome	cellular component	28/2100	88/20493	2.6e-08	1.68552e-06	ENSG00000062650(-1.03912282255),ENSG00000072501(-1.91192175168),ENSG00000076242(-1.26139568471),ENSG00000080986(-1.36071013454),ENSG00000085224(-1.14795971259),ENSG00000087586(-1.42637353555),ENSG00000101945(-1.71586376504),ENSG00000108055(-1.41134047236),ENSG00000115163(-2.20509426589),ENSG00000117650(-1.18158193267),ENSG00000125817(-1.39379694126),ENSG00000129810(-1.52689855574),ENSG00000131165…	WAPL(-1.03912282255),SMC1A(-1.91192175168),MLH1(-1.26139568471),NDC80(-1.36071013454),ATRX(-1.14795971259),AURKA(-1.42637353555),SUV39H1(-1.71586376504),SMC3(-1.41134047236),CENPA(-2.20509426589),NEK2(-1.18158193267),CENPB(-1.39379694126),SGO1(-1.52689855574),CHMP1A(-1.12015379322),CCNB1(-1.62304773477),HUS1(-1.28047897848),BRCA2(-2.54297868835),INCENP(-1.17360045396),CHEK1(-1.22709571002),RAD9B(…
GO:0043231	intracellular membrane-bounded organelle	cellular component	1291/2100	11468/20493	3.8e-08	2.38133e-06	ENSG00000001497(-1.0849402421),ENSG00000002822(-1.19954256629),ENSG00000003137(8.38301401669),ENSG00000004534(-1.38744275764),ENSG00000005022(-1.1844918409),ENSG00000005059(-1.28514036389),ENSG00000006377(12.656300462),ENSG00000006634(-1.29525089226),ENSG00000006652(-1.1831733197),ENSG00000007312(-3.95806127942),ENSG00000008256(-1.22523512097),ENSG00000008283(-1.13033376339),ENSG00000008311(-1.00…
GO:0005694	chromosome	cellular component	160/2100	1036/20493	6e-08	3.63871e-06	ENSG00000002822(-1.19954256629),ENSG00000011332(-1.35019381794),ENSG00000015171(-1.21404684641),ENSG00000029993(-1.6633769298),ENSG00000047315(-1.59241205924),ENSG00000062650(-1.03912282255),ENSG00000069869(-1.38257463767),ENSG00000070950(-1.03267199763),ENSG00000072501(-1.91192175168),ENSG00000072864(-1.27377010773),ENSG00000073111(-1.15382210227),ENSG00000075131(-1.18018717867),ENSG00000075188(…	MAD1L1(-1.19954256629),DPF1(-1.35019381794),ZMYND11(-1.21404684641),HMGB3(-1.6633769298),POLR2B(-1.59241205924),WAPL(-1.03912282255),NEDD4(-1.38257463767),RAD18(-1.03267199763),SMC1A(-1.91192175168),NDE1(-1.27377010773),MCM2(-1.15382210227),TIPIN(-1.18018717867),NUP37(-1.09618317939),ACTB(-1.15592413148),MLH1(-1.26139568471),SPAG5(-1.13721783792),TOP2B(-2.44452716009),THOC1(-1.13622069307),NDC80(…
GO:0000780	condensed nuclear chromosome, centromeric region	cellular component	11/2100	19/20493	4.4e-07	2.585e-05	ENSG00000080986(-1.36071013454),ENSG00000085224(-1.14795971259),ENSG00000087586(-1.42637353555),ENSG00000115163(-2.20509426589),ENSG00000125817(-1.39379694126),ENSG00000129810(-1.52689855574),ENSG00000134057(-1.62304773477),ENSG00000156970(-1.29701293206),ENSG00000166851(-1.41302040312),ENSG00000169679(-1.58167395105),ENSG00000178999(-1.4885643277)	NDC80(-1.36071013454),ATRX(-1.14795971259),AURKA(-1.42637353555),CENPA(-2.20509426589),CENPB(-1.39379694126),SGO1(-1.52689855574),CCNB1(-1.62304773477),BUB1B(-1.29701293206),PLK1(-1.41302040312),BUB1(-1.58167395105),AURKB(-1.4885643277)
GO:0044427	chromosomal part	cellular component	140/2100	911/20493	5.5e-07	3.13333e-05	ENSG00000002822(-1.19954256629),ENSG00000011332(-1.35019381794),ENSG00000047315(-1.59241205924),ENSG00000062650(-1.03912282255),ENSG00000069869(-1.38257463767),ENSG00000070950(-1.03267199763),ENSG00000072501(-1.91192175168),ENSG00000072864(-1.27377010773),ENSG00000073111(-1.15382210227),ENSG00000075131(-1.18018717867),ENSG00000075188(-1.09618317939),ENSG00000075624(-1.15592413148),ENSG00000076242…	MAD1L1(-1.19954256629),DPF1(-1.35019381794),POLR2B(-1.59241205924),WAPL(-1.03912282255),NEDD4(-1.38257463767),RAD18(-1.03267199763),SMC1A(-1.91192175168),NDE1(-1.27377010773),MCM2(-1.15382210227),TIPIN(-1.18018717867),NUP37(-1.09618317939),ACTB(-1.15592413148),MLH1(-1.26139568471),SPAG5(-1.13721783792),TOP2B(-2.44452716009),THOC1(-1.13622069307),NDC80(-1.36071013454),SMARCD3(-1.37885174159),PDS5B…
GO:0044420	extracellular matrix component	cellular component	32/2100	124/20493	6.4e-07	3.53882e-05	ENSG00000058085(-1.24663719027),ENSG00000065618(-1.37955877456),ENSG00000075711(-1.01713045155),ENSG00000080573(10.2909979801),ENSG00000100234(-2.13500409907),ENSG00000102265(1.21915848443),ENSG00000108055(-1.41134047236),ENSG00000108821(1.26211105584),ENSG00000111799(-1.02985227839),ENSG00000112769(2.65678303865),ENSG00000113140(1.69048377963),ENSG00000115414(3.59881969312),ENSG00000130635(1.828…	LAMC2(-1.24663719027),COL17A1(-1.37955877456),DLG1(-1.01713045155),COL5A3(10.2909979801),TIMP3(-2.13500409907),TIMP1(1.21915848443),SMC3(-1.41134047236),COL1A1(1.26211105584),COL12A1(-1.02985227839),LAMA4(2.65678303865),SPARC(1.69048377963),FN1(3.59881969312),COL5A1(1.82871393488),LOXL2(1.47207982582),LUM(2.394858767),HSPG2(1.66357185831),HMCN1(3.90906512044),CASK(-1.11617816349),ADAMTS1(1.643496…
GO:0031012	extracellular matrix	cellular component	94/2100	568/20493	1.9e-06	9.4e-05	ENSG00000005022(-1.1844918409),ENSG00000011465(13.6745946774),ENSG00000044574(1.01601996103),ENSG00000058085(-1.24663719027),ENSG00000064309(-2.28095721083),ENSG00000065618(-1.37955877456),ENSG00000075711(-1.01713045155),ENSG00000080573(10.2909979801),ENSG00000087116(13.1785901625),ENSG00000100234(-2.13500409907),ENSG00000101144(6.63498649833),ENSG00000102265(1.21915848443),ENSG00000102996(1.2227…	SLC25A5(-1.1844918409),DCN(13.6745946774),HSPA5(1.01601996103),LAMC2(-1.24663719027),CDON(-2.28095721083),COL17A1(-1.37955877456),DLG1(-1.01713045155),COL5A3(10.2909979801),ADAMTS2(13.1785901625),TIMP3(-2.13500409907),BMP7(6.63498649833),TIMP1(1.21915848443),MMP15(1.22275373797),TFPI2(2.51181412039),SPOCK2(6.43119913689),SMC3(-1.41134047236),COL1A1(1.26211105584),VWF(2.22869911707),MGP(1.63072093…
GO:0005615	extracellular space	cellular component	493/2100	4259/20493	0.00083	0.0202649	ENSG00000000971(2.6478812611),ENSG00000001617(-11.1138224582),ENSG00000005022(-1.1844918409),ENSG00000006606(1.28460164513),ENSG00000007312(-3.95806127942),ENSG00000008517(1.55631325934),ENSG00000010438(-4.51047633371),ENSG00000011347(2.802605358),ENSG00000011465(13.6745946774),ENSG00000012124(-2.11487901825),ENSG00000014257(3.55502122385),ENSG00000019991(2.09523398429),ENSG00000035687(-1.4027799…	CFH(2.6478812611),SEMA3F(-11.1138224582),SLC25A5(-1.1844918409),CCL26(1.28460164513),CD79B(-3.95806127942),IL32(1.55631325934),PRSS3(-4.51047633371),SYT7(2.802605358),DCN(13.6745946774),CD22(-2.11487901825),ACPP(3.55502122385),HGF(2.09523398429),ADSS(-1.40277994775),AGA(-1.28788263576),RAB27B(1.19045841125),AIFM2(-1.18568431853),HSPA5(1.01601996103),RRM2B(1.30352565567),TNFRSF9(2.28896663144),EPN…
GO:0044421	extracellular region part	cellular component	517/2100	4486/20493	0.00088	0.02115	ENSG00000000971(2.6478812611),ENSG00000001617(-11.1138224582),ENSG00000005022(-1.1844918409),ENSG00000006606(1.28460164513),ENSG00000007312(-3.95806127942),ENSG00000008517(1.55631325934),ENSG00000010438(-4.51047633371),ENSG00000011347(2.802605358),ENSG00000011465(13.6745946774),ENSG00000012124(-2.11487901825),ENSG00000014257(3.55502122385),ENSG00000019991(2.09523398429),ENSG00000035687(-1.4027799…	CFH(2.6478812611),SEMA3F(-11.1138224582),SLC25A5(-1.1844918409),CCL26(1.28460164513),CD79B(-3.95806127942),IL32(1.55631325934),PRSS3(-4.51047633371),SYT7(2.802605358),DCN(13.6745946774),CD22(-2.11487901825),ACPP(3.55502122385),HGF(2.09523398429),ADSS(-1.40277994775),AGA(-1.28788263576),RAB27B(1.19045841125),AIFM2(-1.18568431853),HSPA5(1.01601996103),RRM2B(1.30352565567),TNFRSF9(2.28896663144),EPN…
GO:0000940	condensed chromosome outer kinetochore	cellular component	8/2100	13/20493	9.6e-06	0.0004512	ENSG00000080986(-1.36071013454),ENSG00000117724(-1.37436917338),ENSG00000134057(-1.62304773477),ENSG00000138778(-2.24892357666),ENSG00000156970(-1.29701293206),ENSG00000165480(-1.78809842802),ENSG00000166851(-1.41302040312),ENSG00000169679(-1.58167395105)	NDC80(-1.36071013454),CENPF(-1.37436917338),CCNB1(-1.62304773477),CENPE(-2.24892357666),BUB1B(-1.29701293206),SKA3(-1.78809842802),PLK1(-1.41302040312),BUB1(-1.58167395105)
GO:0005578	proteinaceous extracellular matrix	cellular component	67/2100	385/20493	1.1e-05	0.00050439	ENSG00000011465(13.6745946774),ENSG00000058085(-1.24663719027),ENSG00000065618(-1.37955877456),ENSG00000075711(-1.01713045155),ENSG00000080573(10.2909979801),ENSG00000087116(13.1785901625),ENSG00000100234(-2.13500409907),ENSG00000102265(1.21915848443),ENSG00000105825(2.51181412039),ENSG00000107742(6.43119913689),ENSG00000108055(-1.41134047236),ENSG00000108821(1.26211105584),ENSG00000110799(2.2286…	DCN(13.6745946774),LAMC2(-1.24663719027),COL17A1(-1.37955877456),DLG1(-1.01713045155),COL5A3(10.2909979801),ADAMTS2(13.1785901625),TIMP3(-2.13500409907),TIMP1(1.21915848443),TFPI2(2.51181412039),SPOCK2(6.43119913689),SMC3(-1.41134047236),COL1A1(1.26211105584),VWF(2.22869911707),MGP(1.63072093953),COL12A1(-1.02985227839),LAMA4(2.65678303865),LOX(2.12246484465),SPARC(1.69048377963),FGF1(-2.54036208…
GO:0051233	spindle midzone	cellular component	12/2100	29/20493	1.3e-05	0.000581905	ENSG00000087586(-1.42637353555),ENSG00000118193(-2.26101432985),ENSG00000121621(-1.14887930028),ENSG00000134690(-1.39293424317),ENSG00000138182(-1.64330109847),ENSG00000138778(-2.24892357666),ENSG00000143862(-1.27842342835),ENSG00000156970(-1.29701293206),ENSG00000166582(4.00292657133),ENSG00000166851(-1.41302040312),ENSG00000178999(-1.4885643277),ENSG00000212916(-1.8477423687)	AURKA(-1.42637353555),KIF14(-2.26101432985),KIF18A(-1.14887930028),CDCA8(-1.39293424317),KIF20B(-1.64330109847),CENPE(-2.24892357666),ARL8A(-1.27842342835),BUB1B(-1.29701293206),CENPV(4.00292657133),PLK1(-1.41302040312),AURKB(-1.4885643277),MAP10(-1.8477423687)
GO.ID	Term	Ontology	Significant	Annotated	Pvalue	Qvalue	Signi_id	Signi_symbol
GO:0005515	protein binding	molecular function	1432/2006	11842/18795	3.8e-17	1.70468e-13	ENSG00000000971(2.6478812611),ENSG00000001617(-11.1138224582),ENSG00000002822(-1.19954256629),ENSG00000004399(-1.80508453677),ENSG00000004534(-1.38744275764),ENSG00000004838(-7.019193847),ENSG00000005022(-1.1844918409),ENSG00000006283(2.63888773674),ENSG00000006606(1.28460164513),ENSG00000006634(-1.29525089226),ENSG00000007312(-3.95806127942),ENSG00000008256(-1.22523512097),ENSG00000008283(-1.130…
GO:0019838	growth factor binding	molecular function	32/2006	131/18795	5.5e-06	0.0049346	ENSG00000064205(2.25901231483),ENSG00000068001(-1.14357333113),ENSG00000104415(1.48169407293),ENSG00000106799(1.13233266549),ENSG00000108821(1.26211105584),ENSG00000113721(1.42149252122),ENSG00000115461(4.42049402922),ENSG00000115590(1.95871694911),ENSG00000115594(1.51803714834),ENSG00000118257(1.05114489246),ENSG00000119699(2.02931827492),ENSG00000120129(1.2171371455),ENSG00000128052(-1.37379226…	WISP2(2.25901231483),HYAL2(-1.14357333113),WISP1(1.48169407293),TGFBR1(1.13233266549),COL1A1(1.26211105584),PDGFRB(1.42149252122),IGFBP5(4.42049402922),IL1R2(1.95871694911),IL1R1(1.51803714834),NRP2(1.05114489246),TGFB3(2.02931827492),DUSP1(1.2171371455),KDR(-1.37379226338),COL5A1(1.82871393488),SORT1(-1.37827586582),CD36(4.76057646519),IL1RN(5.24519691709),IL36RN(7.55980287016),FGFBP1(-5.5605669…
GO:0036094	small molecule binding	molecular function	341/2006	2637/18795	4.3e-05	0.0148383	ENSG00000003137(8.38301401669),ENSG00000004846(3.45602847371),ENSG00000011376(-1.09445239362),ENSG00000025039(-2.35765674605),ENSG00000026036(-1.32473621725),ENSG00000034152(-1.24029486202),ENSG00000035687(-1.40277994775),ENSG00000038210(-1.19977368997),ENSG00000041353(1.19045841125),ENSG00000042286(-1.18568431853),ENSG00000044574(1.01601996103),ENSG00000047315(-1.59241205924),ENSG00000051382(-1.…	CYP26B1(8.38301401669),ABCB5(3.45602847371),LARS2(-1.09445239362),RRAGD(-2.35765674605),RTEL1-TNFRSF6B(-1.32473621725),MAP2K3(-1.24029486202),ADSS(-1.40277994775),PI4K2B(-1.19977368997),RAB27B(1.19045841125),AIFM2(-1.18568431853),HSPA5(1.01601996103),POLR2B(-1.59241205924),PIK3CB(-1.01544644842),SOAT1(-1.6034013403),DGKG(-1.31659524675),TNK2(-1.08970914571),MAP2K4(-1.15114344735),SLK(-1.270909711…
GO:0016772	transferase activity, transferring phosphorus-containing groups	molecular function	157/2006	1105/18795	9.5e-05	0.0284113	ENSG00000019991(2.09523398429),ENSG00000034152(-1.24029486202),ENSG00000038210(-1.19977368997),ENSG00000047315(-1.59241205924),ENSG00000051382(-1.01544644842),ENSG00000058866(-1.31659524675),ENSG00000061938(-1.08970914571),ENSG00000065559(-1.15114344735),ENSG00000065613(-1.27090971172),ENSG00000067177(-1.06572285092),ENSG00000070759(-1.37591878743),ENSG00000071242(1.17324163729),ENSG00000071575(1…	HGF(2.09523398429),MAP2K3(-1.24029486202),PI4K2B(-1.19977368997),POLR2B(-1.59241205924),PIK3CB(-1.01544644842),DGKG(-1.31659524675),TNK2(-1.08970914571),MAP2K4(-1.15114344735),SLK(-1.27090971172),PHKA1(-1.06572285092),TESK2(-1.37591878743),RPS6KA2(1.17324163729),TRIB2(1.21903818075),DLG1(-1.01713045155),PAK3(-6.32639420739),DLG3(-1.43453626681),SEPHS1(-1.2624013689),AURKA(-1.42637353555),TRIB3(-4…
GO:0005201	extracellular matrix structural constituent	molecular function	22/2006	88/18795	0.00011	0.0308413	ENSG00000080573(10.2909979801),ENSG00000105825(2.51181412039),ENSG00000108821(1.26211105584),ENSG00000111341(1.63072093953),ENSG00000111799(-1.02985227839),ENSG00000112769(2.65678303865),ENSG00000130635(1.82871393488),ENSG00000132464(-4.40967078178),ENSG00000139329(2.394858767),ENSG00000140511(-1.28113448137),ENSG00000143341(3.90906512044),ENSG00000163520(3.78033994671),ENSG00000166147(1.43410837…	COL5A3(10.2909979801),TFPI2(2.51181412039),COL1A1(1.26211105584),MGP(1.63072093953),COL12A1(-1.02985227839),LAMA4(2.65678303865),COL5A1(1.82871393488),ENAM(-4.40967078178),LUM(2.394858767),HAPLN3(-1.28113448137),HMCN1(3.90906512044),FBLN2(3.78033994671),FBN1(1.43410837586),COL3A1(4.07310989713),MUC3A(-12.3570891757),BGN(4.45038989634),COL14A1(1.38183641866),COL4A6(-1.795806387),MFAP5(4.7259065391…
GO:0016740	transferase activity	molecular function	328/2006	2590/18795	0.0003	0.0640857	ENSG00000003096(7.03395645179),ENSG00000019991(2.09523398429),ENSG00000034152(-1.24029486202),ENSG00000038210(-1.19977368997),ENSG00000047315(-1.59241205924),ENSG00000051382(-1.01544644842),ENSG00000057252(-1.6034013403),ENSG00000057657(1.07136787359),ENSG00000058866(-1.31659524675),ENSG00000059588(-1.69401882028),ENSG00000061938(-1.08970914571),ENSG00000065559(-1.15114344735),ENSG00000065613(-1.…	KLHL13(7.03395645179),HGF(2.09523398429),MAP2K3(-1.24029486202),PI4K2B(-1.19977368997),POLR2B(-1.59241205924),PIK3CB(-1.01544644842),SOAT1(-1.6034013403),PRDM1(1.07136787359),DGKG(-1.31659524675),TARBP1(-1.69401882028),TNK2(-1.08970914571),MAP2K4(-1.15114344735),SLK(-1.27090971172),PHKA1(-1.06572285092),METTL22(1.08968237589),PYGM(4.65225433631),NEDD4(-1.38257463767),PIGB(-1.09209422775),TESK2(-1…
GO:0043394	proteoglycan binding	molecular function	12/2006	37/18795	0.0003	0.0640857	ENSG00000000971(2.6478812611),ENSG00000080573(10.2909979801),ENSG00000105409(-1.59959111043),ENSG00000112902(1.03254103187),ENSG00000130635(1.82871393488),ENSG00000134363(3.40758799173),ENSG00000135047(1.56420371253),ENSG00000143387(1.13714397047),ENSG00000164733(1.14010092133),ENSG00000179399(-2.94848639661),ENSG00000183098(1.91684940726),ENSG00000213420(-7.00955404161)	CFH(2.6478812611),COL5A3(10.2909979801),ATP1A3(-1.59959111043),SEMA5A(1.03254103187),COL5A1(1.82871393488),FST(3.40758799173),CTSL(1.56420371253),CTSK(1.13714397047),CTSB(1.14010092133),GPC5(-2.94848639661),GPC6(1.91684940726),GPC2(-7.00955404161)
GO:0005520	insulin-like growth factor binding	molecular function	10/2006	29/18795	0.00056	0.0929243	ENSG00000064205(2.25901231483),ENSG00000104415(1.48169407293),ENSG00000115461(4.42049402922),ENSG00000141753(1.33513328501),ENSG00000142871(-1.07244057472),ENSG00000146674(1.03731212406),ENSG00000150938(-1.1244201472),ENSG00000163453(1.28915236674),ENSG00000167779(1.09548779834),ENSG00000259207(1.39921216629)	WISP2(2.25901231483),WISP1(1.48169407293),IGFBP5(4.42049402922),IGFBP4(1.33513328501),CYR61(-1.07244057472),IGFBP3(1.03731212406),CRIM1(-1.1244201472),IGFBP7(1.28915236674),IGFBP6(1.09548779834),ITGB3(1.39921216629)
GO:0019966	interleukin-1 binding	molecular function	5/2006	8/18795	0.00058	0.0929243	ENSG00000115590(1.95871694911),ENSG00000115594(1.51803714834),ENSG00000136689(5.24519691709),ENSG00000136695(7.55980287016),ENSG00000175899(13.9190097846)	IL1R2(1.95871694911),IL1R1(1.51803714834),IL1RN(5.24519691709),IL36RN(7.55980287016),A2M(13.9190097846)
GO:0005031	tumor necrosis factor-activated receptor activity	molecular function	9/2006	25/18795	0.00073	0.0992358	ENSG00000049249(2.28896663144),ENSG00000120889(1.01056371188),ENSG00000127863(10.9585212996),ENSG00000131080(1.48793327536),ENSG00000141655(-1.42965437756),ENSG00000146072(1.97272351907),ENSG00000157873(2.07740731477),ENSG00000173530(1.33352716311),ENSG00000173535(-1.08710368294)	TNFRSF9(2.28896663144),TNFRSF10B(1.01056371188),TNFRSF19(10.9585212996),EDA2R(1.48793327536),TNFRSF11A(-1.42965437756),TNFRSF21(1.97272351907),TNFRSF14(2.07740731477),TNFRSF10D(1.33352716311),TNFRSF10C(-1.08710368294)
GO:0050839	cell adhesion molecule binding	molecular function	72/2006	487/18795	0.00267	0.244441	ENSG00000011426(-1.45880564627),ENSG00000021645(2.63374674201),ENSG00000044574(1.01601996103),ENSG00000065054(-2.05106812898),ENSG00000065613(-1.27090971172),ENSG00000074181(1.00380989489),ENSG00000075618(-1.10641029278),ENSG00000075711(-1.01713045155),ENSG00000078098(1.85989401877),ENSG00000088367(-1.11779245654),ENSG00000090339(9.92102268211),ENSG00000101558(-1.18464702092),ENSG00000102119(-1.1…	ANLN(-1.45880564627),NRXN3(2.63374674201),HSPA5(1.01601996103),SLC9A3R2(-2.05106812898),SLK(-1.27090971172),NOTCH3(1.00380989489),FSCN1(-1.10641029278),DLG1(-1.01713045155),FAP(1.85989401877),EPB41L1(-1.11779245654),ICAM1(9.92102268211),VAPA(-1.18464702092),EMD(-1.17545613177),EHD4(-1.43409443367),NDRG1(1.32737453564),PFN1(-1.1696494518),EHD1(-1.40877065462),DDX6(-1.38186416916),VWF(2.22869911707…
GO:0035004	phosphatidylinositol 3-kinase activity	molecular function	16/2006	74/18795	0.00442	0.335347	ENSG00000019991(2.09523398429),ENSG00000051382(-1.01544644842),ENSG00000113578(-2.54036208353),ENSG00000113721(1.42149252122),ENSG00000117461(1.66777094232),ENSG00000121879(-1.03900008275),ENSG00000133056(-1.69755752431),ENSG00000138675(-1.19526105429),ENSG00000138685(-1.22083184109),ENSG00000149311(-1.2820706527),ENSG00000156427(1.14818632655),ENSG00000158458(-1.01698654834),ENSG00000169047(1.17…	HGF(2.09523398429),PIK3CB(-1.01544644842),FGF1(-2.54036208353),PDGFRB(1.42149252122),PIK3R3(1.66777094232),PIK3CA(-1.03900008275),PIK3C2B(-1.69755752431),FGF5(-1.19526105429),FGF2(-1.22083184109),ATM(-1.2820706527),FGF18(1.14818632655),NRG2(-1.01698654834),IRS1(1.17001468796),BTC(-1.39948614289),PTPN11(-1.04048347213),TLR9(9.53125148214)
GO:0001968	fibronectin binding	molecular function	8/2006	26/18795	0.00445	0.335347	ENSG00000115232(-4.71501044453),ENSG00000115318(1.36100686933),ENSG00000115461(4.42049402922),ENSG00000135047(1.56420371253),ENSG00000143387(1.13714397047),ENSG00000146674(1.03731212406),ENSG00000172061(4.33679664249),ENSG00000259207(1.39921216629)	ITGA4(-4.71501044453),LOXL3(1.36100686933),IGFBP5(4.42049402922),CTSL(1.56420371253),CTSK(1.13714397047),IGFBP3(1.03731212406),LRRC15(4.33679664249),ITGB3(1.39921216629)
GO:0045569	TRAIL binding	molecular function	3/2006	4/18795	0.00447	0.335347	ENSG00000120889(1.01056371188),ENSG00000173530(1.33352716311),ENSG00000173535(-1.08710368294)	TNFRSF10B(1.01056371188),TNFRSF10D(1.33352716311),TNFRSF10C(-1.08710368294)
GO:0008083	growth factor activity	molecular function	28/2006	161/18795	0.00641	0.423531	ENSG00000019991(2.09523398429),ENSG00000101144(6.63498649833),ENSG00000102265(1.21915848443),ENSG00000102466(1.74897767734),ENSG00000108342(1.75588843125),ENSG00000113578(-2.54036208353),ENSG00000114279(-2.16412443293),ENSG00000117407(-2.01321969347),ENSG00000119699(2.02931827492),ENSG00000124479(-1.09018200575),ENSG00000125650(1.87608475819),ENSG00000128342(1.01536699381),ENSG00000129682(-1.7058…	HGF(2.09523398429),BMP7(6.63498649833),TIMP1(1.21915848443),FGF14(1.74897767734),CSF3(1.75588843125),FGF1(-2.54036208353),FGF12(-2.16412443293),ARTN(-2.01321969347),TGFB3(2.02931827492),NDP(-1.09018200575),PSPN(1.87608475819),LIF(1.01536699381),FGF13(-1.70588989683),GDF15(3.39909316664),NGF(-1.26780781105),AGT(2.2230363379),IL6(1.55833310875),FGF5(-1.19526105429),FGF2(-1.22083184109),OSGIN1(-1.56…
GO:0005102	signaling receptor binding	molecular function	212/2006	1700/18795	0.00747	0.485658	ENSG00000001617(-11.1138224582),ENSG00000006606(1.28460164513),ENSG00000008517(1.55631325934),ENSG00000016082(11.1930632791),ENSG00000019991(2.09523398429),ENSG00000021645(2.63374674201),ENSG00000058335(-3.79960661008),ENSG00000061938(-1.08970914571),ENSG00000065054(-2.05106812898),ENSG00000068001(-1.14357333113),ENSG00000069869(-1.38257463767),ENSG00000075711(-1.01713045155),ENSG00000077092(2.56…	SEMA3F(-11.1138224582),CCL26(1.28460164513),IL32(1.55631325934),ISL1(11.1930632791),HGF(2.09523398429),NRXN3(2.63374674201),RASGRF1(-3.79960661008),TNK2(-1.08970914571),SLC9A3R2(-2.05106812898),HYAL2(-1.14357333113),NEDD4(-1.38257463767),DLG1(-1.01713045155),RARB(2.56468741529),FAP(1.85989401877),CXCL2(1.24653447183),SMARCD3(-1.37885174159),DLG3(-1.43453626681),NCOA1(-1.348906236),ACOX3(-1.135164…
GO:0046983	protein dimerization activity	molecular function	161/2006	1274/18795	0.01183	0.558625	ENSG00000007312(-3.95806127942),ENSG00000009950(-1.58268007423),ENSG00000014257(3.55502122385),ENSG00000019991(2.09523398429),ENSG00000025039(-2.35765674605),ENSG00000025156(-1.08403678218),ENSG00000030419(2.25728810526),ENSG00000064489(1.81123575856),ENSG00000065613(-1.27090971172),ENSG00000072501(-1.91192175168),ENSG00000074416(-1.61910111828),ENSG00000075239(-1.49640341066),ENSG00000077097(-2.…	CD79B(-3.95806127942),MLXIPL(-1.58268007423),ACPP(3.55502122385),HGF(2.09523398429),RRAGD(-2.35765674605),HSF2(-1.08403678218),IKZF2(2.25728810526),BORCS8-MEF2B(1.81123575856),SLK(-1.27090971172),SMC1A(-1.91192175168),MGLL(-1.61910111828),ACAT1(-1.49640341066),TOP2B(-2.44452716009),FAP(1.85989401877),NCOA1(-1.348906236),TXLNG(-1.17074313229),AURKA(-1.42637353555),KIF9(-1.06769759707),PRTFDC1(-1.0…
GO:0005178	integrin binding	molecular function	20/2006	110/18795	0.01202	0.561685	ENSG00000078098(1.85989401877),ENSG00000090339(9.92102268211),ENSG00000110799(2.22869911707),ENSG00000113578(-2.54036208353),ENSG00000115414(3.59881969312),ENSG00000128052(-1.37379226338),ENSG00000130635(1.82871393488),ENSG00000138623(-1.51885802036),ENSG00000142871(-1.07244057472),ENSG00000149781(-1.26031404195),ENSG00000154639(-1.70313609866),ENSG00000154736(4.01161603208),ENSG00000157227(1.423…	FAP(1.85989401877),ICAM1(9.92102268211),VWF(2.22869911707),FGF1(-2.54036208353),FN1(3.59881969312),KDR(-1.37379226338),COL5A1(1.82871393488),SEMA7A(-1.51885802036),CYR61(-1.07244057472),FERMT3(-1.26031404195),CXADR(-1.70313609866),ADAMTS5(4.01161603208),MMP14(1.42301853706),PLPP3(1.82261439723),EDIL3(1.24425249402),JAM3(-1.37812198801),FBN1(1.43410837586),TNXB(1.87946097196),COL3A1(4.07310989713)…
GO:0019955	cytokine binding	molecular function	19/2006	105/18795	0.01482	0.639255	ENSG00000049249(2.28896663144),ENSG00000068001(-1.14357333113),ENSG00000102007(-1.05348691802),ENSG00000106799(1.13233266549),ENSG00000115232(-4.71501044453),ENSG00000115590(1.95871694911),ENSG00000115594(1.51803714834),ENSG00000118257(1.05114489246),ENSG00000119699(2.02931827492),ENSG00000135218(4.76057646519),ENSG00000136689(5.24519691709),ENSG00000136695(7.55980287016),ENSG00000139567(-2.85430…	TNFRSF9(2.28896663144),HYAL2(-1.14357333113),PLP2(-1.05348691802),TGFBR1(1.13233266549),ITGA4(-4.71501044453),IL1R2(1.95871694911),IL1R1(1.51803714834),NRP2(1.05114489246),TGFB3(2.02931827492),CD36(4.76057646519),IL1RN(5.24519691709),IL36RN(7.55980287016),ACVRL1(-2.85430879442),TNFRSF11A(-1.42965437756),ACKR3(3.19680296614),NBL1(1.93898378511),A2M(13.9190097846),HMGB1(-1.78006652384),ITGB3(1.3992…
GO:0004896	cytokine receptor activity	molecular function	17/2006	93/18795	0.01859	0.745306	ENSG00000103522(-1.60112226678),ENSG00000115590(1.95871694911),ENSG00000115594(1.51803714834),ENSG00000116678(-1.36077864546),ENSG00000117525(1.1782387839),ENSG00000119737(-1.4365565893),ENSG00000123496(1.59932252671),ENSG00000134470(-5.41361928694),ENSG00000144230(-3.59233141633),ENSG00000144476(3.19680296614),ENSG00000144730(-7.04246743921),ENSG00000159128(-1.62625203238),ENSG00000163701(-4.475…	IL21R(-1.60112226678),IL1R2(1.95871694911),IL1R1(1.51803714834),LEPR(-1.36077864546),F3(1.1782387839),GPR75(-1.4365565893),IL13RA2(1.59932252671),IL15RA(-5.41361928694),GPR17(-3.59233141633),ACKR3(3.19680296614),IL17RD(-7.04246743921),IFNGR2(-1.62625203238),IL17RE(-4.47583881126),XCR1(-1.73073532915),IL3RA(-1.4732069564),IFNLR1(-1.09230816009),CSF2RA(-15.5674323738)
GO:0019237	centromeric DNA binding	molecular function	3/2006	6/18795	0.01894	0.745306	ENSG00000086827(-1.2773049465),ENSG00000125817(-1.39379694126),ENSG00000142945(-1.03517512378)	ZW10(-1.2773049465),CENPB(-1.39379694126),KIF2C(-1.03517512378)
GO:0048018	receptor ligand activity	molecular function	68/2006	503/18795	0.02428	0.878924	ENSG00000001617(-11.1138224582),ENSG00000006606(1.28460164513),ENSG00000008517(1.55631325934),ENSG00000019991(2.09523398429),ENSG00000081041(1.24653447183),ENSG00000101144(6.63498649833),ENSG00000102265(1.21915848443),ENSG00000102466(1.74897767734),ENSG00000104818(-2.6041296599),ENSG00000104826(-1.10169379037),ENSG00000104827(-2.55875760651),ENSG00000108342(1.75588843125),ENSG00000108691(3.885689…	SEMA3F(-11.1138224582),CCL26(1.28460164513),IL32(1.55631325934),HGF(2.09523398429),CXCL2(1.24653447183),BMP7(6.63498649833),TIMP1(1.21915848443),FGF14(1.74897767734),CGB2(-2.6041296599),LHB(-1.10169379037),CGB3(-2.55875760651),CSF3(1.75588843125),CCL2(3.88568965625),FGF1(-2.54036208353),FGF12(-2.16412443293),IL1A(4.85020227377),ARTN(-2.01321969347),TGFB3(2.02931827492),NDP(-1.09018200575),IL1B(14…
GO:0019956	chemokine binding	molecular function	6/2006	22/18795	0.02435	0.878924	ENSG00000102007(-1.05348691802),ENSG00000115232(-4.71501044453),ENSG00000144476(3.19680296614),ENSG00000175899(13.9190097846),ENSG00000189403(-1.78006652384),ENSG00000259207(1.39921216629)	PLP2(-1.05348691802),ITGA4(-4.71501044453),ACKR3(3.19680296614),A2M(13.9190097846),HMGB1(-1.78006652384),ITGB3(1.39921216629)
GO:0045296	cadherin binding	molecular function	46/2006	322/18795	0.0247	0.878924	ENSG00000011426(-1.45880564627),ENSG00000044574(1.01601996103),ENSG00000065054(-2.05106812898),ENSG00000065613(-1.27090971172),ENSG00000074181(1.00380989489),ENSG00000075618(-1.10641029278),ENSG00000075711(-1.01713045155),ENSG00000088367(-1.11779245654),ENSG00000101558(-1.18464702092),ENSG00000102119(-1.17545613177),ENSG00000103966(-1.43409443367),ENSG00000104419(1.32737453564),ENSG00000108518(-1…	ANLN(-1.45880564627),HSPA5(1.01601996103),SLC9A3R2(-2.05106812898),SLK(-1.27090971172),NOTCH3(1.00380989489),FSCN1(-1.10641029278),DLG1(-1.01713045155),EPB41L1(-1.11779245654),VAPA(-1.18464702092),EMD(-1.17545613177),EHD4(-1.43409443367),NDRG1(1.32737453564),PFN1(-1.1696494518),EHD1(-1.40877065462),DDX6(-1.38186416916),DBN1(-1.17990480346),EIF4G1(-1.72429673917),SPTBN1(-1.01178689578),MPRIP(-1.36…
GO:0004517	nitric-oxide synthase activity	molecular function	2/2006	3/18795	0.03173	0.878924	ENSG00000089250(3.17708559817),ENSG00000164867(-2.78216785904)	NOS1(3.17708559817),NOS3(-2.78216785904)
GO:0005152	interleukin-1 receptor antagonist activity	molecular function	2/2006	3/18795	0.03173	0.878924	ENSG00000136689(5.24519691709),ENSG00000136695(7.55980287016)	IL1RN(5.24519691709),IL36RN(7.55980287016)
GO:0050431	transforming growth factor beta binding	molecular function	5/2006	18/18795	0.03609	0.959501	ENSG00000068001(-1.14357333113),ENSG00000106799(1.13233266549),ENSG00000119699(2.02931827492),ENSG00000135218(4.76057646519),ENSG00000139567(-2.85430879442)	HYAL2(-1.14357333113),TGFBR1(1.13233266549),TGFB3(2.02931827492),CD36(4.76057646519),ACVRL1(-2.85430879442)
GO:0097472	cyclin-dependent protein kinase activity	molecular function	7/2006	31/18795	0.04145	0.959501	ENSG00000124762(2.67162642905),ENSG00000132964(-1.19598785983),ENSG00000134057(-1.62304773477),ENSG00000138769(-10.0940864852),ENSG00000145386(-1.56058818907),ENSG00000157456(-1.91601737963),ENSG00000185324(-1.16449094344)	CDKN1A(2.67162642905),CDK8(-1.19598785983),CCNB1(-1.62304773477),CDKL2(-10.0940864852),CCNA2(-1.56058818907),CCNB2(-1.91601737963),CDK10(-1.16449094344)
GO:0004708	MAP kinase kinase activity	molecular function	4/2006	13/18795	0.04207	0.959501	ENSG00000034152(-1.24029486202),ENSG00000065559(-1.15114344735),ENSG00000077264(-6.32639420739),ENSG00000114738(-1.42683819957)	MAP2K3(-1.24029486202),MAP2K4(-1.15114344735),PAK3(-6.32639420739),MAPKAPK3(-1.42683819957)
GO:0050840	extracellular matrix binding	molecular function	10/2006	52/18795	0.04597	0.959501	ENSG00000011465(13.6745946774),ENSG00000107742(6.43119913689),ENSG00000113140(1.69048377963),ENSG00000131981(1.08772527965),ENSG00000142871(-1.07244057472),ENSG00000154736(4.01161603208),ENSG00000163520(3.78033994671),ENSG00000172061(4.33679664249),ENSG00000182492(4.45038989634),ENSG00000259207(1.39921216629)	DCN(13.6745946774),SPOCK2(6.43119913689),SPARC(1.69048377963),LGALS3(1.08772527965),CYR61(-1.07244057472),ADAMTS5(4.01161603208),FBLN2(3.78033994671),LRRC15(4.33679664249),BGN(4.45038989634),ITGB3(1.39921216629)
U118
GO.ID	Term	Ontology	Significant	Annotated	Pvalue	Qvalue	Signi_id	Signi_symbol
GO:0032502	developmental process	biological process	1834/4723	6287/18974	1.1e-21	4.2537e-18	ENSG00000001084(1.10564954357),ENSG00000001617(-9.67508336468),ENSG00000002745(-3.35840942998),ENSG00000004399(1.47692830237),ENSG00000004776(-4.22952706989),ENSG00000004846(5.43669988211),ENSG00000005339(-2.21128012333),ENSG00000005889(-1.61243510465),ENSG00000006016(-1.23852327333),ENSG00000006327(-1.34080274185),ENSG00000006377(10.7445731872),ENSG00000006740(-5.01507749197),ENSG00000006747(1.2…
GO:0031326	regulation of cellular biosynthetic process	biological process	1382/4723	4747/18974	9.1e-15	5.63035e-12	ENSG00000001084(1.10564954357),ENSG00000001167(-1.83471080106),ENSG00000004799(-3.07501658933),ENSG00000005100(-1.10963145724),ENSG00000005339(-2.21128012333),ENSG00000005436(-1.57628442214),ENSG00000005889(-1.61243510465),ENSG00000006194(-1.56290625147),ENSG00000006377(10.7445731872),ENSG00000006432(1.49520749413),ENSG00000006576(-1.17486383637),ENSG00000007866(-2.12276289986),ENSG00000008083(-1…
GO:0022610	biological adhesion	biological process	484/4723	1480/18974	1.2e-12	5.45929e-10	ENSG00000004399(1.47692830237),ENSG00000006327(-1.34080274185),ENSG00000006453(-2.21262665494),ENSG00000008256(-1.84752620726),ENSG00000008300(-1.61469141202),ENSG00000008517(4.34407101933),ENSG00000008710(-1.64127197418),ENSG00000010704(-1.50555810519),ENSG00000012124(-1.65271834078),ENSG00000012223(-2.80227374447),ENSG00000013725(7.42097849249),ENSG00000019582(6.08389013728),ENSG00000026751(2.3…	PLXND1(1.47692830237),TNFRSF12A(-1.34080274185),BAIAP2L1(-2.21262665494),CYTH3(-1.84752620726),CELSR3(-1.61469141202),IL32(4.34407101933),PKD1(-1.64127197418),HFE(-1.50555810519),CD22(-1.65271834078),LTF(-2.80227374447),CD6(7.42097849249),CD74(6.08389013728),SLAMF7(2.35436081699),VCAN(-1.1342265221),CDH10(-14.0066755467),TNC(-1.8242836264),EPHA3(-6.43213371093),DSG2(17.1964895877),GPM6B(-2.579655…
GO:0007155	cell adhesion	biological process	481/4723	1472/18974	1.6e-12	6.87467e-10	ENSG00000004399(1.47692830237),ENSG00000006327(-1.34080274185),ENSG00000006453(-2.21262665494),ENSG00000008256(-1.84752620726),ENSG00000008300(-1.61469141202),ENSG00000008517(4.34407101933),ENSG00000008710(-1.64127197418),ENSG00000010704(-1.50555810519),ENSG00000012124(-1.65271834078),ENSG00000013725(7.42097849249),ENSG00000019582(6.08389013728),ENSG00000026751(2.35436081699),ENSG00000038427(-1.1…	PLXND1(1.47692830237),TNFRSF12A(-1.34080274185),BAIAP2L1(-2.21262665494),CYTH3(-1.84752620726),CELSR3(-1.61469141202),IL32(4.34407101933),PKD1(-1.64127197418),HFE(-1.50555810519),CD22(-1.65271834078),CD6(7.42097849249),CD74(6.08389013728),SLAMF7(2.35436081699),VCAN(-1.1342265221),CDH10(-14.0066755467),TNC(-1.8242836264),EPHA3(-6.43213371093),DSG2(17.1964895877),GPM6B(-2.57965561181),ARHGAP6(-3.32…
GO:0010646	regulation of cell communication	biological process	966/4723	3265/18974	1.1e-11	3.69887e-09	ENSG00000001084(1.10564954357),ENSG00000002745(-3.35840942998),ENSG00000003400(1.08840875532),ENSG00000005339(-2.21128012333),ENSG00000006016(-1.23852327333),ENSG00000006327(-1.34080274185),ENSG00000006432(1.49520749413),ENSG00000006453(-2.21262665494),ENSG00000006606(-3.00013348986),ENSG00000006740(-5.01507749197),ENSG00000007168(-1.05981286665),ENSG00000007384(-1.76436188119),ENSG00000007952(2.…	GCLC(1.10564954357),WNT16(-3.35840942998),CASP10(1.08840875532),CREBBP(-2.21128012333),CRLF1(-1.23852327333),TNFRSF12A(-1.34080274185),MAP3K9(1.49520749413),BAIAP2L1(-2.21262665494),CCL26(-3.00013348986),ARHGAP44(-5.01507749197),PAFAH1B1(-1.05981286665),RHBDF1(-1.76436188119),NOX1(2.05021846388),CYTH3(-1.84752620726),CRY1(-1.6514984374),MAPK8IP2(-4.31369319241),TENM1(-6.38568225259),RANBP9(-1.361…
GO:0030198	extracellular matrix organization	biological process	141/4723	354/18974	3e-10	6.62914e-08	ENSG00000007952(2.05021846388),ENSG00000011465(-6.15064807162),ENSG00000014216(1.20930831133),ENSG00000019144(-2.03777766379),ENSG00000038427(-1.1342265221),ENSG00000041982(-1.8242836264),ENSG00000046653(-2.57965561181),ENSG00000049089(1.96622394319),ENSG00000049540(-3.29355141562),ENSG00000053747(-2.020597),ENSG00000060718(-11.3742389191),ENSG00000074054(-1.32203632625),ENSG00000075618(-1.575124…	NOX1(2.05021846388),DCN(-6.15064807162),CAPN1(1.20930831133),PHLDB1(-2.03777766379),VCAN(-1.1342265221),TNC(-1.8242836264),GPM6B(-2.57965561181),COL9A2(1.96622394319),ELN(-3.29355141562),LAMA3(-2.020597),COL11A1(-11.3742389191),CLASP1(-1.32203632625),FSCN1(-1.57512429975),NFKB2(1.87566183733),FBLN1(2.98640094122),ITGA8(-9.44696609722),FAP(-1.85115625225),COL5A3(1.85797360875),COL16A1(1.2055562033…
GO:0031325	positive regulation of cellular metabolic process	biological process	883/4723	2999/18974	3.5e-10	7.62507e-08	ENSG00000001084(1.10564954357),ENSG00000001167(-1.83471080106),ENSG00000001629(-1.1656979329),ENSG00000002745(-3.35840942998),ENSG00000005100(-1.10963145724),ENSG00000005339(-2.21128012333),ENSG00000006016(-1.23852327333),ENSG00000006432(1.49520749413),ENSG00000006606(-3.00013348986),ENSG00000007866(-2.12276289986),ENSG00000007952(2.05021846388),ENSG00000008083(-1.15718699694),ENSG00000008441(-2.…	GCLC(1.10564954357),NFYA(-1.83471080106),ANKIB1(-1.1656979329),WNT16(-3.35840942998),DHX33(-1.10963145724),CREBBP(-2.21128012333),CRLF1(-1.23852327333),MAP3K9(1.49520749413),CCL26(-3.00013348986),TEAD3(-2.12276289986),NOX1(2.05021846388),JARID2(-1.15718699694),NFIX(-2.92806744355),PKD1(-1.64127197418),MAPK8IP2(-4.31369319241),TENM1(-6.38568225259),MLXIPL(4.30598692692),GIPR(3.58620254492),HFE(-1.…
GO:0048468	cell development	biological process	609/4723	1999/18974	1.3e-09	2.48252e-07	ENSG00000001617(-9.67508336468),ENSG00000004399(1.47692830237),ENSG00000006327(-1.34080274185),ENSG00000006740(-5.01507749197),ENSG00000007168(-1.05981286665),ENSG00000008300(-1.61469141202),ENSG00000008735(-4.31369319241),ENSG00000010017(-1.36171384142),ENSG00000012223(-2.80227374447),ENSG00000015592(6.19669523194),ENSG00000016082(10.5834307028),ENSG00000018189(-1.28721604776),ENSG00000020181(-2…	SEMA3F(-9.67508336468),PLXND1(1.47692830237),TNFRSF12A(-1.34080274185),ARHGAP44(-5.01507749197),PAFAH1B1(-1.05981286665),CELSR3(-1.61469141202),MAPK8IP2(-4.31369319241),RANBP9(-1.36171384142),LTF(-2.80227374447),STMN4(6.19669523194),ISL1(10.5834307028),RUFY3(-1.28721604776),ADGRA2(-2.30965175996),POU2F2(1.38339476583),SLC4A7(-2.49634921938),MYOM2(-1.6316469035),RTN4R(-1.93009598907),TNC(-1.824283…
GO:0030334	regulation of cell migration	biological process	251/4723	741/18974	1.5e-08	2.18887e-06	ENSG00000004399(1.47692830237),ENSG00000006606(-3.00013348986),ENSG00000010361(-2.21951388441),ENSG00000011465(-6.15064807162),ENSG00000018189(-1.28721604776),ENSG00000019582(6.08389013728),ENSG00000020181(-2.30965175996),ENSG00000035664(-3.52597189091),ENSG00000049130(-2.74907854444),ENSG00000053747(-2.020597),ENSG00000054654(-1.56483938842),ENSG00000057294(-2.16377842543),ENSG00000066056(-1.301…	PLXND1(1.47692830237),CCL26(-3.00013348986),FUZ(-2.21951388441),DCN(-6.15064807162),RUFY3(-1.28721604776),CD74(6.08389013728),ADGRA2(-2.30965175996),DAPK2(-3.52597189091),KITLG(-2.74907854444),LAMA3(-2.020597),SYNE2(-1.56483938842),PKP2(-2.16377842543),TIE1(-1.3015851539),IKBKAP(-1.04395259914),VASH1(1.24493562337),SCARB1(1.76801347932),PTGS2(-2.29171633307),CLASP1(-1.32203632625),SEMA3A(-2.87560…
GO:0050794	regulation of cellular process	biological process	3018/4723	11480/18974	1.8e-08	2.55435e-06	ENSG00000001084(1.10564954357),ENSG00000001167(-1.83471080106),ENSG00000001617(-9.67508336468),ENSG00000001629(-1.1656979329),ENSG00000002016(-1.85435040482),ENSG00000002745(-3.35840942998),ENSG00000003400(1.08840875532),ENSG00000004399(1.47692830237),ENSG00000004776(-4.22952706989),ENSG00000004799(-3.07501658933),ENSG00000005100(-1.10963145724),ENSG00000005339(-2.21128012333),ENSG00000005436(-1.…
GO:2000145	regulation of cell motility	biological process	266/4723	795/18974	1.9e-08	2.67175e-06	ENSG00000004399(1.47692830237),ENSG00000006606(-3.00013348986),ENSG00000010361(-2.21951388441),ENSG00000011465(-6.15064807162),ENSG00000018189(-1.28721604776),ENSG00000019582(6.08389013728),ENSG00000020181(-2.30965175996),ENSG00000035664(-3.52597189091),ENSG00000049130(-2.74907854444),ENSG00000053747(-2.020597),ENSG00000054654(-1.56483938842),ENSG00000057294(-2.16377842543),ENSG00000065243(-2.026…	PLXND1(1.47692830237),CCL26(-3.00013348986),FUZ(-2.21951388441),DCN(-6.15064807162),RUFY3(-1.28721604776),CD74(6.08389013728),ADGRA2(-2.30965175996),DAPK2(-3.52597189091),KITLG(-2.74907854444),LAMA3(-2.020597),SYNE2(-1.56483938842),PKP2(-2.16377842543),PKN2(-2.02657610804),ERBB3(-1.95429250122),TIE1(-1.3015851539),IKBKAP(-1.04395259914),VASH1(1.24493562337),SCARB1(1.76801347932),PTGS2(-2.29171633…
GO:0035556	intracellular signal transduction	biological process	820/4723	2819/18974	2.1e-08	2.90025e-06	ENSG00000002745(-3.35840942998),ENSG00000003400(1.08840875532),ENSG00000006016(-1.23852327333),ENSG00000006432(1.49520749413),ENSG00000006606(-3.00013348986),ENSG00000006740(-5.01507749197),ENSG00000007168(-1.05981286665),ENSG00000007866(-2.12276289986),ENSG00000007952(2.05021846388),ENSG00000008118(7.08705178911),ENSG00000008256(-1.84752620726),ENSG00000008710(-1.64127197418),ENSG00000008735(-4.…	WNT16(-3.35840942998),CASP10(1.08840875532),CRLF1(-1.23852327333),MAP3K9(1.49520749413),CCL26(-3.00013348986),ARHGAP44(-5.01507749197),PAFAH1B1(-1.05981286665),TEAD3(-2.12276289986),NOX1(2.05021846388),CAMK1G(7.08705178911),CYTH3(-1.84752620726),PKD1(-1.64127197418),MAPK8IP2(-4.31369319241),TENM1(-6.38568225259),MLXIPL(4.30598692692),RANBP9(-1.36171384142),DCN(-6.15064807162),LTF(-2.80227374447),…
GO:0098742	cell-cell adhesion via plasma-membrane adhesion molecules	biological process	99/4723	245/18974	5.6e-08	7.27906e-06	ENSG00000008300(-1.61469141202),ENSG00000008710(-1.64127197418),ENSG00000013725(7.42097849249),ENSG00000040731(-14.0066755467),ENSG00000046604(17.1964895877),ENSG00000051382(-1.16043698431),ENSG00000062038(2.5932481),ENSG00000067445(-16.0980372934),ENSG00000069188(4.11148449562),ENSG00000072071(-1.48980775341),ENSG00000079385(1.77019952597),ENSG00000080854(-3.65952019779),ENSG00000081138(-4.08309…	CELSR3(-1.61469141202),PKD1(-1.64127197418),CD6(7.42097849249),CDH10(-14.0066755467),DSG2(17.1964895877),PIK3CB(-1.16043698431),CDH3(2.5932481),TRO(-16.0980372934),SDK2(4.11148449562),ADGRL1(-1.48980775341),CEACAM1(1.77019952597),IGSF9B(-3.65952019779),CDH7(-4.08309521018),PCDHB4(-9.49059092834),FAT2(3.3534054022),FXYD5(1.4322886361),ICAM1(2.14138199775),TGFB2(-1.4973150152),PCDH11Y(-10.012405720…
GO:0007049	cell cycle	biological process	548/4723	1832/18974	1.6e-07	1.79339e-05	ENSG00000007168(-1.05981286665),ENSG00000008128(-2.9661744221),ENSG00000008405(-1.6514984374),ENSG00000008710(-1.64127197418),ENSG00000009950(4.30598692692),ENSG00000010292(-1.25594695603),ENSG00000011426(-2.31102939529),ENSG00000011523(-1.00663083862),ENSG00000013810(-1.40008689847),ENSG00000020922(-2.67120414034),ENSG00000022267(-4.69745301661),ENSG00000023287(-1.34467941492),ENSG00000024048(-1…	PAFAH1B1(-1.05981286665),CDK11A(-2.9661744221),CRY1(-1.6514984374),PKD1(-1.64127197418),MLXIPL(4.30598692692),NCAPD2(-1.25594695603),ANLN(-2.31102939529),CEP68(-1.00663083862),TACC3(-1.40008689847),MRE11(-2.67120414034),FHL1(-4.69745301661),RB1CC1(-1.34467941492),UBR2(-1.75477177781),RRAGD(5.14093878802),NUP160(-1.13195976478),CENPQ(-1.54719272547),SPDL1(-1.34457388837),PARP3(-1.11818640803),CUL7…
GO:0010647	positive regulation of cell communication	biological process	508/4723	1688/18974	2.1e-07	2.30374e-05	ENSG00000002745(-3.35840942998),ENSG00000003400(1.08840875532),ENSG00000006016(-1.23852327333),ENSG00000006327(-1.34080274185),ENSG00000006432(1.49520749413),ENSG00000006606(-3.00013348986),ENSG00000007168(-1.05981286665),ENSG00000007952(2.05021846388),ENSG00000008735(-4.31369319241),ENSG00000009694(-6.38568225259),ENSG00000010310(3.58620254492),ENSG00000010704(-1.50555810519),ENSG00000011465(-6.…	WNT16(-3.35840942998),CASP10(1.08840875532),CRLF1(-1.23852327333),TNFRSF12A(-1.34080274185),MAP3K9(1.49520749413),CCL26(-3.00013348986),PAFAH1B1(-1.05981286665),NOX1(2.05021846388),MAPK8IP2(-4.31369319241),TENM1(-6.38568225259),GIPR(3.58620254492),HFE(-1.50555810519),DCN(-6.15064807162),LTF(-2.80227374447),MAP4K5(-1.82823427465),ACPP(2.95310798433),ISL1(10.5834307028),CD74(6.08389013728),RB1CC1(-…
GO:0009612	response to mechanical stimulus	biological process	85/4723	211/18974	5.5e-07	5.38443e-05	ENSG00000001084(1.10564954357),ENSG00000008710(-1.64127197418),ENSG00000011465(-6.15064807162),ENSG00000018625(7.47083071235),ENSG00000026103(2.20873737448),ENSG00000041982(-1.8242836264),ENSG00000051523(7.68214350836),ENSG00000060718(-11.3742389191),ENSG00000073756(-2.29171633307),ENSG00000074047(1.73928434078),ENSG00000078401(-5.12377986981),ENSG00000079215(1.27839805248),ENSG00000082482(-16.99…	GCLC(1.10564954357),PKD1(-1.64127197418),DCN(-6.15064807162),ATP1A2(7.47083071235),FAS(2.20873737448),TNC(-1.8242836264),CYBA(7.68214350836),COL11A1(-11.3742389191),PTGS2(-2.29171633307),GLI2(1.73928434078),EDN1(-5.12377986981),SLC1A3(1.27839805248),KCNK2(-16.9995747045),WNT11(-12.8091424233),P2RX7(-1.27150713207),BDKRB1(2.32173488942),CD40(15.8483371831),TRPA1(10.5805349555),TNFRSF10A(-3.5758091…
GO:0010631	epithelial cell migration	biological process	96/4723	248/18974	9.2e-07	8.52129e-05	ENSG00000004399(1.47692830237),ENSG00000010438(18.669419418),ENSG00000011426(-2.31102939529),ENSG00000011465(-6.15064807162),ENSG00000020181(-2.30965175996),ENSG00000065243(-2.02657610804),ENSG00000071246(1.24493562337),ENSG00000073060(1.76801347932),ENSG00000073756(-2.29171633307),ENSG00000074054(-1.32203632625),ENSG00000075213(-2.87560497218),ENSG00000078098(-1.85115625225),ENSG00000078401(-5.1…	PLXND1(1.47692830237),PRSS3(18.669419418),ANLN(-2.31102939529),DCN(-6.15064807162),ADGRA2(-2.30965175996),PKN2(-2.02657610804),VASH1(1.24493562337),SCARB1(1.76801347932),PTGS2(-2.29171633307),CLASP1(-1.32203632625),SEMA3A(-2.87560497218),FAP(-1.85115625225),EDN1(-5.12377986981),CEACAM1(1.77019952597),FAT2(3.3534054022),APOH(13.3814019012),TGFB2(-1.4973150152),EPB41L4B(-2.15027977203),HIF1A(-1.444…
GO:0009891	positive regulation of biosynthetic process	biological process	543/4723	1837/18974	9.6e-07	8.83886e-05	ENSG00000001167(-1.83471080106),ENSG00000005100(-1.10963145724),ENSG00000005339(-2.21128012333),ENSG00000007866(-2.12276289986),ENSG00000007952(2.05021846388),ENSG00000008441(-2.92806744355),ENSG00000008710(-1.64127197418),ENSG00000009950(4.30598692692),ENSG00000010310(3.58620254492),ENSG00000011465(-6.15064807162),ENSG00000014824(-1.311971147),ENSG00000016082(10.5834307028),ENSG00000018408(-1.70…	NFYA(-1.83471080106),DHX33(-1.10963145724),CREBBP(-2.21128012333),TEAD3(-2.12276289986),NOX1(2.05021846388),NFIX(-2.92806744355),PKD1(-1.64127197418),MLXIPL(4.30598692692),GIPR(3.58620254492),DCN(-6.15064807162),SLC30A9(-1.311971147),ISL1(10.5834307028),WWTR1(-1.70652544083),CD74(6.08389013728),PHF20(-1.42025953656),POU2F2(1.38339476583),ARNTL2(-1.3071382449),BCLAF1(-1.66031786588),IKZF2(-2.22552…
GO:0040012	regulation of locomotion	biological process	282/4723	886/18974	1.1e-06	9.95018e-05	ENSG00000001617(-9.67508336468),ENSG00000004399(1.47692830237),ENSG00000006606(-3.00013348986),ENSG00000010361(-2.21951388441),ENSG00000011465(-6.15064807162),ENSG00000018189(-1.28721604776),ENSG00000019582(6.08389013728),ENSG00000020181(-2.30965175996),ENSG00000035664(-3.52597189091),ENSG00000049130(-2.74907854444),ENSG00000053747(-2.020597),ENSG00000054654(-1.56483938842),ENSG00000057294(-2.163…	SEMA3F(-9.67508336468),PLXND1(1.47692830237),CCL26(-3.00013348986),FUZ(-2.21951388441),DCN(-6.15064807162),RUFY3(-1.28721604776),CD74(6.08389013728),ADGRA2(-2.30965175996),DAPK2(-3.52597189091),KITLG(-2.74907854444),LAMA3(-2.020597),SYNE2(-1.56483938842),PKP2(-2.16377842543),PKN2(-2.02657610804),ERBB3(-1.95429250122),TIE1(-1.3015851539),IKBKAP(-1.04395259914),VASH1(1.24493562337),SCARB1(1.7680134…
GO:0030335	positive regulation of cell migration	biological process	151/4723	431/18974	1.3e-06	0.000112969	ENSG00000006606(-3.00013348986),ENSG00000018189(-1.28721604776),ENSG00000019582(6.08389013728),ENSG00000020181(-2.30965175996),ENSG00000035664(-3.52597189091),ENSG00000049130(-2.74907854444),ENSG00000054654(-1.56483938842),ENSG00000070061(-1.04395259914),ENSG00000073060(1.76801347932),ENSG00000073756(-2.29171633307),ENSG00000074054(-1.32203632625),ENSG00000075213(-2.87560497218),ENSG00000075218(-…	CCL26(-3.00013348986),RUFY3(-1.28721604776),CD74(6.08389013728),ADGRA2(-2.30965175996),DAPK2(-3.52597189091),KITLG(-2.74907854444),SYNE2(-1.56483938842),IKBKAP(-1.04395259914),SCARB1(1.76801347932),PTGS2(-2.29171633307),CLASP1(-1.32203632625),SEMA3A(-2.87560497218),GTSE1(-1.14530512985),EDN1(-5.12377986981),CARMIL1(-1.59677581103),CXCL2(3.10775093058),WNT11(-12.8091424233),NOX4(-11.6433947541),IC…
GO:0090130	tissue migration	biological process	98/4723	257/18974	1.6e-06	0.000135239	ENSG00000004399(1.47692830237),ENSG00000010438(18.669419418),ENSG00000011426(-2.31102939529),ENSG00000011465(-6.15064807162),ENSG00000020181(-2.30965175996),ENSG00000065243(-2.02657610804),ENSG00000071246(1.24493562337),ENSG00000073060(1.76801347932),ENSG00000073756(-2.29171633307),ENSG00000074054(-1.32203632625),ENSG00000075213(-2.87560497218),ENSG00000078098(-1.85115625225),ENSG00000078401(-5.1…	PLXND1(1.47692830237),PRSS3(18.669419418),ANLN(-2.31102939529),DCN(-6.15064807162),ADGRA2(-2.30965175996),PKN2(-2.02657610804),VASH1(1.24493562337),SCARB1(1.76801347932),PTGS2(-2.29171633307),CLASP1(-1.32203632625),SEMA3A(-2.87560497218),FAP(-1.85115625225),EDN1(-5.12377986981),CEACAM1(1.77019952597),FAT2(3.3534054022),APOH(13.3814019012),TGFB2(-1.4973150152),EPB41L4B(-2.15027977203),HIF1A(-1.444…
GO:0090132	epithelium migration	biological process	96/4723	251/18974	1.7e-06	0.000142911	ENSG00000004399(1.47692830237),ENSG00000010438(18.669419418),ENSG00000011426(-2.31102939529),ENSG00000011465(-6.15064807162),ENSG00000020181(-2.30965175996),ENSG00000065243(-2.02657610804),ENSG00000071246(1.24493562337),ENSG00000073060(1.76801347932),ENSG00000073756(-2.29171633307),ENSG00000074054(-1.32203632625),ENSG00000075213(-2.87560497218),ENSG00000078098(-1.85115625225),ENSG00000078401(-5.1…	PLXND1(1.47692830237),PRSS3(18.669419418),ANLN(-2.31102939529),DCN(-6.15064807162),ADGRA2(-2.30965175996),PKN2(-2.02657610804),VASH1(1.24493562337),SCARB1(1.76801347932),PTGS2(-2.29171633307),CLASP1(-1.32203632625),SEMA3A(-2.87560497218),FAP(-1.85115625225),EDN1(-5.12377986981),CEACAM1(1.77019952597),FAT2(3.3534054022),APOH(13.3814019012),TGFB2(-1.4973150152),EPB41L4B(-2.15027977203),HIF1A(-1.444…
GO:0016477	cell migration	biological process	428/4723	1423/18974	2.2e-06	0.000181009	ENSG00000001617(-9.67508336468),ENSG00000004399(1.47692830237),ENSG00000006327(-1.34080274185),ENSG00000006606(-3.00013348986),ENSG00000007168(-1.05981286665),ENSG00000007384(-1.76436188119),ENSG00000007952(2.05021846388),ENSG00000008300(-1.61469141202),ENSG00000010361(-2.21951388441),ENSG00000010438(18.669419418),ENSG00000011426(-2.31102939529),ENSG00000011465(-6.15064807162),ENSG00000016082(10.…	SEMA3F(-9.67508336468),PLXND1(1.47692830237),TNFRSF12A(-1.34080274185),CCL26(-3.00013348986),PAFAH1B1(-1.05981286665),RHBDF1(-1.76436188119),NOX1(2.05021846388),CELSR3(-1.61469141202),FUZ(-2.21951388441),PRSS3(18.669419418),ANLN(-2.31102939529),DCN(-6.15064807162),ISL1(10.5834307028),RUFY3(-1.28721604776),CD74(6.08389013728),ADGRA2(-2.30965175996),PLEKHO1(1.81663671287),DAPK2(-3.52597189091),EPHA…
GO:0022402	cell cycle process	biological process	403/4723	1339/18974	4.2e-06	0.000313843	ENSG00000007168(-1.05981286665),ENSG00000008710(-1.64127197418),ENSG00000009950(4.30598692692),ENSG00000010292(-1.25594695603),ENSG00000011426(-2.31102939529),ENSG00000011523(-1.00663083862),ENSG00000013810(-1.40008689847),ENSG00000020922(-2.67120414034),ENSG00000022267(-4.69745301661),ENSG00000024048(-1.75477177781),ENSG00000025039(5.14093878802),ENSG00000030066(-1.13195976478),ENSG00000031691(-…	PAFAH1B1(-1.05981286665),PKD1(-1.64127197418),MLXIPL(4.30598692692),NCAPD2(-1.25594695603),ANLN(-2.31102939529),CEP68(-1.00663083862),TACC3(-1.40008689847),MRE11(-2.67120414034),FHL1(-4.69745301661),UBR2(-1.75477177781),RRAGD(5.14093878802),NUP160(-1.13195976478),CENPQ(-1.54719272547),SPDL1(-1.34457388837),PARP3(-1.11818640803),CUL7(-1.98374796176),CNTLN(-1.58520315099),FOXN3(-1.22382456823),ANAP…
GO:0008283	cell proliferation	biological process	613/4723	2125/18974	5.7e-06	0.000411998	ENSG00000002745(-3.35840942998),ENSG00000006016(-1.23852327333),ENSG00000006377(10.7445731872),ENSG00000006606(-3.00013348986),ENSG00000006747(1.25136470463),ENSG00000007168(-1.05981286665),ENSG00000007384(-1.76436188119),ENSG00000007866(-2.12276289986),ENSG00000007952(2.05021846388),ENSG00000008083(-1.15718699694),ENSG00000009694(-6.38568225259),ENSG00000009950(4.30598692692),ENSG00000010361(-2.…	WNT16(-3.35840942998),CRLF1(-1.23852327333),DLX6(10.7445731872),CCL26(-3.00013348986),SCIN(1.25136470463),PAFAH1B1(-1.05981286665),RHBDF1(-1.76436188119),TEAD3(-2.12276289986),NOX1(2.05021846388),JARID2(-1.15718699694),TENM1(-6.38568225259),MLXIPL(4.30598692692),FUZ(-2.21951388441),LTF(-2.80227374447),CLK1(-1.4650858231),CD6(7.42097849249),TACC3(-1.40008689847),CAPN1(1.20930831133),ISL1(10.583430…
GO:0040011	locomotion	biological process	529/4723	1812/18974	6.5e-06	0.000459096	ENSG00000001617(-9.67508336468),ENSG00000004399(1.47692830237),ENSG00000006327(-1.34080274185),ENSG00000006606(-3.00013348986),ENSG00000007168(-1.05981286665),ENSG00000007384(-1.76436188119),ENSG00000007952(2.05021846388),ENSG00000008300(-1.61469141202),ENSG00000010017(-1.36171384142),ENSG00000010361(-2.21951388441),ENSG00000010438(18.669419418),ENSG00000011426(-2.31102939529),ENSG00000011465(-6.…	SEMA3F(-9.67508336468),PLXND1(1.47692830237),TNFRSF12A(-1.34080274185),CCL26(-3.00013348986),PAFAH1B1(-1.05981286665),RHBDF1(-1.76436188119),NOX1(2.05021846388),CELSR3(-1.61469141202),RANBP9(-1.36171384142),FUZ(-2.21951388441),PRSS3(18.669419418),ANLN(-2.31102939529),DCN(-6.15064807162),ISL1(10.5834307028),RUFY3(-1.28721604776),ATP1A2(7.47083071235),CD74(6.08389013728),ADGRA2(-2.30965175996),PLEK…
GO:0048870	cell motility	biological process	460/4723	1557/18974	7.5e-06	0.000517902	ENSG00000001617(-9.67508336468),ENSG00000004399(1.47692830237),ENSG00000006327(-1.34080274185),ENSG00000006606(-3.00013348986),ENSG00000007168(-1.05981286665),ENSG00000007384(-1.76436188119),ENSG00000007952(2.05021846388),ENSG00000008300(-1.61469141202),ENSG00000010361(-2.21951388441),ENSG00000010438(18.669419418),ENSG00000011426(-2.31102939529),ENSG00000011465(-6.15064807162),ENSG00000016082(10.…	SEMA3F(-9.67508336468),PLXND1(1.47692830237),TNFRSF12A(-1.34080274185),CCL26(-3.00013348986),PAFAH1B1(-1.05981286665),RHBDF1(-1.76436188119),NOX1(2.05021846388),CELSR3(-1.61469141202),FUZ(-2.21951388441),PRSS3(18.669419418),ANLN(-2.31102939529),DCN(-6.15064807162),ISL1(10.5834307028),RUFY3(-1.28721604776),CD74(6.08389013728),ADGRA2(-2.30965175996),PLEKHO1(1.81663671287),DAPK2(-3.52597189091),EPHA…
GO:0007059	chromosome segregation	biological process	121/4723	346/18974	1.5e-05	0.000974874	ENSG00000007168(-1.05981286665),ENSG00000010292(-1.25594695603),ENSG00000013810(-1.40008689847),ENSG00000020922(-2.67120414034),ENSG00000030066(-1.13195976478),ENSG00000031691(-1.54719272547),ENSG00000040275(-1.34457388837),ENSG00000053900(-1.56096002736),ENSG00000055917(-1.78537747323),ENSG00000058804(-1.28933554018),ENSG00000072864(-1.24237599243),ENSG00000074054(-1.32203632625),ENSG00000076242…	PAFAH1B1(-1.05981286665),NCAPD2(-1.25594695603),TACC3(-1.40008689847),MRE11(-2.67120414034),NUP160(-1.13195976478),CENPQ(-1.54719272547),SPDL1(-1.34457388837),ANAPC4(-1.56096002736),PUM2(-1.78537747323),NDC1(-1.28933554018),NDE1(-1.24237599243),CLASP1(-1.32203632625),MLH1(-1.16294897775),SPAG5(-1.23376612688),NDC80(-1.67913256764),XPO1(-1.52251447533),PDS5B(-1.18367146055),CHMP2B(-1.2170739777),S…
GO:0098813	nuclear chromosome segregation	biological process	106/4723	303/18974	5e-05	0.00285387	ENSG00000007168(-1.05981286665),ENSG00000010292(-1.25594695603),ENSG00000013810(-1.40008689847),ENSG00000020922(-2.67120414034),ENSG00000030066(-1.13195976478),ENSG00000031691(-1.54719272547),ENSG00000040275(-1.34457388837),ENSG00000053900(-1.56096002736),ENSG00000058804(-1.28933554018),ENSG00000072864(-1.24237599243),ENSG00000074054(-1.32203632625),ENSG00000076242(-1.16294897775),ENSG00000076382…	PAFAH1B1(-1.05981286665),NCAPD2(-1.25594695603),TACC3(-1.40008689847),MRE11(-2.67120414034),NUP160(-1.13195976478),CENPQ(-1.54719272547),SPDL1(-1.34457388837),ANAPC4(-1.56096002736),NDC1(-1.28933554018),NDE1(-1.24237599243),CLASP1(-1.32203632625),MLH1(-1.16294897775),SPAG5(-1.23376612688),NDC80(-1.67913256764),XPO1(-1.52251447533),PDS5B(-1.18367146055),CHMP2B(-1.2170739777),SEH1L(-1.56659711879),…
GO:0000819	sister chromatid segregation	biological process	81/4723	225/18974	0.00013	0.00640395	ENSG00000007168(-1.05981286665),ENSG00000010292(-1.25594695603),ENSG00000013810(-1.40008689847),ENSG00000020922(-2.67120414034),ENSG00000030066(-1.13195976478),ENSG00000031691(-1.54719272547),ENSG00000040275(-1.34457388837),ENSG00000053900(-1.56096002736),ENSG00000072864(-1.24237599243),ENSG00000074054(-1.32203632625),ENSG00000076382(-1.23376612688),ENSG00000080986(-1.67913256764),ENSG00000082898…	PAFAH1B1(-1.05981286665),NCAPD2(-1.25594695603),TACC3(-1.40008689847),MRE11(-2.67120414034),NUP160(-1.13195976478),CENPQ(-1.54719272547),SPDL1(-1.34457388837),ANAPC4(-1.56096002736),NDE1(-1.24237599243),CLASP1(-1.32203632625),SPAG5(-1.23376612688),NDC80(-1.67913256764),XPO1(-1.52251447533),PDS5B(-1.18367146055),CHMP2B(-1.2170739777),SEH1L(-1.56659711879),ZW10(-2.3281263766),CSNK2A1(-1.71129625255…
GO:0005622	intracellular	cellular component	4117/5007	15544/20493	1e-30	9.4e-28	ENSG00000001036(-14.6931217434),ENSG00000001084(1.10564954357),ENSG00000001167(-1.83471080106),ENSG00000001629(-1.1656979329),ENSG00000002016(-1.85435040482),ENSG00000002587(-13.3973885253),ENSG00000002745(-3.35840942998),ENSG00000003249(-1.49522268464),ENSG00000003400(1.08840875532),ENSG00000004700(-1.44215018077),ENSG00000004766(-1.25965430048),ENSG00000004776(-4.22952706989),ENSG00000004799(-3…
GO:0044424	intracellular part	cellular component	4024/5007	15173/20493	1e-30	9.4e-28	ENSG00000001036(-14.6931217434),ENSG00000001084(1.10564954357),ENSG00000001167(-1.83471080106),ENSG00000001629(-1.1656979329),ENSG00000002016(-1.85435040482),ENSG00000002587(-13.3973885253),ENSG00000002745(-3.35840942998),ENSG00000003249(-1.49522268464),ENSG00000003400(1.08840875532),ENSG00000004700(-1.44215018077),ENSG00000004766(-1.25965430048),ENSG00000004776(-4.22952706989),ENSG00000004799(-3…
GO:0043226	organelle	cellular component	3793/5007	14388/20493	8.8e-24	5.51467e-21	ENSG00000000971(-2.89391311613),ENSG00000001036(-14.6931217434),ENSG00000001167(-1.83471080106),ENSG00000002016(-1.85435040482),ENSG00000002587(-13.3973885253),ENSG00000004700(-1.44215018077),ENSG00000004766(-1.25965430048),ENSG00000004776(-4.22952706989),ENSG00000004799(-3.07501658933),ENSG00000004838(-1.66414281746),ENSG00000005059(-1.22508227897),ENSG00000005100(-1.10963145724),ENSG00000005238…
GO:0043227	membrane-bounded organelle	cellular component	3526/5007	13344/20493	3.5e-20	1.645e-17	ENSG00000000971(-2.89391311613),ENSG00000001036(-14.6931217434),ENSG00000001167(-1.83471080106),ENSG00000002016(-1.85435040482),ENSG00000002587(-13.3973885253),ENSG00000004700(-1.44215018077),ENSG00000004766(-1.25965430048),ENSG00000004776(-4.22952706989),ENSG00000004799(-3.07501658933),ENSG00000005059(-1.22508227897),ENSG00000005100(-1.10963145724),ENSG00000005238(1.33013303946),ENSG00000005339(…
GO:0043229	intracellular organelle	cellular component	3501/5007	13318/20493	1.2e-17	4.512e-15	ENSG00000001036(-14.6931217434),ENSG00000001167(-1.83471080106),ENSG00000002016(-1.85435040482),ENSG00000002587(-13.3973885253),ENSG00000004700(-1.44215018077),ENSG00000004766(-1.25965430048),ENSG00000004776(-4.22952706989),ENSG00000004799(-3.07501658933),ENSG00000004838(-1.66414281746),ENSG00000005059(-1.22508227897),ENSG00000005100(-1.10963145724),ENSG00000005238(1.33013303946),ENSG00000005339(…
GO:0044464	cell part	cellular component	4578/5007	18120/20493	2e-15	6.26667e-13	ENSG00000001036(-14.6931217434),ENSG00000001084(1.10564954357),ENSG00000001167(-1.83471080106),ENSG00000001629(-1.1656979329),ENSG00000002016(-1.85435040482),ENSG00000002587(-13.3973885253),ENSG00000002745(-3.35840942998),ENSG00000003249(-1.49522268464),ENSG00000003400(1.08840875532),ENSG00000004399(1.47692830237),ENSG00000004700(-1.44215018077),ENSG00000004766(-1.25965430048),ENSG00000004776(-4.…
GO:0005623	cell	cellular component	4583/5007	18150/20493	3.7e-15	9.93714e-13	ENSG00000001036(-14.6931217434),ENSG00000001084(1.10564954357),ENSG00000001167(-1.83471080106),ENSG00000001629(-1.1656979329),ENSG00000002016(-1.85435040482),ENSG00000002587(-13.3973885253),ENSG00000002745(-3.35840942998),ENSG00000003249(-1.49522268464),ENSG00000003400(1.08840875532),ENSG00000004399(1.47692830237),ENSG00000004700(-1.44215018077),ENSG00000004766(-1.25965430048),ENSG00000004776(-4.…
GO:0005819	spindle	cellular component	116/5007	319/20493	1.1e-06	9.84762e-05	ENSG00000007168(-1.05981286665),ENSG00000013810(-1.40008689847),ENSG00000040275(-1.34457388837),ENSG00000066279(-1.50032932378),ENSG00000070371(-1.4838807564),ENSG00000070501(-1.05267978207),ENSG00000071242(-4.25865014578),ENSG00000072864(-1.24237599243),ENSG00000074054(-1.32203632625),ENSG00000076382(-1.23376612688),ENSG00000080345(-2.35313544514),ENSG00000086827(-2.3281263766),ENSG00000087586(-…	PAFAH1B1(-1.05981286665),TACC3(-1.40008689847),SPDL1(-1.34457388837),ASPM(-1.50032932378),CLTCL1(-1.4838807564),POLB(-1.05267978207),RPS6KA2(-4.25865014578),NDE1(-1.24237599243),CLASP1(-1.32203632625),SPAG5(-1.23376612688),RIF1(-2.35313544514),ZW10(-2.3281263766),AURKA(-1.40563873051),TPX2(-1.71453593741),PPP2R3C(-1.43732910338),CDC7(-2.33140861964),SPECC1L(-1.44071185898),MAPK1(-1.16727428589),T…
GO:0000775	chromosome, centromeric region	cellular component	79/5007	199/20493	1.2e-06	0.000102545	ENSG00000007168(-1.05981286665),ENSG00000010292(-1.25594695603),ENSG00000030066(-1.13195976478),ENSG00000031691(-1.54719272547),ENSG00000040275(-1.34457388837),ENSG00000058272(-2.45218913803),ENSG00000072864(-1.24237599243),ENSG00000074054(-1.32203632625),ENSG00000076382(-1.23376612688),ENSG00000080815(-1.84312769636),ENSG00000080986(-1.67913256764),ENSG00000082898(-1.52251447533),ENSG00000083642…	PAFAH1B1(-1.05981286665),NCAPD2(-1.25594695603),NUP160(-1.13195976478),CENPQ(-1.54719272547),SPDL1(-1.34457388837),PPP1R12A(-2.45218913803),NDE1(-1.24237599243),CLASP1(-1.32203632625),SPAG5(-1.23376612688),PSEN1(-1.84312769636),NDC80(-1.67913256764),XPO1(-1.52251447533),PDS5B(-1.18367146055),SEH1L(-1.56659711879),ZW10(-2.3281263766),AURKA(-1.40563873051),CBX5(-1.55163398255),RASSF2(-4.98664009787…
GO:0005604	basement membrane	cellular component	44/5007	94/20493	1.9e-06	0.000155304	ENSG00000041982(-1.8242836264),ENSG00000053747(-2.020597),ENSG00000074527(-5.19986488604),ENSG00000075711(-1.6487365079),ENSG00000077942(2.98640094122),ENSG00000087303(-2.12679165456),ENSG00000090530(-3.32235799645),ENSG00000091136(-1.31083809672),ENSG00000091409(-9.79650793242),ENSG00000091986(-1.70421632741),ENSG00000100234(-3.17508910922),ENSG00000105290(1.58556117671),ENSG00000105894(1.618922…	TNC(-1.8242836264),LAMA3(-2.020597),NTN4(-5.19986488604),DLG1(-1.6487365079),FBLN1(2.98640094122),NID2(-2.12679165456),P3H2(-3.32235799645),LAMB1(-1.31083809672),ITGA6(-9.79650793242),CCDC80(-1.70421632741),TIMP3(-3.17508910922),APLP1(1.58556117671),PTN(1.61892289971),MEGF9(-1.21737706707),LAMA4(-5.04433204466),ERBIN(-1.36214194305),FN1(-4.32571752026),NID1(-8.05675650231),TGFBI(4.25576056908),LO…
GO:0000779	condensed chromosome, centromeric region	cellular component	50/5007	118/20493	1.3e-05	0.000788387	ENSG00000010292(-1.25594695603),ENSG00000040275(-1.34457388837),ENSG00000072864(-1.24237599243),ENSG00000074054(-1.32203632625),ENSG00000076382(-1.23376612688),ENSG00000080986(-1.67913256764),ENSG00000085415(-1.56659711879),ENSG00000086827(-2.3281263766),ENSG00000087586(-1.40563873051),ENSG00000101265(-4.98664009787),ENSG00000109805(-1.91284748743),ENSG00000111581(-1.64640813316),ENSG00000115163(…	NCAPD2(-1.25594695603),SPDL1(-1.34457388837),NDE1(-1.24237599243),CLASP1(-1.32203632625),SPAG5(-1.23376612688),NDC80(-1.67913256764),SEH1L(-1.56659711879),ZW10(-2.3281263766),AURKA(-1.40563873051),RASSF2(-4.98664009787),NCAPG(-1.91284748743),NUP107(-1.64640813316),CENPA(-1.14337083568),ORC2(-1.23457718331),NEK2(-1.28859021782),NSL1(-1.01838061079),CENPF(-1.76585372467),SEPT7(-1.6125843269),CBX3(-…
GO:0031012	extracellular matrix	cellular component	180/5007	568/20493	4.3e-05	0.00212737	ENSG00000002745(-3.35840942998),ENSG00000011465(-6.15064807162),ENSG00000038427(-1.1342265221),ENSG00000041982(-1.8242836264),ENSG00000049089(1.96622394319),ENSG00000049323(-2.65174500927),ENSG00000049540(-3.29355141562),ENSG00000053747(-2.020597),ENSG00000060718(-11.3742389191),ENSG00000064309(-3.71834757847),ENSG00000069702(-2.09946388662),ENSG00000073670(-2.30912006603),ENSG00000074527(-5.1998…	WNT16(-3.35840942998),DCN(-6.15064807162),VCAN(-1.1342265221),TNC(-1.8242836264),COL9A2(1.96622394319),LTBP1(-2.65174500927),ELN(-3.29355141562),LAMA3(-2.020597),COL11A1(-11.3742389191),CDON(-3.71834757847),TGFBR3(-2.09946388662),ADAM11(-2.30912006603),NTN4(-5.19986488604),DLG1(-1.6487365079),GPC4(-17.2165737512),FBLN1(2.98640094122),COL5A3(1.85797360875),COL16A1(1.20555620333),WNT11(-12.80914242…
GO:0061702	inflammasome complex	cellular component	8/5007	12/20493	0.00237	0.0536819	ENSG00000091592(-2.41790357939),ENSG00000103490(8.53902806615),ENSG00000104518(-1.46098994117),ENSG00000105483(-1.78867073018),ENSG00000137752(-1.53708304558),ENSG00000162711(1.30252962663),ENSG00000163568(7.35326262437),ENSG00000196954(-1.98366077367)	NLRP1(-2.41790357939),PYCARD(8.53902806615),GSDMD(-1.46098994117),CARD8(-1.78867073018),CASP1(-1.53708304558),NLRP3(1.30252962663),AIM2(7.35326262437),CASP4(-1.98366077367)
GO:0043235	receptor complex	cellular component	104/5007	333/20493	0.00271	0.0606524	ENSG00000010704(-1.50555810519),ENSG00000011677(3.59641104265),ENSG00000013725(7.42097849249),ENSG00000019582(6.08389013728),ENSG00000065361(-1.95429250122),ENSG00000069702(-2.09946388662),ENSG00000072274(-1.39264299948),ENSG00000075711(-1.6487365079),ENSG00000077238(-2.51342331333),ENSG00000077420(16.3879855466),ENSG00000077943(-9.44696609722),ENSG00000079385(1.77019952597),ENSG00000080644(1.878…	HFE(-1.50555810519),GABRA3(3.59641104265),CD6(7.42097849249),CD74(6.08389013728),ERBB3(-1.95429250122),TGFBR3(-2.09946388662),TFRC(-1.39264299948),DLG1(-1.6487365079),IL4R(-2.51342331333),APBB1IP(16.3879855466),ITGA8(-9.44696609722),CEACAM1(1.77019952597),CHRNA3(1.87848303979),TRAF5(-1.74949260726),ITGA6(-9.79650793242),SORBS1(4.13712145134),ITPR3(-1.42062243422),CD40(15.8483371831),RNMT(-1.51105…
GO:0000793	condensed chromosome	cellular component	70/5007	212/20493	0.00285	0.0630353	ENSG00000010292(-1.25594695603),ENSG00000040275(-1.34457388837),ENSG00000072864(-1.24237599243),ENSG00000074054(-1.32203632625),ENSG00000076242(-1.16294897775),ENSG00000076382(-1.23376612688),ENSG00000080345(-2.35313544514),ENSG00000080986(-1.67913256764),ENSG00000085415(-1.56659711879),ENSG00000086827(-2.3281263766),ENSG00000087586(-1.40563873051),ENSG00000100206(3.4552791728),ENSG00000100814(-1…	NCAPD2(-1.25594695603),SPDL1(-1.34457388837),NDE1(-1.24237599243),CLASP1(-1.32203632625),MLH1(-1.16294897775),SPAG5(-1.23376612688),RIF1(-2.35313544514),NDC80(-1.67913256764),SEH1L(-1.56659711879),ZW10(-2.3281263766),AURKA(-1.40563873051),DMC1(3.4552791728),CCNB1IP1(-1.26888076649),RASSF2(-4.98664009787),CTCF(-1.09681988839),NCAPG(-1.91284748743),NUP107(-1.64640813316),SMC4(-1.4241312636),CENPA(-…
GO:0044422	organelle part	cellular component	2483/5007	9814/20493	0.00294	0.0642698	ENSG00000001036(-14.6931217434),ENSG00000001167(-1.83471080106),ENSG00000002016(-1.85435040482),ENSG00000002587(-13.3973885253),ENSG00000004700(-1.44215018077),ENSG00000004766(-1.25965430048),ENSG00000004799(-3.07501658933),ENSG00000004838(-1.66414281746),ENSG00000005059(-1.22508227897),ENSG00000005100(-1.10963145724),ENSG00000005339(-2.21128012333),ENSG00000005436(-1.57628442214),ENSG00000005700…
GO:0043256	laminin complex	cellular component	6/5007	8/20493	0.00372	0.0752	ENSG00000053747(-2.020597),ENSG00000091136(-1.31083809672),ENSG00000130702(-2.14530254879),ENSG00000135862(-1.59623866264),ENSG00000172037(-1.29800182558),ENSG00000196878(3.25624221787)	LAMA3(-2.020597),LAMB1(-1.31083809672),LAMA5(-2.14530254879),LAMC1(-1.59623866264),LAMB2(-1.29800182558),LAMB3(3.25624221787)
GO:0044815	DNA packaging complex	cellular component	41/5007	114/20493	0.00383	0.0766	ENSG00000010292(-1.25594695603),ENSG00000083168(-2.18231591612),ENSG00000109805(-1.91284748743),ENSG00000113810(-1.4241312636),ENSG00000115163(-1.14337083568),ENSG00000121152(-1.34917776545),ENSG00000124635(-1.6289512672),ENSG00000127483(-1.29447038181),ENSG00000133302(-1.39351622942),ENSG00000136824(-2.74699710062),ENSG00000140632(-1.57034069933),ENSG00000151503(-2.15258096604),ENSG00000158373(-…	NCAPD2(-1.25594695603),KAT6A(-2.18231591612),NCAPG(-1.91284748743),SMC4(-1.4241312636),CENPA(-1.14337083568),NCAPH(-1.34917776545),HIST1H2BJ(-1.6289512672),HP1BP3(-1.29447038181),SLF1(-1.39351622942),SMC2(-2.74699710062),GLYR1(-1.57034069933),NCAPD3(-2.15258096604),HIST1H2BD(-1.39655907265),KDM1B(-1.83652519351),HIST1H2AC(-1.46857423337),HIST3H2A(10.0193330274),HIST2H2BE(1.52501983569),HIST1H2BL(…
GO:0005610	laminin-5 complex	cellular component	3/5007	3/20493	0.01458	0.200076	ENSG00000053747(-2.020597),ENSG00000130702(-2.14530254879),ENSG00000196878(3.25624221787)	LAMA3(-2.020597),LAMA5(-2.14530254879),LAMB3(3.25624221787)
GO:0043259	laminin-10 complex	cellular component	3/5007	3/20493	0.01458	0.200076	ENSG00000091136(-1.31083809672),ENSG00000130702(-2.14530254879),ENSG00000135862(-1.59623866264)	LAMB1(-1.31083809672),LAMA5(-2.14530254879),LAMC1(-1.59623866264)
GO:0043260	laminin-11 complex	cellular component	3/5007	3/20493	0.01458	0.200076	ENSG00000130702(-2.14530254879),ENSG00000135862(-1.59623866264),ENSG00000172037(-1.29800182558)	LAMA5(-2.14530254879),LAMC1(-1.59623866264),LAMB2(-1.29800182558)
GO:0098651	basement membrane collagen trimer	cellular component	5/5007	8/20493	0.02474	0.288383	ENSG00000134871(-2.63105619011),ENSG00000144810(-1.62073831436),ENSG00000187498(-8.86779782315),ENSG00000197565(3.36368194327),ENSG00000204291(2.8320296611)	COL4A2(-2.63105619011),COL8A1(-1.62073831436),COL4A1(-8.86779782315),COL4A6(3.36368194327),COL15A1(2.8320296611)
GO:0000780	condensed nuclear chromosome, centromeric region	cellular component	9/5007	19/20493	0.02485	0.288383	ENSG00000080986(-1.67913256764),ENSG00000087586(-1.40563873051),ENSG00000115163(-1.14337083568),ENSG00000125817(-2.18957861791),ENSG00000134057(-1.32389045617),ENSG00000145241(-1.79914607822),ENSG00000156970(-1.55163347748),ENSG00000169679(-1.18044835194),ENSG00000184402(-1.70146946087)	NDC80(-1.67913256764),AURKA(-1.40563873051),CENPA(-1.14337083568),CENPB(-2.18957861791),CCNB1(-1.32389045617),CENPC(-1.79914607822),BUB1B(-1.55163347748),BUB1(-1.18044835194),SS18L1(-1.70146946087)
GO:0000777	condensed chromosome kinetochore	cellular component	44/5007	106/20493	7.8e-05	0.00349143	ENSG00000040275(-1.34457388837),ENSG00000072864(-1.24237599243),ENSG00000074054(-1.32203632625),ENSG00000076382(-1.23376612688),ENSG00000080986(-1.67913256764),ENSG00000085415(-1.56659711879),ENSG00000086827(-2.3281263766),ENSG00000101265(-4.98664009787),ENSG00000111581(-1.64640813316),ENSG00000115163(-1.14337083568),ENSG00000115942(-1.23457718331),ENSG00000117650(-1.28859021782),ENSG00000117697(…	SPDL1(-1.34457388837),NDE1(-1.24237599243),CLASP1(-1.32203632625),SPAG5(-1.23376612688),NDC80(-1.67913256764),SEH1L(-1.56659711879),ZW10(-2.3281263766),RASSF2(-4.98664009787),NUP107(-1.64640813316),CENPA(-1.14337083568),ORC2(-1.23457718331),NEK2(-1.28859021782),NSL1(-1.01838061079),CENPF(-1.76585372467),SEPT7(-1.6125843269),HJURP(-1.58813200092),SEPT6(-13.0577593751),KNSTRN(-1.05070479953),CCNB1(…
GO:0005694	chromosome	cellular component	299/5007	1036/20493	0.00046	0.0166308	ENSG00000004700(-1.44215018077),ENSG00000005339(-2.21128012333),ENSG00000007168(-1.05981286665),ENSG00000010292(-1.25594695603),ENSG00000020922(-2.67120414034),ENSG00000024048(-1.75477177781),ENSG00000030066(-1.13195976478),ENSG00000031691(-1.54719272547),ENSG00000035928(-1.48484228615),ENSG00000038219(-1.61115689497),ENSG00000040275(-1.34457388837),ENSG00000041880(-1.11818640803),ENSG00000047315…	RECQL(-1.44215018077),CREBBP(-2.21128012333),PAFAH1B1(-1.05981286665),NCAPD2(-1.25594695603),MRE11(-2.67120414034),UBR2(-1.75477177781),NUP160(-1.13195976478),CENPQ(-1.54719272547),RFC1(-1.48484228615),BOD1L1(-1.61115689497),SPDL1(-1.34457388837),PARP3(-1.11818640803),POLR2B(-1.26919700278),RSF1(-1.96195240196),POLQ(-1.01486459267),ZFR(-1.49381918539),PPP1R12A(-2.45218913803),CDK13(-1.26671899871…
GO:0044459	plasma membrane part	cellular component	805/5007	3011/20493	0.00085	0.0280351	ENSG00000003400(1.08840875532),ENSG00000004399(1.47692830237),ENSG00000004846(5.43669988211),ENSG00000005001(3.39832958313),ENSG00000006283(4.5150792149),ENSG00000006740(-5.01507749197),ENSG00000007216(3.40673650565),ENSG00000007952(2.05021846388),ENSG00000008256(-1.84752620726),ENSG00000008710(-1.64127197418),ENSG00000009694(-6.38568225259),ENSG00000010704(-1.50555810519),ENSG00000011028(-1.1983…	CASP10(1.08840875532),PLXND1(1.47692830237),ABCB5(5.43669988211),PRSS22(3.39832958313),CACNA1G(4.5150792149),ARHGAP44(-5.01507749197),SLC13A2(3.40673650565),NOX1(2.05021846388),CYTH3(-1.84752620726),PKD1(-1.64127197418),TENM1(-6.38568225259),HFE(-1.50555810519),MRC2(-1.19836414164),SLC6A7(1.48261648166),TSPAN9(2.78909886004),SYT7(-8.73167762987),GABRA3(3.59641104265),EHD3(-3.7978307872),CD6(7.420…
GO:0000922	spindle pole	cellular component	50/5007	136/20493	0.00087	0.0280407	ENSG00000013810(-1.40008689847),ENSG00000040275(-1.34457388837),ENSG00000066279(-1.50032932378),ENSG00000072864(-1.24237599243),ENSG00000076382(-1.23376612688),ENSG00000086827(-2.3281263766),ENSG00000087586(-1.40563873051),ENSG00000088325(-1.71453593741),ENSG00000100154(-3.90885239264),ENSG00000100503(-1.67191866714),ENSG00000100629(-2.59301198212),ENSG00000101224(-2.28863663642),ENSG00000101447(…	TACC3(-1.40008689847),SPDL1(-1.34457388837),ASPM(-1.50032932378),NDE1(-1.24237599243),SPAG5(-1.23376612688),ZW10(-2.3281263766),AURKA(-1.40563873051),TPX2(-1.71453593741),TTC28(-3.90885239264),NIN(-1.67191866714),CEP128(-2.59301198212),CDC25B(-2.28863663642),FAM83D(-1.70845014274),KATNAL1(-1.15666943749),TBCCD1(-1.00534599189),BIRC6(-1.27363978607),CEP104(-1.47468906997),CDC20(-1.20335542128),NEK…
GO:0030991	intraciliary transport particle A	cellular component	6/5007	7/20493	0.00117	0.03384	ENSG00000118965(-1.41598939916),ENSG00000119650(1.63036757755),ENSG00000123607(-1.88408697913),ENSG00000157796(-1.92623626533),ENSG00000163913(-1.19691191008),ENSG00000187535(-1.42367288057)	WDR35(-1.41598939916),IFT43(1.63036757755),TTC21B(-1.88408697913),WDR19(-1.92623626533),IFT122(-1.19691191008),IFT140(-1.42367288057)
GO:0072559	NLRP3 inflammasome complex	cellular component	6/5007	7/20493	0.00117	0.03384	ENSG00000103490(8.53902806615),ENSG00000104518(-1.46098994117),ENSG00000105483(-1.78867073018),ENSG00000137752(-1.53708304558),ENSG00000162711(1.30252962663),ENSG00000196954(-1.98366077367)	PYCARD(8.53902806615),GSDMD(-1.46098994117),CARD8(-1.78867073018),CASP1(-1.53708304558),NLRP3(1.30252962663),CASP4(-1.98366077367)
GO:0044427	chromosomal part	cellular component	262/5007	911/20493	0.00125	0.0350746	ENSG00000005339(-2.21128012333),ENSG00000007168(-1.05981286665),ENSG00000010292(-1.25594695603),ENSG00000020922(-2.67120414034),ENSG00000024048(-1.75477177781),ENSG00000030066(-1.13195976478),ENSG00000031691(-1.54719272547),ENSG00000035928(-1.48484228615),ENSG00000040275(-1.34457388837),ENSG00000041880(-1.11818640803),ENSG00000047315(-1.26919700278),ENSG00000048649(-1.96195240196),ENSG00000058272…	CREBBP(-2.21128012333),PAFAH1B1(-1.05981286665),NCAPD2(-1.25594695603),MRE11(-2.67120414034),UBR2(-1.75477177781),NUP160(-1.13195976478),CENPQ(-1.54719272547),RFC1(-1.48484228615),SPDL1(-1.34457388837),PARP3(-1.11818640803),POLR2B(-1.26919700278),RSF1(-1.96195240196),PPP1R12A(-2.45218913803),MEF2A(-1.50288050229),NUCKS1(-1.26916822837),NEDD4(-1.49526483393),ING3(-1.50795916902),NDE1(-1.2423759924…
GO:0003677	DNA binding	molecular function	863/4725	2642/18795	3.7e-21	4.14955e-18	ENSG00000001167(-1.83471080106),ENSG00000002016(-1.85435040482),ENSG00000004700(-1.44215018077),ENSG00000005100(-1.10963145724),ENSG00000005339(-2.21128012333),ENSG00000005436(-1.57628442214),ENSG00000005889(-1.61243510465),ENSG00000006194(-1.56290625147),ENSG00000006377(10.7445731872),ENSG00000006576(-1.17486383637),ENSG00000007545(-2.08919226354),ENSG00000007866(-2.12276289986),ENSG00000008083(…	NFYA(-1.83471080106),RAD52(-1.85435040482),RECQL(-1.44215018077),DHX33(-1.10963145724),CREBBP(-2.21128012333),GCFC2(-1.57628442214),ZFX(-1.61243510465),ZNF263(-1.56290625147),DLX6(10.7445731872),PHTF2(-1.17486383637),CRAMP1(-2.08919226354),TEAD3(-2.12276289986),JARID2(-1.15718699694),CRY1(-1.6514984374),NFIX(-2.92806744355),REV3L(-1.11396852269),MLXIPL(4.30598692692),HIVEP2(-1.27468190045),LTF(-2…
GO:0003700	DNA binding transcription factor activity	molecular function	452/4725	1276/18795	1.6e-17	1.43552e-14	ENSG00000001167(-1.83471080106),ENSG00000005339(-2.21128012333),ENSG00000005436(-1.57628442214),ENSG00000006194(-1.56290625147),ENSG00000006377(10.7445731872),ENSG00000007866(-2.12276289986),ENSG00000008083(-1.15718699694),ENSG00000008441(-2.92806744355),ENSG00000009950(4.30598692692),ENSG00000010818(-1.27468190045),ENSG00000014824(-1.311971147),ENSG00000016082(10.5834307028),ENSG00000025293(-1.4…	NFYA(-1.83471080106),CREBBP(-2.21128012333),GCFC2(-1.57628442214),ZNF263(-1.56290625147),DLX6(10.7445731872),TEAD3(-2.12276289986),JARID2(-1.15718699694),NFIX(-2.92806744355),MLXIPL(4.30598692692),HIVEP2(-1.27468190045),SLC30A9(-1.311971147),ISL1(10.5834307028),PHF20(-1.42025953656),POU2F2(1.38339476583),ARNTL2(-1.3071382449),IKZF2(-2.22552733307),HOXC8(-4.00818553617),ZIC2(-2.0188432893),NFE2L3(…
GO:0005488	binding	molecular function	4135/4725	15826/18795	1.1e-13	8.22433e-11	ENSG00000000971(-2.89391311613),ENSG00000001084(1.10564954357),ENSG00000001167(-1.83471080106),ENSG00000001461(-1.28074355566),ENSG00000001617(-9.67508336468),ENSG00000001629(-1.1656979329),ENSG00000002016(-1.85435040482),ENSG00000002745(-3.35840942998),ENSG00000003400(1.08840875532),ENSG00000004399(1.47692830237),ENSG00000004700(-1.44215018077),ENSG00000004766(-1.25965430048),ENSG00000004776(-4.…
GO:0140110	transcription regulator activity	molecular function	545/4725	1662/18795	1.3e-13	8.33114e-11	ENSG00000001167(-1.83471080106),ENSG00000005339(-2.21128012333),ENSG00000005436(-1.57628442214),ENSG00000005889(-1.61243510465),ENSG00000006194(-1.56290625147),ENSG00000006377(10.7445731872),ENSG00000007866(-2.12276289986),ENSG00000008083(-1.15718699694),ENSG00000008405(-1.6514984374),ENSG00000008441(-2.92806744355),ENSG00000009950(4.30598692692),ENSG00000010818(-1.27468190045),ENSG00000014824(-1…	NFYA(-1.83471080106),CREBBP(-2.21128012333),GCFC2(-1.57628442214),ZFX(-1.61243510465),ZNF263(-1.56290625147),DLX6(10.7445731872),TEAD3(-2.12276289986),JARID2(-1.15718699694),CRY1(-1.6514984374),NFIX(-2.92806744355),MLXIPL(4.30598692692),HIVEP2(-1.27468190045),SLC30A9(-1.311971147),ISL1(10.5834307028),WWTR1(-1.70652544083),PHF20(-1.42025953656),POU2F2(1.38339476583),ARNTL2(-1.3071382449),IKZF2(-2.…
GO:0003690	double-stranded DNA binding	molecular function	250/4725	805/18795	6.3e-05	0.0148746	ENSG00000001167(-1.83471080106),ENSG00000005100(-1.10963145724),ENSG00000005339(-2.21128012333),ENSG00000005436(-1.57628442214),ENSG00000008083(-1.15718699694),ENSG00000008405(-1.6514984374),ENSG00000009950(4.30598692692),ENSG00000016082(10.5834307028),ENSG00000020922(-2.67120414034),ENSG00000025293(-1.42025953656),ENSG00000028277(1.38339476583),ENSG00000029153(-1.3071382449),ENSG00000035928(-1.4…	NFYA(-1.83471080106),DHX33(-1.10963145724),CREBBP(-2.21128012333),GCFC2(-1.57628442214),JARID2(-1.15718699694),CRY1(-1.6514984374),MLXIPL(4.30598692692),ISL1(10.5834307028),MRE11(-2.67120414034),PHF20(-1.42025953656),POU2F2(1.38339476583),ARNTL2(-1.3071382449),RFC1(-1.48484228615),NFE2L3(-1.28796259345),PHF21B(-6.469745339),PRDM1(1.79594699417),YBX3(1.35441640212),CREB3L3(2.52635805544),BORCS8-ME…
GO:0005201	extracellular matrix structural constituent	molecular function	37/4725	88/18795	0.00038	0.051657	ENSG00000038427(-1.1342265221),ENSG00000049089(1.96622394319),ENSG00000049540(-3.29355141562),ENSG00000060718(-11.3742389191),ENSG00000077942(2.98640094122),ENSG00000080573(1.85797360875),ENSG00000091136(-1.31083809672),ENSG00000105664(-10.6766006347),ENSG00000105825(1.35283684994),ENSG00000108821(-1.3593238713),ENSG00000109927(-2.70981067871),ENSG00000111341(5.7600785792),ENSG00000111799(-2.9411…	VCAN(-1.1342265221),COL9A2(1.96622394319),ELN(-3.29355141562),COL11A1(-11.3742389191),FBLN1(2.98640094122),COL5A3(1.85797360875),LAMB1(-1.31083809672),COMP(-10.6766006347),TFPI2(1.35283684994),COL1A1(-1.3593238713),TECTA(-2.70981067871),MGP(5.7600785792),COL12A1(-2.94115746754),LAMA4(-5.04433204466),PXDN(-10.0043053398),MATN3(-2.45908101196),BCAN(3.48322143658),CHI3L1(1.29772133527),COL4A2(-2.631…
GO:0001078	transcriptional repressor activity, RNA polymerase II proximal promoter sequence-specific DNA bindin...	molecular function	47/4725	119/18795	0.00038	0.051657	ENSG00000005339(-2.21128012333),ENSG00000005436(-1.57628442214),ENSG00000009950(4.30598692692),ENSG00000050344(-1.28796259345),ENSG00000057657(1.79594699417),ENSG00000069812(5.45141648617),ENSG00000084093(-1.77771629801),ENSG00000087510(-7.1520850191),ENSG00000092607(1.69952680205),ENSG00000100968(-3.22360068854),ENSG00000102349(7.89578026098),ENSG00000102974(-1.09681988839),ENSG00000103449(8.081…	CREBBP(-2.21128012333),GCFC2(-1.57628442214),MLXIPL(4.30598692692),NFE2L3(-1.28796259345),PRDM1(1.79594699417),HES2(5.45141648617),REST(-1.77771629801),TFAP2C(-7.1520850191),TBX15(1.69952680205),NFATC4(-3.22360068854),KLF8(7.89578026098),CTCF(-1.09681988839),SALL1(8.08172378249),HOXA2(6.51507014861),GATA3(1.78334719255),DLX4(2.42759615423),NKX3-2(1.77468501558),NR2C1(-1.6402796761),TBX2(1.5106426…
GO:0001968	fibronectin binding	molecular function	15/4725	26/18795	0.00041	0.0540959	ENSG00000077942(2.98640094122),ENSG00000091986(-1.70421632741),ENSG00000115232(-6.74894997258),ENSG00000115318(-1.30829559416),ENSG00000115461(-5.69022780586),ENSG00000118523(-1.48460100636),ENSG00000124145(-1.37592422342),ENSG00000137801(-3.19883674487),ENSG00000143387(7.25307920549),ENSG00000145423(1.37964427915),ENSG00000146674(-3.02845205227),ENSG00000163131(2.84614684585),ENSG00000172061(-1.…	FBLN1(2.98640094122),CCDC80(-1.70421632741),ITGA4(-6.74894997258),LOXL3(-1.30829559416),IGFBP5(-5.69022780586),CTGF(-1.48460100636),SDC4(-1.37592422342),THBS1(-3.19883674487),CTSK(7.25307920549),SFRP2(1.37964427915),IGFBP3(-3.02845205227),CTSS(2.84614684585),LRRC15(-1.32635742279),SSC5D(2.97113611734),ITGB3(6.24930364115)
GO:0003682	chromatin binding	molecular function	161/4725	514/18795	0.00079	0.0805441	ENSG00000005339(-2.21128012333),ENSG00000007545(-2.08919226354),ENSG00000008083(-1.15718699694),ENSG00000010292(-1.25594695603),ENSG00000014824(-1.311971147),ENSG00000016082(10.5834307028),ENSG00000043355(-2.0188432893),ENSG00000047315(-1.26919700278),ENSG00000051341(-1.01486459267),ENSG00000056487(-6.469745339),ENSG00000057657(1.79594699417),ENSG00000063978(-1.55206064946),ENSG00000064195(1.2594…	CREBBP(-2.21128012333),CRAMP1(-2.08919226354),JARID2(-1.15718699694),NCAPD2(-1.25594695603),SLC30A9(-1.311971147),ISL1(10.5834307028),ZIC2(-2.0188432893),POLR2B(-1.26919700278),POLQ(-1.01486459267),PHF21B(-6.469745339),PRDM1(1.79594699417),RNF4(-1.55206064946),DLX3(1.25946616341),TAF2(-1.33375840585),MEF2A(-1.50288050229),NUCKS1(-1.26916822837),SREBF1(1.27885093425),GLI2(1.73928434078),EED(-1.888…
GO:0050840	extracellular matrix binding	molecular function	23/4725	52/18795	0.00207	0.154767	ENSG00000011465(-6.15064807162),ENSG00000049540(-3.29355141562),ENSG00000060718(-11.3742389191),ENSG00000074527(-5.19986488604),ENSG00000091409(-9.79650793242),ENSG00000116962(-8.05675650231),ENSG00000118785(2.22026985526),ENSG00000120708(4.25576056908),ENSG00000137801(-3.19883674487),ENSG00000145147(-7.94217933432),ENSG00000154736(1.44130866643),ENSG00000162745(1.60798695496),ENSG00000163131(2.8…	DCN(-6.15064807162),ELN(-3.29355141562),COL11A1(-11.3742389191),NTN4(-5.19986488604),ITGA6(-9.79650793242),NID1(-8.05675650231),SPP1(2.22026985526),TGFBI(4.25576056908),THBS1(-3.19883674487),SLIT2(-7.94217933432),ADAMTS5(1.44130866643),OLFML2B(1.60798695496),CTSS(2.84614684585),FBLN2(1.35319456352),SHH(-6.07951981782),ADAMTS15(-8.84422183418),ADAM9(-1.41560055527),LRRC15(-1.32635742279),SSC5D(2.9…
GO:0005031	tumor necrosis factor-activated receptor activity	molecular function	13/4725	25/18795	0.00353	0.219939	ENSG00000026103(2.20873737448),ENSG00000028137(1.15793181893),ENSG00000049249(17.0262390266),ENSG00000101017(15.8483371831),ENSG00000104689(-3.57580918483),ENSG00000111321(-2.45020496722),ENSG00000127863(-4.23414093213),ENSG00000131080(-1.63461922263),ENSG00000141655(-8.67189475346),ENSG00000146072(1.49913843449),ENSG00000164761(-4.38784347424),ENSG00000173530(9.51863744887),ENSG00000215788(4.158…	FAS(2.20873737448),TNFRSF1B(1.15793181893),TNFRSF9(17.0262390266),CD40(15.8483371831),TNFRSF10A(-3.57580918483),LTBR(-2.45020496722),TNFRSF19(-4.23414093213),EDA2R(-1.63461922263),TNFRSF11A(-8.67189475346),TNFRSF21(1.49913843449),TNFRSF11B(-4.38784347424),TNFRSF10D(9.51863744887),TNFRSF25(4.15840412447)
GO:0032404	mismatch repair complex binding	molecular function	6/4725	8/18795	0.00435	0.247014	ENSG00000076242(-1.16294897775),ENSG00000095002(-1.44205069244),ENSG00000116062(-1.22745639447),ENSG00000132646(-1.33579861009),ENSG00000175054(-1.51956952535),ENSG00000213689(1.05003265064)	MLH1(-1.16294897775),MSH2(-1.44205069244),MSH6(-1.22745639447),PCNA(-1.33579861009),ATR(-1.51956952535),TREX1(1.05003265064)
GO:0019237	centromeric DNA binding	molecular function	5/4725	6/18795	0.00476	0.260407	ENSG00000086827(-2.3281263766),ENSG00000095002(-1.44205069244),ENSG00000125817(-2.18957861791),ENSG00000142945(-1.5099753865),ENSG00000145241(-1.79914607822)	ZW10(-2.3281263766),MSH2(-1.44205069244),CENPB(-2.18957861791),KIF2C(-1.5099753865),CENPC(-1.79914607822)
GO:0005178	integrin binding	molecular function	39/4725	110/18795	0.01013	0.495389	ENSG00000073670(-2.30912006603),ENSG00000078098(-1.85115625225),ENSG00000084636(1.20555620333),ENSG00000090339(2.14138199775),ENSG00000091409(-9.79650793242),ENSG00000105376(-4.78157418753),ENSG00000108622(2.21636786584),ENSG00000112851(-1.36214194305),ENSG00000114948(2.35192704767),ENSG00000115414(-4.32571752026),ENSG00000118523(-1.48460100636),ENSG00000120708(4.25576056908),ENSG00000128052(-4.3…	ADAM11(-2.30912006603),FAP(-1.85115625225),COL16A1(1.20555620333),ICAM1(2.14138199775),ITGA6(-9.79650793242),ICAM5(-4.78157418753),ICAM2(2.21636786584),ERBIN(-1.36214194305),ADAM23(2.35192704767),FN1(-4.32571752026),CTGF(-1.48460100636),TGFBI(4.25576056908),KDR(-4.39695893969),LAMA5(-2.14530254879),CIB2(14.1757109326),THBS1(-3.19883674487),FBLN5(-4.42149918142),SFRP2(1.37964427915),EGFR(-1.435563…
GO:0004716	signal transducer, downstream of receptor, with protein tyrosine kinase activity	molecular function	6/4725	9/18795	0.01027	0.495389	ENSG00000128052(-4.39695893969),ENSG00000141736(-4.55407324763),ENSG00000146648(-1.43556332047),ENSG00000157404(-7.25465404969),ENSG00000178568(-4.16193116888),ENSG00000254087(6.80550286913)	KDR(-4.39695893969),ERBB2(-4.55407324763),EGFR(-1.43556332047),KIT(-7.25465404969),ERBB4(-4.16193116888),LYN(6.80550286913)
GO:0045499	chemorepellent activity	molecular function	6/4725	9/18795	0.01027	0.495389	ENSG00000001617(-9.67508336468),ENSG00000075213(-2.87560497218),ENSG00000125848(-6.72963669643),ENSG00000135333(-6.28701031587),ENSG00000184349(-1.82208047196),ENSG00000185070(-1.80878825358)	SEMA3F(-9.67508336468),SEMA3A(-2.87560497218),FLRT3(-6.72963669643),EPHA7(-6.28701031587),EFNA5(-1.82208047196),FLRT2(-1.80878825358)
GO:0019838	growth factor binding	molecular function	45/4725	131/18795	0.01141	0.512301	ENSG00000007384(-1.76436188119),ENSG00000049323(-2.65174500927),ENSG00000065361(-1.95429250122),ENSG00000069702(-2.09946388662),ENSG00000091409(-9.79650793242),ENSG00000104415(-1.96682450737),ENSG00000105894(1.61892289971),ENSG00000106799(1.14697139657),ENSG00000107821(-1.27788315001),ENSG00000108821(-1.3593238713),ENSG00000115461(-5.69022780586),ENSG00000115594(-1.6689659314),ENSG00000118257(2.6…	RHBDF1(-1.76436188119),LTBP1(-2.65174500927),ERBB3(-1.95429250122),TGFBR3(-2.09946388662),ITGA6(-9.79650793242),WISP1(-1.96682450737),PTN(1.61892289971),TGFBR1(1.14697139657),KAZALD1(-1.27788315001),COL1A1(-1.3593238713),IGFBP5(-5.69022780586),IL1R1(-1.6689659314),NRP2(2.62898769456),CTGF(-1.48460100636),LTBP2(1.92866943767),TEK(6.34970470983),ACVR2A(-1.4766108648),FGFRL1(-4.13020937203),KDR(-4.3…
GO:0030023	extracellular matrix constituent conferring elasticity	molecular function	4/4725	5/18795	0.01594	0.545854	ENSG00000138080(-7.12747442087),ENSG00000138829(1.04824924905),ENSG00000166147(-2.72331840465),ENSG00000187498(-8.86779782315)	EMILIN1(-7.12747442087),FBN2(1.04824924905),FBN1(-2.72331840465),COL4A1(-8.86779782315)
GO:0046332	SMAD binding	molecular function	27/4725	74/18795	0.01977	0.627726	ENSG00000068305(-1.50288050229),ENSG00000069702(-2.09946388662),ENSG00000088832(-1.95285853869),ENSG00000101665(-1.35545804178),ENSG00000102760(-17.356844498),ENSG00000103266(-1.72866453473),ENSG00000106799(1.14697139657),ENSG00000108854(-2.14397114892),ENSG00000114374(-2.00451121703),ENSG00000124225(3.20652204925),ENSG00000135655(-1.40367356514),ENSG00000135966(-1.65996869144),ENSG00000136603(-1…	MEF2A(-1.50288050229),TGFBR3(-2.09946388662),FKBP1A(-1.95285853869),SMAD7(-1.35545804178),RGCC(-17.356844498),STUB1(-1.72866453473),TGFBR1(1.14697139657),SMURF2(-2.14397114892),USP9Y(-2.00451121703),PMEPA1(3.20652204925),USP15(-1.40367356514),TGFBRAP1(-1.65996869144),SKIL(-1.55406593265),SMAD6(-3.15497828825),BMPR1B(-4.84892751743),ACVRL1(-2.14593235928),TCF12(-1.52678071806),TGFB1I1(-2.043946024…
GO:0050431	transforming growth factor beta binding	molecular function	9/4725	18/18795	0.02001	0.627726	ENSG00000049323(-2.65174500927),ENSG00000069702(-2.09946388662),ENSG00000106799(1.14697139657),ENSG00000135218(-9.64574248211),ENSG00000137801(-3.19883674487),ENSG00000139567(-2.14593235928),ENSG00000156535(-1.82218048549),ENSG00000168056(1.12574744403),ENSG00000168140(-4.61980821672)	LTBP1(-2.65174500927),TGFBR3(-2.09946388662),TGFBR1(1.14697139657),CD36(-9.64574248211),THBS1(-3.19883674487),ACVRL1(-2.14593235928),CD109(-1.82218048549),LTBP3(1.12574744403),VASN(-4.61980821672)
GO:0017147	Wnt-protein binding	molecular function	13/4725	31/18795	0.03003	0.791215	ENSG00000104332(-19.7495505801),ENSG00000106483(-2.50075304476),ENSG00000145423(1.37964427915),ENSG00000155760(-4.32321087351),ENSG00000157240(-1.82948418418),ENSG00000162337(-1.10239577632),ENSG00000162998(-2.92027415646),ENSG00000163785(-1.1547313668),ENSG00000164930(-2.92664539212),ENSG00000174804(-3.00459732726),ENSG00000177283(-2.3695026108),ENSG00000185483(-3.15672483092),ENSG00000186854(-1…	SFRP1(-19.7495505801),SFRP4(-2.50075304476),SFRP2(1.37964427915),FZD7(-4.32321087351),FZD1(-1.82948418418),LRP5(-1.10239577632),FRZB(-2.92027415646),RYK(-1.1547313668),FZD6(-2.92664539212),FZD4(-3.00459732726),FZD8(-2.3695026108),ROR1(-3.15672483092),TRABD2A(-1.09257885952)
GO:0098531	transcription factor activity, direct ligand regulated sequence-specific DNA binding	molecular function	20/4725	54/18795	0.03508	0.867375	ENSG00000072310(1.27885093425),ENSG00000077092(5.20377472838),ENSG00000091831(-3.71270229903),ENSG00000101076(4.86962355589),ENSG00000112033(-1.62513376389),ENSG00000112983(-1.15335096367),ENSG00000116833(10.4957451221),ENSG00000123358(1.14607656747),ENSG00000132170(-3.89292017861),ENSG00000140009(-3.25942989963),ENSG00000143365(2.41128381599),ENSG00000148200(-1.29667413073),ENSG00000151090(-6.19…	SREBF1(1.27885093425),RARB(5.20377472838),ESR1(-3.71270229903),HNF4A(4.86962355589),PPARD(-1.62513376389),BRD8(-1.15335096367),NR5A2(10.4957451221),NR4A1(1.14607656747),PPARG(-3.89292017861),ESR2(-3.25942989963),RORC(2.41128381599),NR6A1(-1.29667413073),THRB(-6.19577186495),HNF4G(-5.19484074042),AR(-3.48999038897),NR0B1(16.7993287627),NR1D2(-1.3047737732),ESRRG(1.66279390306),RORB(-8.29294717077)…
GO:0008083	growth factor activity	molecular function	51/4725	161/18795	0.03602	0.872216	ENSG00000029725(-1.28884464365),ENSG00000049130(-2.74907854444),ENSG00000092969(-1.4973150152),ENSG00000093072(9.61890546401),ENSG00000095752(1.47884535231),ENSG00000101144(3.02598093912),ENSG00000101384(-2.82228204362),ENSG00000105472(4.84722138055),ENSG00000105894(1.61892289971),ENSG00000107562(-14.7461575571),ENSG00000107984(10.108664276),ENSG00000108342(7.74304678181),ENSG00000110492(-2.64749…	RABEP1(-1.28884464365),KITLG(-2.74907854444),TGFB2(-1.4973150152),ADA2(9.61890546401),IL11(1.47884535231),BMP7(3.02598093912),JAG1(-2.82228204362),CLEC11A(4.84722138055),PTN(1.61892289971),CXCL12(-14.7461575571),DKK1(10.108664276),CSF3(7.74304678181),MDK(-2.64749993527),ENDOU(-3.57214624398),IL12B(-10.2421896313),FGF12(1.44705924869),ARTN(1.72608225095),CTGF(-1.48460100636),PGF(-4.10005637778),IN…
GO:0043237	laminin-1 binding	molecular function	4/4725	6/18795	0.03831	0.872216	ENSG00000074527(-5.19986488604),ENSG00000116962(-8.05675650231),ENSG00000145147(-7.94217933432),ENSG00000164690(-6.07951981782)	NTN4(-5.19986488604),NID1(-8.05675650231),SLIT2(-7.94217933432),SHH(-6.07951981782)
GO:0005518	collagen binding	molecular function	27/4725	78/18795	0.03898	0.872216	ENSG00000011028(-1.19836414164),ENSG00000011465(-6.15064807162),ENSG00000080573(1.85797360875),ENSG00000087303(-2.12679165456),ENSG00000100985(5.65076815162),ENSG00000101665(-1.35545804178),ENSG00000105664(-10.6766006347),ENSG00000106333(-1.27958646452),ENSG00000115414(-4.32571752026),ENSG00000116962(-8.05675650231),ENSG00000120708(4.25576056908),ENSG00000122862(1.71892511361),ENSG00000137801(-3.…	MRC2(-1.19836414164),DCN(-6.15064807162),COL5A3(1.85797360875),NID2(-2.12679165456),MMP9(5.65076815162),SMAD7(-1.35545804178),COMP(-10.6766006347),PCOLCE(-1.27958646452),FN1(-4.32571752026),NID1(-8.05675650231),TGFBI(4.25576056908),SRGN(1.71892511361),THBS1(-3.19883674487),ITGA11(-1.70677502452),LUM(-3.45711313109),ITGA10(-2.77025038833),CTSK(7.25307920549),ABI3BP(-2.06653640323),CTSS(2.846146845…
GO:0043236	laminin binding	molecular function	12/4725	29/18795	0.04049	0.872216	ENSG00000074527(-5.19986488604),ENSG00000091409(-9.79650793242),ENSG00000116962(-8.05675650231),ENSG00000137801(-3.19883674487),ENSG00000145147(-7.94217933432),ENSG00000163131(2.84614684585),ENSG00000164690(-6.07951981782),ENSG00000168615(-1.41560055527),ENSG00000172061(-1.32635742279),ENSG00000179954(2.97113611734),ENSG00000187244(-2.91824897021),ENSG00000188157(-1.7224820631)	NTN4(-5.19986488604),ITGA6(-9.79650793242),NID1(-8.05675650231),THBS1(-3.19883674487),SLIT2(-7.94217933432),CTSS(2.84614684585),SHH(-6.07951981782),ADAM9(-1.41560055527),LRRC15(-1.32635742279),SSC5D(2.97113611734),BCAM(-2.91824897021),AGRN(-1.7224820631)
GO:0070851	growth factor receptor binding	molecular function	43/4725	135/18795	0.04668	0.872216	ENSG00000095752(1.47884535231),ENSG00000103490(8.53902806615),ENSG00000107485(1.78334719255),ENSG00000108342(7.74304678181),ENSG00000113302(-10.2421896313),ENSG00000115008(2.44421014929),ENSG00000115594(-1.6689659314),ENSG00000119630(-4.10005637778),ENSG00000124882(1.59943766911),ENSG00000125538(7.13588689003),ENSG00000125571(-4.09647480547),ENSG00000125848(-6.72963669643),ENSG00000134215(3.02980…	IL11(1.47884535231),PYCARD(8.53902806615),GATA3(1.78334719255),CSF3(7.74304678181),IL12B(-10.2421896313),IL1A(2.44421014929),IL1R1(-1.6689659314),PGF(-4.10005637778),EREG(1.59943766911),IL1B(7.13588689003),IL37(-4.09647480547),FLRT3(-6.72963669643),VAV3(3.02980190883),IL6ST(-1.2449360492),PDGFRA(-9.84648920041),IL6(2.50983647836),IL1RN(4.20659781873),IL36B(7.57362703834),DAB2IP(-2.2516687435),FRS…
GO:0098772	molecular function regulator	molecular function	517/4725	1912/18795	0.02371	0.709087	ENSG00000001617(-9.67508336468),ENSG00000005059(-1.22508227897),ENSG00000005700(-1.32649764891),ENSG00000006016(-1.23852327333),ENSG00000006606(-3.00013348986),ENSG00000006740(-5.01507749197),ENSG00000007255(2.5041791878),ENSG00000008256(-1.84752620726),ENSG00000008517(4.34407101933),ENSG00000010017(-1.36171384142),ENSG00000011465(-6.15064807162),ENSG00000012223(-2.80227374447),ENSG00000024526(-1…	SEMA3F(-9.67508336468),MCUB(-1.22508227897),IBTK(-1.32649764891),CRLF1(-1.23852327333),CCL26(-3.00013348986),ARHGAP44(-5.01507749197),TRAPPC6A(2.5041791878),CYTH3(-1.84752620726),IL32(4.34407101933),RANBP9(-1.36171384142),DCN(-6.15064807162),LTF(-2.80227374447),DEPDC1(-1.49416476533),RABEP1(-1.28884464365),RFC1(-1.48484228615),RTN4R(-1.93009598907),PREX2(-7.70537390723),ARAP2(-14.1906120311),ARHG…
GO:0001047	core promoter binding	molecular function	54/4725	168/18795	0.02418	0.718354	ENSG00000001167(-1.83471080106),ENSG00000008405(-1.6514984374),ENSG00000084093(-1.77771629801),ENSG00000085721(-1.23632589717),ENSG00000087510(-7.1520850191),ENSG00000091831(-3.71270229903),ENSG00000096717(-1.22040580653),ENSG00000100462(-1.01940955003),ENSG00000101076(4.86962355589),ENSG00000103168(-1.38158301579),ENSG00000104856(3.5612396415),ENSG00000104872(-1.37002843106),ENSG00000107485(1.78…	NFYA(-1.83471080106),CRY1(-1.6514984374),REST(-1.77771629801),RRN3(-1.23632589717),TFAP2C(-7.1520850191),ESR1(-3.71270229903),SIRT1(-1.22040580653),PRMT5(-1.01940955003),HNF4A(4.86962355589),TAF1C(-1.38158301579),RELB(3.5612396415),PIH1D1(-1.37002843106),GATA3(1.78334719255),E2F3(-1.9373198237),NR3C1(-1.72278537806),STAT1(-1.20053009566),TAF1B(-1.77327315369),HDAC1(-1.18196381305),GADD45A(1.01712…
GO:0043395	heparan sulfate proteoglycan binding	molecular function	9/4725	19/18795	0.02969	0.791215	ENSG00000000971(-2.89391311613),ENSG00000076716(-17.2165737512),ENSG00000105426(-1.40283121435),ENSG00000105664(-10.6766006347),ENSG00000112902(-2.53043609166),ENSG00000117215(10.1698832562),ENSG00000134363(-7.92328158845),ENSG00000183098(-1.98321927279),ENSG00000188157(-1.7224820631)	CFH(-2.89391311613),GPC4(-17.2165737512),PTPRS(-1.40283121435),COMP(-10.6766006347),SEMA5A(-2.53043609166),PLA2G2D(10.1698832562),FST(-7.92328158845),GPC6(-1.98321927279),AGRN(-1.7224820631)
