# Supplementary material for: Temozolomide promotes glioblastoma stemness expression through senescence-associated reprogramming via HIF1α/HIF2α regulation
Source: Cell Death Dis. 2025 Apr 19;16(1):317. doi: 10.1038/s41419-025-07617-w (PMC12009364; doi:10.1038/s41419-025-07617-w)
Supplement: Supplementary file 6 — Table S6 [file 41419_2025_7617_MOESM6_ESM.xlsx]

## Sheet: Sheet1
		Table S6 KEGG pathway analysis according to differential genes expression of mRNA sequence
U118
id	Description	Significant	Annotated	Pvalue	Qvalue	Signi_id	Signi_symbol
ko04110	Cell cycle	46/1633	125/7279	0.000169825	0.0110965	ENSG00000153107(-1.2365630838),ENSG00000164754(-1.72231553665),ENSG00000116478(-1.18196381305),ENSG00000157456(-1.05956810935),ENSG00000092969(-1.4973150152),ENSG00000133740(-2.04769242139),ENSG00000134057(-1.32389045617),ENSG00000123080(-14.06250574),ENSG00000005339(-2.21128012333),ENSG00000115947(-1.03308140442),ENSG00000115942(-1.23457718331),ENSG00000175054(-1.51956952535),ENSG00000118971(4.7…	ANAPC1(-1.2365630838),RAD21(-1.72231553665),HDAC1(-1.18196381305),CCNB2(-1.05956810935),TGFB2(-1.4973150152),E2F5(-2.04769242139),CCNB1(-1.32389045617),CDKN2C(-14.06250574),CREBBP(-2.21128012333),ORC4(-1.03308140442),ORC2(-1.23457718331),ATR(-1.51956952535),CCND2(4.73545111868),CDKN1B(-1.22567752362),TP53(-1.231901253),PCNA(-1.33579861009),GADD45A(1.01712569263),CDKN1A(2.98095541457),CCNA2(-1.852…
ko04750	Inflammatory mediator regulation of TRP channels	36/1633	92/7279	0.000211892	0.0110965	ENSG00000070808(3.73724785705),ENSG00000168398(3.47283833176),ENSG00000197122(2.11702001355),ENSG00000182621(-2.51951541183),ENSG00000134716(-3.97706504669),ENSG00000197943(14.0807073453),ENSG00000171608(2.5663885467),ENSG00000115594(-1.6689659314),ENSG00000101333(-3.73194990465),ENSG00000116711(-3.82343915287),ENSG00000096433(-1.42062243422),ENSG00000105499(1.63284606609),ENSG00000142875(-1.7032…	CAMK2A(3.73724785705),BDKRB2(3.47283833176),SRC(2.11702001355),PLCB1(-2.51951541183),CYP2J2(-3.97706504669),PLCG2(14.0807073453),PIK3CD(2.5663885467),IL1R1(-1.6689659314),PLCB4(-3.73194990465),PLA2G4A(-3.82343915287),ITPR3(-1.42062243422),PLA2G4C(1.63284606609),PRKACB(-1.70323147061),ADCY7(4.53683952707),PIK3CB(-1.16043698431),PRKCE(-1.40353365517),TRPV3(-4.08009840451),ADCY9(-1.68028484522),IL1B…
ko04510	Focal adhesion	64/1633	195/7279	0.000475479	0.0168158	ENSG00000101608(5.83678663657),ENSG00000105855(-1.18898132921),ENSG00000100485(-1.91728398311),ENSG00000197122(2.11702001355),ENSG00000128340(9.60312153906),ENSG00000140992(-2.70555911699),ENSG00000171608(2.5663885467),ENSG00000115414(-4.32571752026),ENSG00000259207(6.24930364115),ENSG00000134318(-1.9078986628),ENSG00000105971(8.68157012329),ENSG00000105976(-1.2982646596),ENSG00000142173(-1.35829…	MYL12A(5.83678663657),ITGB8(-1.18898132921),SOS2(-1.91728398311),SRC(2.11702001355),RAC2(9.60312153906),PDPK1(-2.70555911699),PIK3CD(2.5663885467),FN1(-4.32571752026),ITGB3(6.24930364115),ROCK2(-1.9078986628),CAV2(8.68157012329),MET(-1.2982646596),COL6A2(-1.35829618161),COMP(-10.6766006347),SPP1(2.22026985526),VAV3(3.02980190883),CCND2(4.73545111868),MYL9(4.98597748502),CAV1(-2.32225342148),PGF(-…
ko04115	p53 signaling pathway	27/1633	66/7279	0.000561935	0.0168158	ENSG00000157456(-1.05956810935),ENSG00000085117(3.83416788955),ENSG00000130766(1.20152948016),ENSG00000134057(-1.32389045617),ENSG00000026103(2.20873737448),ENSG00000112378(-2.5194777365),ENSG00000163743(-1.43496470084),ENSG00000175054(-1.51956952535),ENSG00000118971(4.73545111868),ENSG00000149547(-1.28890553105),ENSG00000141510(-1.231901253),ENSG00000116717(1.01712569263),ENSG00000138764(-1.2680…	CCNB2(-1.05956810935),CD82(3.83416788955),SESN2(1.20152948016),CCNB1(-1.32389045617),FAS(2.20873737448),PERP(-2.5194777365),RCHY1(-1.43496470084),ATR(-1.51956952535),CCND2(4.73545111868),EI24(-1.28890553105),TP53(-1.231901253),GADD45A(1.01712569263),CCNG2(-1.2680500172),CDKN1A(2.98095541457),TP73(-10.73404061),THBS1(-3.19883674487),SESN1(1.06777948862),STEAP3(-1.10714706907),APAF1(-1.75135713391)…
ko04151	PI3K-Akt signaling pathway	99/1633	337/7279	0.00143646	0.0273546	ENSG00000105855(-1.18898132921),ENSG00000081913(-1.10904432832),ENSG00000146592(-1.49746275579),ENSG00000100485(-1.91728398311),ENSG00000092020(-1.43732910338),ENSG00000155629(4.00310760341),ENSG00000140992(-2.70555911699),ENSG00000113494(4.14439685263),ENSG00000181104(-3.33644325366),ENSG00000065243(-2.02657610804),ENSG00000147168(4.29155578602),ENSG00000114450(-2.02796212681),ENSG00000171608(2.…	ITGB8(-1.18898132921),PHLPP1(-1.10904432832),CREB5(-1.49746275579),SOS2(-1.91728398311),PPP2R3C(-1.43732910338),PIK3AP1(4.00310760341),PDPK1(-2.70555911699),PRLR(4.14439685263),F2R(-3.33644325366),PKN2(-2.02657610804),IL2RG(4.29155578602),GNB4(-2.02796212681),PIK3CD(2.5663885467),FN1(-4.32571752026),PPP2R3A(-2.99807302337),ITGB3(6.24930364115),GNG12(-1.56166135164),MET(-1.2982646596),COL6A2(-1.35…
ko04310	Wnt signaling pathway	47/1633	149/7279	0.00601753	0.06382	ENSG00000162337(-1.10239577632),ENSG00000070808(3.73724785705),ENSG00000106483(-2.50075304476),ENSG00000128340(9.60312153906),ENSG00000182621(-2.51951541183),ENSG00000159692(-1.08983694279),ENSG00000112033(-1.62513376389),ENSG00000104332(-19.7495505801),ENSG00000111186(-3.02119086771),ENSG00000115596(12.4022251105),ENSG00000138814(-1.67913297042),ENSG00000005339(-2.21128012333),ENSG00000134318(-1…	LRP5(-1.10239577632),CAMK2A(3.73724785705),SFRP4(-2.50075304476),RAC2(9.60312153906),PLCB1(-2.51951541183),CTBP1(-1.08983694279),PPARD(-1.62513376389),SFRP1(-19.7495505801),WNT5B(-3.02119086771),WNT6(12.4022251105),PPP3CA(-1.67913297042),CREBBP(-2.21128012333),ROCK2(-1.9078986628),SOST(11.0585104223),SFRP2(1.37964427915),DKK2(-12.5278768847),TBL1XR1(-1.86632469062),CCND2(4.73545111868),PLCB4(-3.7…
ko04512	ECM-receptor interaction	29/1633	84/7279	0.00736283	0.0642633	ENSG00000105855(-1.18898132921),ENSG00000115414(-4.32571752026),ENSG00000259207(6.24930364115),ENSG00000142173(-1.35829618161),ENSG00000105664(-10.6766006347),ENSG00000118785(2.22026985526),ENSG00000124145(-1.37592422342),ENSG00000041982(-1.8242836264),ENSG00000137801(-3.19883674487),ENSG00000137809(-1.70677502452),ENSG00000186340(2.02613693381),ENSG00000091409(-9.79650793242),ENSG00000135424(2.5…	ITGB8(-1.18898132921),FN1(-4.32571752026),ITGB3(6.24930364115),COL6A2(-1.35829618161),COMP(-10.6766006347),SPP1(2.22026985526),SDC4(-1.37592422342),TNC(-1.8242836264),THBS1(-3.19883674487),ITGA11(-1.70677502452),THBS2(2.02613693381),ITGA6(-9.79650793242),ITGA7(2.55783443445),COL9A2(1.96622394319),ITGA10(-2.77025038833),COL1A2(-1.61812217213),LAMC1(-1.59623866264),COL4A6(3.36368194327),LAMB1(-1.31…
ko04668	TNF signaling pathway	39/1633	122/7279	0.00920127	0.0724746	ENSG00000146592(-1.49746275579),ENSG00000078401(-5.12377986981),ENSG00000028137(1.15793181893),ENSG00000128342(1.37061385008),ENSG00000082512(-1.74949260726),ENSG00000102871(1.23653401427),ENSG00000081041(3.10775093058),ENSG00000026103(2.20873737448),ENSG00000171608(2.5663885467),ENSG00000149968(-5.89427952559),ENSG00000197442(-2.95041209848),ENSG00000164400(3.38030422036),ENSG00000078747(-1.8503…	CREB5(-1.49746275579),EDN1(-5.12377986981),TNFRSF1B(1.15793181893),LIF(1.37061385008),TRAF5(-1.74949260726),TRADD(1.23653401427),CXCL2(3.10775093058),FAS(2.20873737448),PIK3CD(2.5663885467),MMP3(-5.89427952559),MAP3K5(-2.95041209848),CSF2(3.38030422036),ITCH(-1.85036439422),MAP3K8(1.92026088026),MAPK1(-1.16727428589),TAB2(1.08278438918),CXCL1(16.5468982772),PIK3CB(-1.16043698431),CXCL10(12.253901…
ko03430	Mismatch repair	11/1633	24/7279	0.00934158	0.0724746	ENSG00000175482(1.49287020283),ENSG00000095002(-1.44205069244),ENSG00000132646(-1.33579861009),ENSG00000076242(-1.16294897775),ENSG00000132383(-1.73614642903),ENSG00000163918(-1.38247331429),ENSG00000077514(-1.92858117178),ENSG00000035928(-1.48484228615),ENSG00000174371(-1.53329444135),ENSG00000116062(-1.22745639447),ENSG00000105486(-1.53714772125)	POLD4(1.49287020283),MSH2(-1.44205069244),PCNA(-1.33579861009),MLH1(-1.16294897775),RPA1(-1.73614642903),RFC4(-1.38247331429),POLD3(-1.92858117178),RFC1(-1.48484228615),EXO1(-1.53329444135),MSH6(-1.22745639447),LIG1(-1.53714772125)
ko04066	HIF-1 signaling pathway	30/1633	95/7279	0.0244004	0.126187	ENSG00000070808(3.73724785705),ENSG00000170525(-1.33127587519),ENSG00000078401(-5.12377986981),ENSG00000197943(14.0807073453),ENSG00000171608(2.5663885467),ENSG00000005339(-2.21128012333),ENSG00000027697(-1.31626358796),ENSG00000111276(-1.22567752362),ENSG00000072274(-1.39264299948),ENSG00000108515(-1.93007191376),ENSG00000154188(-4.53573418193),ENSG00000100030(-1.16727428589),ENSG00000007952(2.0…	CAMK2A(3.73724785705),PFKFB3(-1.33127587519),EDN1(-5.12377986981),PLCG2(14.0807073453),PIK3CD(2.5663885467),CREBBP(-2.21128012333),IFNGR1(-1.31626358796),CDKN1B(-1.22567752362),TFRC(-1.39264299948),ENO3(-1.93007191376),ANGPT1(-4.53573418193),MAPK1(-1.16727428589),NOX1(2.05021846388),CDKN1A(2.98095541457),EGFR(-1.43556332047),ENO2(1.07832805701),PIK3CB(-1.16043698431),PRKCA(-1.02563106325),ERBB2(-…
ko03320	PPAR signaling pathway	24/1633	73/7279	0.0257811	0.126187	ENSG00000196611(-8.18089405827),ENSG00000095637(4.13712145134),ENSG00000140992(-2.70555911699),ENSG00000112033(-1.62513376389),ENSG00000100979(1.00022009884),ENSG00000121769(-4.63333311081),ENSG00000204231(-1.4662190278),ENSG00000170323(1.3722990318),ENSG00000113790(-4.59416855901),ENSG00000175445(-10.213877825),ENSG00000115361(5.3104451643),ENSG00000197142(-1.73848417572),ENSG00000166819(-3.8062…	MMP1(-8.18089405827),SORBS1(4.13712145134),PDPK1(-2.70555911699),PPARD(-1.62513376389),PLTP(1.00022009884),FABP3(-4.63333311081),RXRB(-1.4662190278),FABP4(1.3722990318),EHHADH(-4.59416855901),LPL(-10.213877825),ACADL(5.3104451643),ACSL5(-1.73848417572),PLIN1(-3.80627385472),ANGPTL4(-1.63247040417),ACOX2(1.07643776781),CD36(-9.64574248211),CPT1C(1.48218306827),CPT1B(-2.073853616),SCD5(-16.07155991…
ko04068	FoxO signaling pathway	38/1633	126/7279	0.026108	0.126187	ENSG00000034713(1.19000843991),ENSG00000100485(-1.91728398311),ENSG00000096717(-1.22040580653),ENSG00000157456(-1.05956810935),ENSG00000140992(-2.70555911699),ENSG00000092969(-1.4973150152),ENSG00000181929(-1.0654916223),ENSG00000134057(-1.32389045617),ENSG00000171608(2.5663885467),ENSG00000145632(1.39396012406),ENSG00000176165(-1.41282815366),ENSG00000005339(-2.21128012333),ENSG00000118971(4.735…	GABARAPL2(1.19000843991),SOS2(-1.91728398311),SIRT1(-1.22040580653),CCNB2(-1.05956810935),PDPK1(-2.70555911699),TGFB2(-1.4973150152),PRKAG1(-1.0654916223),CCNB1(-1.32389045617),PIK3CD(2.5663885467),PLK2(1.39396012406),FOXG1(-1.41282815366),CREBBP(-2.21128012333),CCND2(4.73545111868),PRKAG2(1.02360468928),CDKN1B(-1.22567752362),TGFBR1(1.14697139657),S1PR1(1.01942112707),FOXO3(-1.10916151939),GADD4…
ko04150	mTOR signaling pathway	49/1633	169/7279	0.0265466	0.126187	ENSG00000162337(-1.10239577632),ENSG00000164654(-1.95706040426),ENSG00000100485(-1.91728398311),ENSG00000100150(-1.15410845756),ENSG00000106070(1.20459999272),ENSG00000071242(-4.25865014578),ENSG00000140992(-2.70555911699),ENSG00000130766(1.20152948016),ENSG00000171608(2.5663885467),ENSG00000111186(-3.02119086771),ENSG00000102547(-1.56937333879),ENSG00000115596(12.4022251105),ENSG00000164327(-1.2…	LRP5(-1.10239577632),MIOS(-1.95706040426),SOS2(-1.91728398311),DEPDC5(-1.15410845756),GRB10(1.20459999272),RPS6KA2(-4.25865014578),PDPK1(-2.70555911699),SESN2(1.20152948016),PIK3CD(2.5663885467),WNT5B(-3.02119086771),CAB39L(-1.56937333879),WNT6(12.4022251105),RICTOR(-1.25152426264),DDIT4(1.96198393471),ULK2(-5.5731777771),WNT10B(2.98075840413),RPS6KA6(5.82768056255),FZD4(-3.00459732726),MAPK1(-1.…
ko04024	cAMP signaling pathway	56/1633	197/7279	0.0274184	0.126187	ENSG00000146592(-1.49746275579),ENSG00000070808(3.73724785705),ENSG00000156299(3.66202444488),ENSG00000138622(12.5480954021),ENSG00000128340(9.60312153906),ENSG00000144191(5.15662460168),ENSG00000128271(3.13726794944),ENSG00000182782(1.97214886822),ENSG00000181104(-3.33644325366),ENSG00000266964(12.4066585449),ENSG00000171608(2.5663885467),ENSG00000143153(1.0553573418),ENSG00000005339(-2.21128012…	CREB5(-1.49746275579),CAMK2A(3.73724785705),TIAM1(3.66202444488),HCN4(12.5480954021),RAC2(9.60312153906),CNGA3(5.15662460168),ADORA2A(3.13726794944),HCAR2(1.97214886822),F2R(-3.33644325366),FXYD1(12.4066585449),PIK3CD(2.5663885467),ATP1B1(1.0553573418),CREBBP(-2.21128012333),BDNF(-1.09257151032),ROCK2(-1.9078986628),VAV3(3.02980190883),RAPGEF4(-10.8627406618),MYL9(4.98597748502),ATP1A2(7.47083071…
ko03410	Base excision repair	12/1633	31/7279	0.0300563	0.126878	ENSG00000175482(1.49287020283),ENSG00000041880(-1.11818640803),ENSG00000129484(-1.49908826971),ENSG00000148229(-1.10747785272),ENSG00000132646(-1.33579861009),ENSG00000100823(-1.43957594127),ENSG00000077514(-1.92858117178),ENSG00000129071(-1.13347965206),ENSG00000065057(-1.38402430138),ENSG00000070501(-1.05267978207),ENSG00000109674(-1.19600654403),ENSG00000105486(-1.53714772125)	POLD4(1.49287020283),PARP3(-1.11818640803),PARP2(-1.49908826971),POLE3(-1.10747785272),PCNA(-1.33579861009),APEX1(-1.43957594127),POLD3(-1.92858117178),MBD4(-1.13347965206),NTHL1(-1.38402430138),POLB(-1.05267978207),NEIL3(-1.19600654403),LIG1(-1.53714772125)
ko04350	TGF-beta signaling pathway	28/1633	90/7279	0.0349733	0.140884	ENSG00000092969(-1.4973150152),ENSG00000133740(-2.04769242139),ENSG00000185591(-1.18667494075),ENSG00000005339(-2.21128012333),ENSG00000139269(1.46155529684),ENSG00000106799(1.14697139657),ENSG00000137713(-1.51092649453),ENSG00000049323(-2.65174500927),ENSG00000100030(-1.16727428589),ENSG00000137801(-3.19883674487),ENSG00000121989(-1.4766108648),ENSG00000204217(-1.99371679706),ENSG00000122641(-5.…	TGFB2(-1.4973150152),E2F5(-2.04769242139),SP1(-1.18667494075),CREBBP(-2.21128012333),INHBE(1.46155529684),TGFBR1(1.14697139657),PPP2R1B(-1.51092649453),LTBP1(-2.65174500927),MAPK1(-1.16727428589),THBS1(-3.19883674487),ACVR2A(-1.4766108648),BMPR2(-1.99371679706),INHBA(-5.48914709629),BAMBI(1.61894106207),GDF6(-19.9121188297),SMAD9(-3.42839917316),DCN(-6.15064807162),BMPR1B(-4.84892751743),SMAD7(-1…
ko04062	Chemokine signaling pathway	54/1633	192/7279	0.0361926	0.143045	ENSG00000100485(-1.91728398311),ENSG00000156299(3.66202444488),ENSG00000197122(2.11702001355),ENSG00000128340(9.60312153906),ENSG00000182621(-2.51951541183),ENSG00000114450(-2.02796212681),ENSG00000081041(3.10775093058),ENSG00000171608(2.5663885467),ENSG00000115415(-1.20053009566),ENSG00000172380(-1.56166135164),ENSG00000275302(13.049357927),ENSG00000134318(-1.9078986628),ENSG00000137486(1.190403…	SOS2(-1.91728398311),TIAM1(3.66202444488),SRC(2.11702001355),RAC2(9.60312153906),PLCB1(-2.51951541183),GNB4(-2.02796212681),CXCL2(3.10775093058),PIK3CD(2.5663885467),STAT1(-1.20053009566),GNG12(-1.56166135164),CCL4(13.049357927),ROCK2(-1.9078986628),ARRB1(1.19040315353),VAV3(3.02980190883),PLCB4(-3.73194990465),FOXO3(-1.10916151939),MAPK1(-1.16727428589),PRKACB(-1.70323147061),ADCY7(4.53683952707…
ko04010	MAPK signaling pathway	75/1633	281/7279	0.0493325	0.174018	ENSG00000100485(-1.91728398311),ENSG00000006283(4.5150792149),ENSG00000128340(9.60312153906),ENSG00000071242(-4.25865014578),ENSG00000160551(-1.21257658416),ENSG00000092969(-1.4973150152),ENSG00000186868(2.51100174291),ENSG00000196712(-1.27883402699),ENSG00000184545(2.88872078258),ENSG00000026103(2.20873737448),ENSG00000153956(-1.90101417671),ENSG00000085276(-1.22875763591),ENSG00000104856(3.5612…	SOS2(-1.91728398311),CACNA1G(4.5150792149),RAC2(9.60312153906),RPS6KA2(-4.25865014578),TAOK1(-1.21257658416),TGFB2(-1.4973150152),MAPT(2.51100174291),NF1(-1.27883402699),DUSP8(2.88872078258),FAS(2.20873737448),CACNA2D1(-1.90101417671),MECOM(-1.22875763591),RELB(3.5612396415),IL1R1(-1.6689659314),MAPK8IP2(-4.31369319241),GNG12(-1.56166135164),PPP3CA(-1.67913297042),BDNF(-1.09257151032),MAP3K5(-2.9…
ko00562	Inositol phosphate metabolism	26/1633	73/7279	0.00689486	0.0642633	ENSG00000149527(-12.1742349538),ENSG00000182621(-2.51951541183),ENSG00000139151(-4.1509331357),ENSG00000187091(-1.2335778121),ENSG00000197943(14.0807073453),ENSG00000087053(-1.73823203429),ENSG00000171608(2.5663885467),ENSG00000122126(-1.03789252087),ENSG00000151689(-4.44392188484),ENSG00000101333(-3.73194990465),ENSG00000051382(-1.16043698431),ENSG00000100605(1.88005321038),ENSG00000114805(-1.85…	PLCH2(-12.1742349538),PLCB1(-2.51951541183),PLCZ1(-4.1509331357),PLCD1(-1.2335778121),PLCG2(14.0807073453),MTMR2(-1.73823203429),PIK3CD(2.5663885467),OCRL(-1.03789252087),INPP1(-4.44392188484),PLCB4(-3.73194990465),PIK3CB(-1.16043698431),ITPK1(1.88005321038),PLCH1(-1.85130975237),MTMR6(-1.61801715604),ITPKB(-2.70664987561),PI4K2B(-2.09493474074),INPP5J(2.49972425969),MTMR3(-1.11336151144),MTM1(-1…
ko00380	Tryptophan metabolism	16/1633	39/7279	0.00702187	0.0642633	ENSG00000132437(10.3493217793),ENSG00000115919(4.05267015722),ENSG00000138356(-2.15757068943),ENSG00000069535(-12.0627859646),ENSG00000171097(1.31571398563),ENSG00000137944(-2.29293933975),ENSG00000113790(-4.59416855901),ENSG00000075239(-1.62601489342),ENSG00000120437(-2.23531009915),ENSG00000129673(11.6399933165),ENSG00000111275(14.1420469365),ENSG00000164904(-11.8972773718),ENSG00000189221(-3.0…	DDC(10.3493217793),KYNU(4.05267015722),AOX1(-2.15757068943),MAOB(-12.0627859646),KYAT1(1.31571398563),KYAT3(-2.29293933975),EHHADH(-4.59416855901),ACAT1(-1.62601489342),ACAT2(-2.23531009915),AANAT(11.6399933165),ALDH2(14.1420469365),ALDH7A1(-11.8972773718),MAOA(-3.0940710856),CYP1A1(-2.38496801662),TDO2(5.43485131316),CYP1B1(3.82765869873)
U87
id	Description	Significant	Annotated	Pvalue	Qvalue	Signi_id	Signi_symbol
ko04110	Cell cycle	30/722	125/7279	3.10726e-06	0.000699951	ENSG00000072501(-1.91192175168),ENSG00000164754(-1.22268565207),ENSG00000166851(-1.41302040312),ENSG00000157456(-1.91601737963),ENSG00000133740(-3.36185089947),ENSG00000134057(-1.62304773477),ENSG00000129055(-1.1257469053),ENSG00000006634(-1.29525089226),ENSG00000124762(2.67162642905),ENSG00000002822(-1.19954256629),ENSG00000145386(-1.56058818907),ENSG00000169679(-1.58167395105),ENSG00000164109(-…	SMC1A(-1.91192175168),RAD21(-1.22268565207),PLK1(-1.41302040312),CCNB2(-1.91601737963),E2F5(-3.36185089947),CCNB1(-1.62304773477),ANAPC13(-1.1257469053),DBF4(-1.29525089226),CDKN1A(2.67162642905),MAD1L1(-1.19954256629),CCNA2(-1.56058818907),BUB1(-1.58167395105),MAD2L1(-1.17138108648),PTTG1(-1.07870519385),CDC25B(-1.1167037616),STAG2(-1.22813087804),BUB1B(-1.29701293206),CDC25C(-1.21961844496),SKP…
ko04750	Inflammatory mediator regulation of TRP channels	22/722	92/7279	6.75604e-05	0.00760943	ENSG00000168398(3.75150535809),ENSG00000102468(3.100583734),ENSG00000134716(10.8012341179),ENSG00000115594(1.51803714834),ENSG00000117461(1.66777094232),ENSG00000186298(-1.43282998824),ENSG00000101333(-1.6797835108),ENSG00000116711(-4.77796742974),ENSG00000187688(-1.47537331619),ENSG00000129007(-1.05167832289),ENSG00000185386(2.54817877001),ENSG00000125538(14.7695460319),ENSG00000051382(-1.015446…	BDKRB2(3.75150535809),HTR2A(3.100583734),CYP2J2(10.8012341179),IL1R1(1.51803714834),PIK3R3(1.66777094232),PPP1CC(-1.43282998824),PLCB4(-1.6797835108),PLA2G4A(-4.77796742974),TRPV2(-1.47537331619),CALML4(-1.05167832289),MAPK11(2.54817877001),IL1B(14.7695460319),PIK3CB(-1.01544644842),PRKCD(-1.60366996949),NGF(-1.26780781105),MAPK13(1.36169637808),TRPA1(11.3045091405),CALM2(-1.20152767945),ASIC1(-1…
ko04014	Ras signaling pathway	40/722	231/7279	0.000293539	0.0132247	ENSG00000019991(2.09523398429),ENSG00000156427(1.14818632655),ENSG00000068028(-1.45848495423),ENSG00000102466(1.74897767734),ENSG00000114450(-1.27747656753),ENSG00000117461(1.66777094232),ENSG00000114279(-2.16412443293),ENSG00000154188(3.17030590003),ENSG00000116711(-4.77796742974),ENSG00000184481(-1.17186896504),ENSG00000143322(-1.21591958062),ENSG00000138685(-1.22083184109),ENSG00000148680(1.91…	HGF(2.09523398429),FGF18(1.14818632655),RASSF1(-1.45848495423),FGF14(1.74897767734),GNB4(-1.27747656753),PIK3R3(1.66777094232),FGF12(-2.16412443293),ANGPT1(3.17030590003),PLA2G4A(-4.77796742974),FOXO4(-1.17186896504),ABL2(-1.21591958062),FGF2(-1.22083184109),HTR7(1.91348332716),CALML4(-1.05167832289),RASGRF2(1.79291916055),EFNA1(-12.3784908511),FGF5(-1.19526105429),RASGRF1(-3.79960661008),RASGRP1…
ko04010	MAPK signaling pathway	46/722	281/7279	0.000398359	0.0149559	ENSG00000006283(2.63888773674),ENSG00000156427(1.14818632655),ENSG00000071242(1.17324163729),ENSG00000186868(2.03167614302),ENSG00000065559(-1.15114344735),ENSG00000102466(1.74897767734),ENSG00000085276(-1.16266557951),ENSG00000115590(1.95871694911),ENSG00000115594(1.51803714834),ENSG00000164086(-1.20416001431),ENSG00000114738(-1.42683819957),ENSG00000106799(1.13233266549),ENSG00000114279(-2.1641…	CACNA1G(2.63888773674),FGF18(1.14818632655),RPS6KA2(1.17324163729),MAPT(2.03167614302),MAP2K4(-1.15114344735),FGF14(1.74897767734),MECOM(-1.16266557951),IL1R2(1.95871694911),IL1R1(1.51803714834),DUSP7(-1.20416001431),MAPKAPK3(-1.42683819957),TGFBR1(1.13233266549),FGF12(-2.16412443293),PLA2G4A(-4.77796742974),DUSP4(1.03554528087),ELK4(-1.85922912725),FGF2(-1.22083184109),RASGRF2(1.79291916055),MAP…
ko04015	Rap1 signaling pathway	36/722	208/7279	0.000587662	0.0189112	ENSG00000019991(2.09523398429),ENSG00000156427(1.14818632655),ENSG00000102981(-1.4112320877),ENSG00000181104(1.09147775269),ENSG00000075624(-1.15592413148),ENSG00000102466(1.74897767734),ENSG00000259207(1.39921216629),ENSG00000079337(1.43789426332),ENSG00000117461(1.66777094232),ENSG00000115825(-1.13863072506),ENSG00000108518(-1.1696494518),ENSG00000101333(-1.6797835108),ENSG00000114279(-2.164124…	HGF(2.09523398429),FGF18(1.14818632655),PARD6A(-1.4112320877),F2R(1.09147775269),ACTB(-1.15592413148),FGF14(1.74897767734),ITGB3(1.39921216629),RAPGEF3(1.43789426332),PIK3R3(1.66777094232),PRKD3(-1.13863072506),PFN1(-1.1696494518),PLCB4(-1.6797835108),FGF12(-2.16412443293),ANGPT1(3.17030590003),FGF2(-1.22083184109),CALML4(-1.05167832289),MAPK11(2.54817877001),EFNA1(-12.3784908511),FGF5(-1.1952610…
ko04068	FoxO signaling pathway	23/722	126/7279	0.00275179	0.0688752	ENSG00000166851(-1.41302040312),ENSG00000157456(-1.91601737963),ENSG00000134057(-1.62304773477),ENSG00000117461(1.66777094232),ENSG00000106799(1.13233266549),ENSG00000184481(-1.17186896504),ENSG00000124762(2.67162642905),ENSG00000156804(1.34789214756),ENSG00000185386(2.54817877001),ENSG00000152822(1.15176759866),ENSG00000145604(-1.76863983406),ENSG00000119699(2.02931827492),ENSG00000173846(1.1438…	PLK1(-1.41302040312),CCNB2(-1.91601737963),CCNB1(-1.62304773477),PIK3R3(1.66777094232),TGFBR1(1.13233266549),FOXO4(-1.17186896504),CDKN1A(2.67162642905),FBXO32(1.34789214756),MAPK11(2.54817877001),GRM1(1.15176759866),SKP2(-1.76863983406),TGFB3(2.02931827492),PLK3(1.14383638539),PIK3CB(-1.01544644842),CDKN2D(-1.24504743723),MAPK13(1.36169637808),SOS1(-1.15904808476),PIK3CA(-1.03900008275),IL6(1.55…
ko04060	Cytokine-cytokine receptor interaction	43/722	286/7279	0.00339146	0.0755396	ENSG00000019991(2.09523398429),ENSG00000159128(-1.62625203238),ENSG00000276085(4.52168501133),ENSG00000128342(1.01536699381),ENSG00000162892(-2.14341563793),ENSG00000081041(1.24653447183),ENSG00000116678(-1.36077864546),ENSG00000115590(1.95871694911),ENSG00000115594(1.51803714834),ENSG00000198223(-15.5674323738),ENSG00000107779(-1.06351259286),ENSG00000161955(-1.91851716025),ENSG00000106799(1.132…	HGF(2.09523398429),IFNGR2(-1.62625203238),CCL3L1(4.52168501133),LIF(1.01536699381),IL24(-2.14341563793),CXCL2(1.24653447183),LEPR(-1.36077864546),IL1R2(1.95871694911),IL1R1(1.51803714834),CSF2RA(-15.5674323738),BMPR1A(-1.06351259286),TNFSF13(-1.91851716025),TGFBR1(1.13233266549),TNFRSF11A(-1.42965437756),TNFSF14(4.60082733248),CCL3(1.86105938833),CXCL1(2.23551532032),ACKR3(3.19680296614),IL1B(14.…
ko00330	Arginine and proline metabolism	11/722	46/7279	0.00442067	0.0829845	ENSG00000237289(-2.76669053374),ENSG00000143811(-1.38879600085),ENSG00000072682(1.12696774421),ENSG00000223572(-3.30113805161),ENSG00000102172(-1.1831926364),ENSG00000089250(3.17708559817),ENSG00000166165(-1.25045509613),ENSG00000141504(-1.10749752317),ENSG00000111275(-2.4216557813),ENSG00000130066(1.40507380454),ENSG00000241935(-1.41741987831)	CKMT1B(-2.76669053374),PYCR2(-1.38879600085),P4HA2(1.12696774421),CKMT1A(-3.30113805161),SMS(-1.1831926364),NOS1(3.17708559817),CKB(-1.25045509613),SAT2(-1.10749752317),ALDH2(-2.4216557813),SAT1(1.40507380454),HOGA1(-1.41741987831)
ko04668	TNF signaling pathway	21/722	122/7279	0.00824175	0.142812	ENSG00000128342(1.01536699381),ENSG00000065559(-1.15114344735),ENSG00000247077(-1.03823463192),ENSG00000081041(1.24653447183),ENSG00000117461(1.66777094232),ENSG00000163739(2.23551532032),ENSG00000185386(2.54817877001),ENSG00000125538(14.7695460319),ENSG00000271503(2.89748829371),ENSG00000163734(1.08142011377),ENSG00000051382(-1.01544644842),ENSG00000157227(1.42301853706),ENSG00000136848(-1.67953…	LIF(1.01536699381),MAP2K4(-1.15114344735),PGAM5(-1.03823463192),CXCL2(1.24653447183),PIK3R3(1.66777094232),CXCL1(2.23551532032),MAPK11(2.54817877001),IL1B(14.7695460319),CCL5(2.89748829371),CXCL3(1.08142011377),PIK3CB(-1.01544644842),MMP14(1.42301853706),DAB2IP(-1.67953665743),CCL2(3.88568965625),MAPK13(1.36169637808),TNFAIP3(1.42695086936),PIK3CA(-1.03900008275),IL6(1.55833310875),IKBKG(-1.62443…
ko04115	p53 signaling pathway	13/722	66/7279	0.0116537	0.17501	ENSG00000157456(-1.91601737963),ENSG00000085117(1.92943073476),ENSG00000130766(1.27471651941),ENSG00000134057(-1.62304773477),ENSG00000164054(-1.2088376487),ENSG00000124762(2.67162642905),ENSG00000177519(-1.84886216777),ENSG00000146674(1.03731212406),ENSG00000105327(1.23513872413),ENSG00000149212(-3.05791323733),ENSG00000149554(-1.22709571002),ENSG00000149311(-1.2820706527),ENSG00000048392(1.3035…	CCNB2(-1.91601737963),CD82(1.92943073476),SESN2(1.27471651941),CCNB1(-1.62304773477),SHISA5(-1.2088376487),CDKN1A(2.67162642905),RPRM(-1.84886216777),IGFBP3(1.03731212406),BBC3(1.23513872413),SESN3(-3.05791323733),CHEK1(-1.22709571002),ATM(-1.2820706527),RRM2B(1.30352565567)
ko04620	Toll-like receptor signaling pathway	20/722	119/7279	0.0126501	0.1781	ENSG00000276085(4.52168501133),ENSG00000065559(-1.15114344735),ENSG00000143387(1.13714397047),ENSG00000117461(1.66777094232),ENSG00000129988(16.8202901725),ENSG00000150455(-1.06019791725),ENSG00000277632(1.86105938833),ENSG00000185386(2.54817877001),ENSG00000125538(14.7695460319),ENSG00000271503(2.89748829371),ENSG00000184216(-1.21939148711),ENSG00000051382(-1.01544644842),ENSG00000169429(3.04287…	CCL3L1(4.52168501133),MAP2K4(-1.15114344735),CTSK(1.13714397047),PIK3R3(1.66777094232),LBP(16.8202901725),TIRAP(-1.06019791725),CCL3(1.86105938833),MAPK11(2.54817877001),IL1B(14.7695460319),CCL5(2.89748829371),IRAK1(-1.21939148711),PIK3CB(-1.01544644842),CXCL8(3.04287213389),MAPK13(1.36169637808),TLR9(9.53125148214),PIK3CA(-1.03900008275),IL6(1.55833310875),IKBKG(-1.62443170087),IRF5(-1.378836239…
ko04072	Phospholipase D signaling pathway	23/722	146/7279	0.0166589	0.20848	ENSG00000181104(1.09147775269),ENSG00000079337(1.43789426332),ENSG00000117461(1.66777094232),ENSG00000160216(-1.23994477962),ENSG00000162407(1.82261439723),ENSG00000157680(-1.45483089553),ENSG00000101333(-1.6797835108),ENSG00000116711(-4.77796742974),ENSG00000152822(1.15176759866),ENSG00000106976(-1.14201904735),ENSG00000113721(1.42149252122),ENSG00000179295(-1.04048347213),ENSG00000120899(-1.720…	F2R(1.09147775269),RAPGEF3(1.43789426332),PIK3R3(1.66777094232),AGPAT3(-1.23994477962),PLPP3(1.82261439723),DGKI(-1.45483089553),PLCB4(-1.6797835108),PLA2G4A(-4.77796742974),GRM1(1.15176759866),DNM1(-1.14201904735),PDGFRB(1.42149252122),PTPN11(-1.04048347213),PTK2B(-1.72088333705),PIK3CB(-1.01544644842),DGKG(-1.31659524675),GRM8(-2.24873441833),CXCL8(3.04287213389),AGTR1(-4.62994097866),SOS1(-1.1…
ko04923	Regulation of lipolysis in adipocyte	10/722	53/7279	0.0332675	0.311021	ENSG00000164128(-5.4142569583),ENSG00000117461(1.66777094232),ENSG00000170323(-5.24920200666),ENSG00000074416(-1.61910111828),ENSG00000079435(-1.06733500359),ENSG00000051382(-1.01544644842),ENSG00000163485(-1.50352410124),ENSG00000138031(-1.23727926038),ENSG00000121879(-1.03900008275),ENSG00000169047(1.17001468796)	NPY1R(-5.4142569583),PIK3R3(1.66777094232),FABP4(-5.24920200666),MGLL(-1.61910111828),LIPE(-1.06733500359),PIK3CB(-1.01544644842),ADORA1(-1.50352410124),ADCY3(-1.23727926038),PIK3CA(-1.03900008275),IRS1(1.17001468796)
ko01230	Biosynthesis of amino acids	13/722	76/7279	0.0348802	0.311021	ENSG00000122729(1.20917451578),ENSG00000151224(-1.11111121723),ENSG00000143811(-1.38879600085),ENSG00000176974(-1.30489184827),ENSG00000101365(-1.1412339889),ENSG00000153574(-1.43919463494),ENSG00000160200(5.07038272814),ENSG00000163931(-1.04455350267),ENSG00000274276(5.44970492651),ENSG00000166123(-1.198675319),ENSG00000182054(-1.50264400794),ENSG00000116761(1.61995486813),ENSG00000109107(1.1241…	ACO1(1.20917451578),MAT1A(-1.11111121723),PYCR2(-1.38879600085),SHMT1(-1.30489184827),IDH3B(-1.1412339889),RPIA(-1.43919463494),CBS(5.07038272814),TKT(-1.04455350267),CBSL(5.44970492651),GPT2(-1.198675319),IDH2(-1.50264400794),CTH(1.61995486813),ALDOC(1.12419325545)
ko04012	ErbB signaling pathway	14/722	87/7279	0.0462649	0.372206	ENSG00000158092(-1.03689391786),ENSG00000065559(-1.15114344735),ENSG00000117461(1.66777094232),ENSG00000174808(-1.39948614289),ENSG00000143322(-1.21591958062),ENSG00000124762(2.67162642905),ENSG00000158458(-1.01698654834),ENSG00000114423(1.02784697015),ENSG00000051382(-1.01544644842),ENSG00000077264(-6.32639420739),ENSG00000115904(-1.15904808476),ENSG00000121879(-1.03900008275),ENSG00000137843(-1…	NCK1(-1.03689391786),MAP2K4(-1.15114344735),PIK3R3(1.66777094232),BTC(-1.39948614289),ABL2(-1.21591958062),CDKN1A(2.67162642905),NRG2(-1.01698654834),CBLB(1.02784697015),PIK3CB(-1.01544644842),PAK3(-6.32639420739),SOS1(-1.15904808476),PIK3CA(-1.03900008275),PAK6(-1.30250056389),PAK2(-1.14588234953)
ko04974	Protein digestion and absorption	16/722	95/7279	0.0236849	0.280807	ENSG00000105409(-1.59959111043),ENSG00000204262(1.08054688606),ENSG00000053918(-4.51450559163),ENSG00000065618(-1.37955877456),ENSG00000111799(-1.02985227839),ENSG00000163359(2.06342947416),ENSG00000080573(10.2909979801),ENSG00000168542(4.07310989713),ENSG00000204291(2.51973477436),ENSG00000092068(1.74962437593),ENSG00000197565(-1.795806387),ENSG00000204248(3.22715535124),ENSG00000010438(-4.51047…	ATP1A3(-1.59959111043),COL5A2(1.08054688606),KCNQ1(-4.51450559163),COL17A1(-1.37955877456),COL12A1(-1.02985227839),COL6A3(2.06342947416),COL5A3(10.2909979801),COL3A1(4.07310989713),COL15A1(2.51973477436),SLC7A8(1.74962437593),COL4A6(-1.795806387),COL11A2(3.22715535124),PRSS3(-4.51047633371),COL5A1(1.82871393488),COL6A1(1.59554573514),COL14A1(1.38183641866)
ko04912	GnRH signaling pathway	15/722	89/7279	0.0277692	0.310465	ENSG00000065559(-1.15114344735),ENSG00000101333(-1.6797835108),ENSG00000116711(-4.77796742974),ENSG00000129007(-1.05167832289),ENSG00000185386(2.54817877001),ENSG00000120899(-1.72088333705),ENSG00000157227(1.42301853706),ENSG00000088256(-1.23612548329),ENSG00000163932(-1.60366996949),ENSG00000156711(1.36169637808),ENSG00000115904(-1.15904808476),ENSG00000104826(-1.10169379037),ENSG00000143933(-1.…	MAP2K4(-1.15114344735),PLCB4(-1.6797835108),PLA2G4A(-4.77796742974),CALML4(-1.05167832289),MAPK11(2.54817877001),PTK2B(-1.72088333705),MMP14(1.42301853706),GNA11(-1.23612548329),PRKCD(-1.60366996949),MAPK13(1.36169637808),SOS1(-1.15904808476),LHB(-1.10169379037),CALM2(-1.20152767945),ADCY3(-1.23727926038),MAP2K3(-1.24029486202)
ko04022	cGMP - PKG signaling pathway	24/722	162/7279	0.0290143	0.310465	ENSG00000105409(-1.59959111043),ENSG00000168398(3.75150535809),ENSG00000170214(-1.03807358264),ENSG00000169100(-1.46584004905),ENSG00000116741(1.80384902408),ENSG00000117461(1.66777094232),ENSG00000134318(-1.13972293097),ENSG00000186298(-1.43282998824),ENSG00000101333(-1.6797835108),ENSG00000129007(-1.05167832289),ENSG00000156113(-1.1136967876),ENSG00000064489(1.81123575856),ENSG00000051382(-1.01…	ATP1A3(-1.59959111043),BDKRB2(3.75150535809),ADRA1B(-1.03807358264),SLC25A6(-1.46584004905),RGS2(1.80384902408),PIK3R3(1.66777094232),ROCK2(-1.13972293097),PPP1CC(-1.43282998824),PLCB4(-1.6797835108),CALML4(-1.05167832289),KCNMA1(-1.1136967876),BORCS8-MEF2B(1.81123575856),PIK3CB(-1.01544644842),GNA11(-1.23612548329),AGTR1(-4.62994097866),ADORA1(-1.50352410124),CALM2(-1.20152767945),ADCY3(-1.23727…
ko04020	Calcium signaling pathway	25/722	171/7279	0.0303212	0.310465	ENSG00000006283(2.63888773674),ENSG00000168398(3.75150535809),ENSG00000181104(1.09147775269),ENSG00000102468(3.100583734),ENSG00000170214(-1.03807358264),ENSG00000169100(-1.46584004905),ENSG00000101333(-1.6797835108),ENSG00000148680(1.91348332716),ENSG00000129007(-1.05167832289),ENSG00000160991(-1.16946125498),ENSG00000115353(10.068764845),ENSG00000152822(1.15176759866),ENSG00000089250(3.17708559…	CACNA1G(2.63888773674),BDKRB2(3.75150535809),F2R(1.09147775269),HTR2A(3.100583734),ADRA1B(-1.03807358264),SLC25A6(-1.46584004905),PLCB4(-1.6797835108),HTR7(1.91348332716),CALML4(-1.05167832289),ORAI2(-1.16946125498),TACR1(10.068764845),GRM1(1.15176759866),NOS1(3.17708559817),PDGFRB(1.42149252122),PTK2B(-1.72088333705),PHKA1(-1.06572285092),GNA11(-1.23612548329),AGTR1(-4.62994097866),CALM2(-1.2015…
ko04111	Cell cycle - yeast	16/722	70/7279	0.00109862	0.0309349	ENSG00000114978(-1.14631912726),ENSG00000072501(-1.91192175168),ENSG00000164754(-1.22268565207),ENSG00000113810(-1.86508956167),ENSG00000137713(-1.68150669753),ENSG00000169679(-1.58167395105),ENSG00000164109(-1.17138108648),ENSG00000101972(-1.22813087804),ENSG00000123975(-1.26078617287),ENSG00000108055(-1.41134047236),ENSG00000135476(-1.09018944707),ENSG00000073111(-1.15382210227),ENSG00000109805…	MOB1A(-1.14631912726),SMC1A(-1.91192175168),RAD21(-1.22268565207),SMC4(-1.86508956167),PPP2R1B(-1.68150669753),BUB1(-1.58167395105),MAD2L1(-1.17138108648),STAG2(-1.22813087804),CKS2(-1.26078617287),SMC3(-1.41134047236),ESPL1(-1.09018944707),MCM2(-1.15382210227),NCAPG(-1.43338130498),CHEK1(-1.22709571002),STAG1(-1.79375191344),CDC20(-1.50265745974)
