# Supplementary material for: Temozolomide promotes glioblastoma stemness expression through senescence-associated reprogramming via HIF1α/HIF2α regulation
Source: Cell Death Dis. 2025 Apr 19;16(1):317. doi: 10.1038/s41419-025-07617-w (PMC12009364; doi:10.1038/s41419-025-07617-w)
Supplement: Supplementary file 7 — Table S7 [file 41419_2025_7617_MOESM7_ESM.xlsx]

## Sheet: Sheet1
	Table S7 GO terms analysis according to differential genes expression of miRNA sequence
U87
GO.ID	Term	Ontology	GeneRatio	BgRatio	Pvalue	Qvalue	Score	GeneID
GO:0016055	Wnt signaling pathway	biological_process	106|6547	222|21493	4.34062e-08	6.59226e-06	1.5675	ENSG00000204435; ENSG00000151914; ENSG00000146374; ENSG00000127603; ENSG00000269113; ENSG00000107404; ENSG00000178585; ENSG00000169884; ENSG00000125084; ENSG00000134245; ENSG00000143126; ENSG00000116128; ENSG00000185483; ENSG00000163348; ENSG00000050165; ENSG00000072518; ENSG00000134569; ENSG00000162337; ENSG00000110092; ENSG00000166167; ENSG00000107854; ENSG00000107816; ENSG00000107829; ENSG0000…
GO:0001666	response to hypoxia	biological_process	87|6547	175|21493	7.09333e-08	9.97491e-06	1.63206	ENSG00000112658; ENSG00000120868; ENSG00000123104; ENSG00000139567; ENSG00000069702; ENSG00000158773; ENSG00000002330; ENSG00000183734; ENSG00000173511; ENSG00000156113; ENSG00000107438; ENSG00000176171; ENSG00000166949; ENSG00000175344; ENSG00000067225; ENSG00000172379; ENSG00000140464; ENSG00000143153; ENSG00000163485; ENSG00000135766; ENSG00000198626; ENSG00000143801; ENSG00000119630; ENSG0000…
GO:0008285	negative regulation of cell proliferation	biological_process	187|6547	450|21493	3.09172e-07	3.70698e-05	1.36422	ENSG00000152894; ENSG00000204580; ENSG00000008196; ENSG00000204389; ENSG00000204388; ENSG00000204435; ENSG00000112658; ENSG00000116133; ENSG00000157933; ENSG00000123080; ENSG00000177606; ENSG00000116254; ENSG00000116809; ENSG00000120949; ENSG00000185436; ENSG00000117385; ENSG00000116661; ENSG00000057294; ENSG00000181852; ENSG00000111424; ENSG00000139567; ENSG00000087494; ENSG00000189079; ENSG0000…
GO:0016477	cell migration	biological_process	88|6547	190|21493	2.89725e-06	0.000264009	1.52049	ENSG00000152894; ENSG00000118523; ENSG00000198087; ENSG00000010810; ENSG00000142627; ENSG00000142949; ENSG00000067606; ENSG00000088280; ENSG00000133639; ENSG00000069702; ENSG00000134215; ENSG00000077254; ENSG00000177697; ENSG00000166341; ENSG00000149091; ENSG00000110492; ENSG00000198915; ENSG00000171862; ENSG00000188613; ENSG00000173517; ENSG00000152092; ENSG00000135862; ENSG00000143776; ENSG0000…
GO:0030334	regulation of cell migration	biological_process	41|6547	73|21493	4.41545e-06	0.000386879	1.84381	ENSG00000085382; ENSG00000118515; ENSG00000112769; ENSG00000179051; ENSG00000143013; ENSG00000160789; ENSG00000007372; ENSG00000065613; ENSG00000035403; ENSG00000171877; ENSG00000076356; ENSG00000120549; ENSG00000129474; ENSG00000184916; ENSG00000182957; ENSG00000105329; ENSG00000105221; ENSG00000053747; ENSG00000182885; ENSG00000136238; ENSG00000135905; ENSG00000178568; ENSG00000135919; ENSG0000…
GO:0007626	locomotory behavior	biological_process	48|6547	88|21493	2.17292e-06	0.000204556	1.79066	ENSG00000112320; ENSG00000112367; ENSG00000187017; ENSG00000162367; ENSG00000161642; ENSG00000181656; ENSG00000166833; ENSG00000107736; ENSG00000150275; ENSG00000165646; ENSG00000171862; ENSG00000107859; ENSG00000080644; ENSG00000152092; ENSG00000162951; ENSG00000105088; ENSG00000188909; ENSG00000149295; ENSG00000171298; ENSG00000183044; ENSG00000184254; ENSG00000087258; ENSG00000142319; ENSG0000…
GO:0001558	regulation of cell growth	biological_process	39|6547	73|21493	3.58206e-05	0.00232668	1.75387	ENSG00000204580; ENSG00000118523; ENSG00000118515; ENSG00000079819; ENSG00000171603; ENSG00000116670; ENSG00000008128; ENSG00000132694; ENSG00000138193; ENSG00000107821; ENSG00000188613; ENSG00000166033; ENSG00000185737; ENSG00000116183; ENSG00000139687; ENSG00000090006; ENSG00000105176; ENSG00000269858; ENSG00000118046; ENSG00000082397; ENSG00000149930; ENSG00000138688; ENSG00000170801; ENSG0000…
GO:0048041	focal adhesion assembly	biological_process	18|6547	26|21493	5.24259e-05	0.00319336	2.27276	ENSG00000152894; ENSG00000070759; ENSG00000179051; ENSG00000156232; ENSG00000077522; ENSG00000073712; ENSG00000072110; ENSG00000129474; ENSG00000102606; ENSG00000171791; ENSG00000140992; ENSG00000149930; ENSG00000164171; ENSG00000087077; ENSG00000164741; ENSG00000120899; ENSG00000047648; ENSG00000130702
GO:0007049	cell cycle	biological_process	248|6547	668|21493	0.000107988	0.00586261	1.21879	ENSG00000085382; ENSG00000137193; ENSG00000112576; ENSG00000198087; ENSG00000112245; ENSG00000092853; ENSG00000123080; ENSG00000058453; ENSG00000007968; ENSG00000162413; ENSG00000116273; ENSG00000116670; ENSG00000253368; ENSG00000121774; ENSG00000078900; ENSG00000008128; ENSG00000179051; ENSG00000136044; ENSG00000149948; ENSG00000064102; ENSG00000123374; ENSG00000139350; ENSG00000087448; ENSG0000…
GO:0030308	negative regulation of cell growth	biological_process	59|6547	128|21493	0.00013758	0.00702739	1.5132	ENSG00000204389; ENSG00000204388; ENSG00000123080; ENSG00000130766; ENSG00000090432; ENSG00000074800; ENSG00000139567; ENSG00000133639; ENSG00000143537; ENSG00000149177; ENSG00000213445; ENSG00000166313; ENSG00000184937; ENSG00000096717; ENSG00000166949; ENSG00000140464; ENSG00000140009; ENSG00000139437; ENSG00000153487; ENSG00000115310; ENSG00000179833; ENSG00000167565; ENSG00000127616; ENSG0000…
GO:0006950	response to stress	biological_process	30|6547	56|21493	0.000260106	0.0115282	1.75868	ENSG00000096384; ENSG00000118515; ENSG00000158828; ENSG00000198793; ENSG00000118217; ENSG00000175274; ENSG00000178473; ENSG00000143507; ENSG00000162889; ENSG00000080824; ENSG00000168398; ENSG00000091436; ENSG00000198648; ENSG00000104814; ENSG00000099860; ENSG00000126602; ENSG00000103034; ENSG00000157106; ENSG00000149930; ENSG00000086232; ENSG00000146648; ENSG00000120899; ENSG00000126583; ENSG0000…
GO:0010506	regulation of autophagy	biological_process	30|6547	56|21493	0.000260106	0.0115282	1.75868	ENSG00000255330; ENSG00000214338; ENSG00000136048; ENSG00000077254; ENSG00000174885; ENSG00000035664; ENSG00000150867; ENSG00000105647; ENSG00000149311; ENSG00000171791; ENSG00000168502; ENSG00000167657; ENSG00000103510; ENSG00000145354; ENSG00000078081; ENSG00000058056; ENSG00000106211; ENSG00000176720; ENSG00000097007; ENSG00000196730; ENSG00000276293; ENSG00000186868; ENSG00000006025; ENSG0000…
GO:0007219	Notch signaling pathway	biological_process	56|6547	123|21493	0.000297707	0.0127005	1.49464	ENSG00000204301; ENSG00000135547; ENSG00000197530; ENSG00000065526; ENSG00000197921; ENSG00000139352; ENSG00000134250; ENSG00000110492; ENSG00000152804; ENSG00000107954; ENSG00000128917; ENSG00000128965; ENSG00000169856; ENSG00000137845; ENSG00000143801; ENSG00000129514; ENSG00000184916; ENSG00000135144; ENSG00000196975; ENSG00000105672; ENSG00000105329; ENSG00000074181; ENSG00000245848; ENSG0000…
GO:0071456	cellular response to hypoxia	biological_process	50|6547	108|21493	0.000377102	0.0155068	1.51985	ENSG00000112759; ENSG00000118689; ENSG00000158828; ENSG00000116329; ENSG00000198793; ENSG00000127483; ENSG00000160789; ENSG00000002330; ENSG00000096717; ENSG00000171862; ENSG00000176171; ENSG00000214575; ENSG00000069667; ENSG00000178473; ENSG00000155816; ENSG00000090339; ENSG00000068903; ENSG00000078237; ENSG00000171791; ENSG00000168140; ENSG00000087250; ENSG00000132356; ENSG00000173376; ENSG0000…
GO:0007155	cell adhesion	biological_process	232|6547	650|21493	0.00209074	0.0553851	1.17173	ENSG00000112276; ENSG00000112619; ENSG00000111799; ENSG00000152894; ENSG00000204580; ENSG00000118523; ENSG00000168477; ENSG00000151914; ENSG00000146242; ENSG00000112769; ENSG00000142627; ENSG00000171603; ENSG00000119535; ENSG00000142949; ENSG00000197921; ENSG00000196581; ENSG00000162458; ENSG00000171812; ENSG00000057294; ENSG00000136040; ENSG00000135451; ENSG00000161638; ENSG00000143126; ENSG0000…
GO:0048870	cell motility	biological_process	15|6547	25|21493	0.00209569	0.0553851	1.96973	ENSG00000151914; ENSG00000142627; ENSG00000157933; ENSG00000160888; ENSG00000134954; ENSG00000075618; ENSG00000136238; ENSG00000155849; ENSG00000151694; ENSG00000169398; ENSG00000136960; ENSG00000132470; ENSG00000112137; ENSG00000102359; ENSG00000129219
GO:0006914	autophagy	biological_process	68|6547	167|21493	0.00301493	0.071995	1.33674	ENSG00000158828; ENSG00000181852; ENSG00000136048; ENSG00000123395; ENSG00000097033; ENSG00000116299; ENSG00000110046; ENSG00000250644; ENSG00000117984; ENSG00000174903; ENSG00000104142; ENSG00000140474; ENSG00000162931; ENSG00000123240; ENSG00000066739; ENSG00000100926; ENSG00000177169; ENSG00000102710; ENSG00000258102; ENSG00000150907; ENSG00000068903; ENSG00000131943; ENSG00000168010; ENSG0000…
GO:0090403	oxidative stress-induced premature senescence	biological_process	4|6547	4|21493	0.00860408	0.14035	3.28288	ENSG00000133794; ENSG00000153246; ENSG00000002745; ENSG00000141510
GO:2000772	regulation of cellular senescence	biological_process	7|6547	11|21493	0.023516	0.268397	2.0891	ENSG00000133794; ENSG00000107779; ENSG00000071246; ENSG00000074590; ENSG00000138035; ENSG00000171490; ENSG00000097007
GO:0007050	cell cycle arrest	biological_process	56|6547	145|21493	0.0216957	0.256887	1.26787	ENSG00000116133; ENSG00000123080; ENSG00000116954; ENSG00000198793; ENSG00000121774; ENSG00000078900; ENSG00000169884; ENSG00000181929; ENSG00000134250; ENSG00000163374; ENSG00000110321; ENSG00000166313; ENSG00000108094; ENSG00000166949; ENSG00000156232; ENSG00000128829; ENSG00000140464; ENSG00000100614; ENSG00000071246; ENSG00000183087; ENSG00000139687; ENSG00000091436; ENSG00000177519; ENSG0000…
GO:0005667	transcription factor complex	cellular_component	105|6547	199|21493	4.01521e-11	1.15783e-08	1.73217	ENSG00000124496; ENSG00000124813; ENSG00000184486; ENSG00000157933; ENSG00000177606; ENSG00000158161; ENSG00000007968; ENSG00000185668; ENSG00000162367; ENSG00000186790; ENSG00000078900; ENSG00000123358; ENSG00000123374; ENSG00000165891; ENSG00000172819; ENSG00000143013; ENSG00000177551; ENSG00000158773; ENSG00000052850; ENSG00000173039; ENSG00000187079; ENSG00000133794; ENSG00000135363; ENSG0000…
GO:0005925	focal adhesion	cellular_component	186|6547	431|21493	1.29381e-08	2.13582e-06	1.41674	ENSG00000204389; ENSG00000204388; ENSG00000112576; ENSG00000151914; ENSG00000277443; ENSG00000079819; ENSG00000142627; ENSG00000131236; ENSG00000142798; ENSG00000162458; ENSG00000088280; ENSG00000183386; ENSG00000116641; ENSG00000058272; ENSG00000123384; ENSG00000197111; ENSG00000161638; ENSG00000077254; ENSG00000197702; ENSG00000177697; ENSG00000110651; ENSG00000126500; ENSG00000014216; ENSG0000…
GO:0030027	lamellipodium	cellular_component	83|6547	173|21493	9.42926e-07	9.76402e-05	1.57502	ENSG00000142627; ENSG00000204138; ENSG00000171680; ENSG00000077549; ENSG00000142669; ENSG00000158195; ENSG00000079337; ENSG00000177301; ENSG00000065243; ENSG00000197702; ENSG00000166900; ENSG00000166313; ENSG00000149091; ENSG00000133789; ENSG00000107796; ENSG00000077420; ENSG00000140368; ENSG00000028528; ENSG00000154380; ENSG00000273749; ENSG00000129474; ENSG00000196405; ENSG00000110880; ENSG0000…
GO:0005578	proteinaceous extracellular matrix	cellular_component	151|6547	358|21493	1.49017e-06	0.000145076	1.38468	ENSG00000111799; ENSG00000118523; ENSG00000168477; ENSG00000112769; ENSG00000188157; ENSG00000142798; ENSG00000117385; ENSG00000162494; ENSG00000171812; ENSG00000169884; ENSG00000125084; ENSG00000134245; ENSG00000060718; ENSG00000069702; ENSG00000158859; ENSG00000162745; ENSG00000183908; ENSG00000126500; ENSG00000166833; ENSG00000149084; ENSG00000265203; ENSG00000138316; ENSG00000107821; ENSG0000…
GO:0031012	extracellular matrix	cellular_component	121|6547	336|21493	0.0160319	0.205644	1.18223	ENSG00000111799; ENSG00000168477; ENSG00000196230; ENSG00000112769; ENSG00000188157; ENSG00000142798; ENSG00000116560; ENSG00000171812; ENSG00000132688; ENSG00000060718; ENSG00000158859; ENSG00000160789; ENSG00000117984; ENSG00000110700; ENSG00000168056; ENSG00000066468; ENSG00000138316; ENSG00000166033; ENSG00000187720; ENSG00000166147; ENSG00000067225; ENSG00000129038; ENSG00000143341; ENSG0000…
GO:0005776	autophagosome	cellular_component	28|6547	65|21493	0.0210236	0.249708	1.41416	ENSG00000196821; ENSG00000159363; ENSG00000077254; ENSG00000108239; ENSG00000104142; ENSG00000123240; ENSG00000150867; ENSG00000165861; ENSG00000177169; ENSG00000206418; ENSG00000103313; ENSG00000197386; ENSG00000163625; ENSG00000198925; ENSG00000181652; ENSG00000104946; ENSG00000198300; ENSG00000135018; ENSG00000173805; ENSG00000276293; ENSG00000006025; ENSG00000078804; ENSG00000163820; ENSG0000…
GO:0010494	cytoplasmic stress granule	cellular_component	19|6547	41|21493	0.0232881	0.268397	1.52133	ENSG00000090621; ENSG00000065978; ENSG00000161813; ENSG00000173933; ENSG00000107929; ENSG00000204842; ENSG00000187556; ENSG00000257103; ENSG00000110367; ENSG00000088247; ENSG00000099622; ENSG00000172366; ENSG00000168488; ENSG00000204120; ENSG00000157110; ENSG00000055917; ENSG00000070756; ENSG00000145907; ENSG00000155506
GO:0030173	integral component of Golgi membrane	cellular_component	25|6547	58|21493	0.0279769	0.27286	1.41503	ENSG00000157916; ENSG00000126091; ENSG00000111728; ENSG00000165915; ENSG00000116260; ENSG00000143641; ENSG00000115446; ENSG00000115525; ENSG00000258881; ENSG00000160613; ENSG00000110080; ENSG00000177511; ENSG00000101638; ENSG00000166676; ENSG00000140557; ENSG00000136213; ENSG00000157214; ENSG00000106003; ENSG00000205060; ENSG00000147408; ENSG00000257923; ENSG00000261949; ENSG00000167080; ENSG0000…
GO:0005588	collagen type V trimer	cellular_component	3|6547	3|21493	0.0282551	0.27286	3.28288	ENSG00000080573; ENSG00000204262; ENSG00000130635
GO:0016035	zeta DNA polymerase complex	cellular_component	3|6547	3|21493	0.0282551	0.27286	3.28288	ENSG00000009413; ENSG00000116670; ENSG00000050030
GO:0003677	DNA binding	molecular_function	926|6547	2405|21493	2.65689e-19	1.89146e-16	1.26401	ENSG00000273802; ENSG00000124496; ENSG00000065029; ENSG00000112238; ENSG00000124664; ENSG00000118689; ENSG00000213676; ENSG00000137166; ENSG00000118526; ENSG00000008196; ENSG00000198315; ENSG00000156639; ENSG00000112658; ENSG00000124813; ENSG00000112837; ENSG00000112182; ENSG00000184486; ENSG00000178409; ENSG00000009413; ENSG00000025156; ENSG00000135547; ENSG00000204410; ENSG00000275713; ENSG0000…
GO:0008134	transcription factor binding	molecular_function	170|6547	326|21493	1.7857e-16	1.19647e-13	1.71193	ENSG00000124496; ENSG00000204435; ENSG00000137193; ENSG00000112559; ENSG00000112658; ENSG00000135547; ENSG00000069812; ENSG00000177606; ENSG00000120656; ENSG00000116809; ENSG00000007968; ENSG00000188290; ENSG00000197921; ENSG00000066136; ENSG00000162599; ENSG00000078900; ENSG00000149948; ENSG00000123358; ENSG00000159352; ENSG00000143013; ENSG00000007372; ENSG00000156603; ENSG00000166313; ENSG0000…
GO:0003682	chromatin binding	molecular_function	190|6547	417|21493	4.23416e-11	1.15783e-08	1.4958	ENSG00000112238; ENSG00000008196; ENSG00000204435; ENSG00000204256; ENSG00000112511; ENSG00000112658; ENSG00000124813; ENSG00000177606; ENSG00000197921; ENSG00000116273; ENSG00000127483; ENSG00000116560; ENSG00000065978; ENSG00000162367; ENSG00000162599; ENSG00000078900; ENSG00000094916; ENSG00000061273; ENSG00000139613; ENSG00000166987; ENSG00000139352; ENSG00000116539; ENSG00000160741; ENSG0000…
GO:0045296	cadherin binding	molecular_function	134|6547	304|21493	3.20315e-07	3.80058e-05	1.44706	ENSG00000204389; ENSG00000112079; ENSG00000096384; ENSG00000198087; ENSG00000196586; ENSG00000142627; ENSG00000127603; ENSG00000142634; ENSG00000130762; ENSG00000077549; ENSG00000074800; ENSG00000158195; ENSG00000057294; ENSG00000120802; ENSG00000158710; ENSG00000097033; ENSG00000065243; ENSG00000143375; ENSG00000110047; ENSG00000177106; ENSG00000175220; ENSG00000173992; ENSG00000168003; ENSG0000…
GO:0046332	SMAD binding	molecular_function	29|6547	49|21493	2.88408e-05	0.00192112	1.94293	ENSG00000142611; ENSG00000157933; ENSG00000149948; ENSG00000139567; ENSG00000135655; ENSG00000069702; ENSG00000157613; ENSG00000107779; ENSG00000166949; ENSG00000140262; ENSG00000188779; ENSG00000140464; ENSG00000100811; ENSG00000175387; ENSG00000215474; ENSG00000103126; ENSG00000103266; ENSG00000113360; ENSG00000146676; ENSG00000187391; ENSG00000204262; ENSG00000168542; ENSG00000088832; ENSG0000…
GO:0005112	Notch binding	molecular_function	12|6547	21|21493	0.00993625	0.15504	1.87593	ENSG00000128917; ENSG00000128965; ENSG00000184916; ENSG00000196498; ENSG00000135144; ENSG00000115977; ENSG00000198719; ENSG00000036257; ENSG00000187957; ENSG00000151694; ENSG00000148400; ENSG00000136999
GO:0004704	NF-kappaB-inducing kinase activity	molecular_function	5|6547	6|21493	0.0117307	0.166608	2.73573	ENSG00000263528; ENSG00000129465; ENSG00000149923; ENSG00000171094; ENSG00000006062
GO:0005031	tumor necrosis factor-activated receptor activity	molecular_function	13|6547	25|21493	0.0198263	0.240081	1.7071	ENSG00000120949; ENSG00000157873; ENSG00000186891; ENSG00000215788; ENSG00000054967; ENSG00000111321; ENSG00000067182; ENSG00000141655; ENSG00000104689; ENSG00000173535; ENSG00000164761; ENSG00000064300; ENSG00000101017
GO:0002039	p53 binding	molecular_function	33|6547	79|21493	0.021455	0.254301	1.37133	ENSG00000204371; ENSG00000078900; ENSG00000161642; ENSG00000096717; ENSG00000140538; ENSG00000143499; ENSG00000143514; ENSG00000129566; ENSG00000074590; ENSG00000170855; ENSG00000183955; ENSG00000100888; ENSG00000127616; ENSG00000141867; ENSG00000118046; ENSG00000167658; ENSG00000187555; ENSG00000166164; ENSG00000145391; ENSG00000168564; ENSG00000197386; ENSG00000163132; ENSG00000144331; ENSG0000…
GO:0005007	fibroblast growth factor-activated receptor activity	molecular_function	5|6547	5|21493	0.00261978	0.0644507	3.28288	ENSG00000066468; ENSG00000068078; ENSG00000127418; ENSG00000077782; ENSG00000160867
U118
GO.ID	Term	Ontology	GeneRatio	BgRatio	Pvalue	Qvalue	Score	GeneID
GO:0035556	intracellular signal transduction	biological_process	376|13210	476|21493	9.0869e-17	4.95919e-14	1.28521	ENSG00000079308; ENSG00000115020; ENSG00000168918; ENSG00000178568; ENSG00000115592; ENSG00000115896; ENSG00000077044; ENSG00000081320; ENSG00000182621; ENSG00000065802; ENSG00000125775; ENSG00000115556; ENSG00000115461; ENSG00000182177; ENSG00000135932; ENSG00000158828; ENSG00000079277; ENSG00000222046; ENSG00000162390; ENSG00000149527; ENSG00000117676; ENSG00000117632; ENSG00000107404; ENSG0000…
GO:0007155	cell adhesion	biological_process	487|13210	650|21493	1.19134e-13	5.51665e-11	1.21902	ENSG00000116106; ENSG00000169031; ENSG00000088827; ENSG00000101311; ENSG00000163359; ENSG00000125810; ENSG00000115232; ENSG00000006607; ENSG00000114948; ENSG00000198053; ENSG00000118257; ENSG00000115414; ENSG00000144476; ENSG00000142949; ENSG00000142627; ENSG00000196581; ENSG00000084636; ENSG00000171603; ENSG00000171812; ENSG00000119535; ENSG00000142910; ENSG00000070886; ENSG00000130775; ENSG0000…
GO:0007049	cell cycle	biological_process	495|13210	668|21493	1.72297e-12	7.11589e-10	1.20565	ENSG00000144535; ENSG00000116117; ENSG00000125885; ENSG00000101224; ENSG00000171867; ENSG00000123485; ENSG00000168385; ENSG00000101265; ENSG00000168393; ENSG00000101266; ENSG00000173404; ENSG00000135913; ENSG00000180198; ENSG00000092853; ENSG00000007968; ENSG00000058453; ENSG00000078900; ENSG00000117676; ENSG00000162521; ENSG00000008128; ENSG00000132780; ENSG00000142945; ENSG00000162413; ENSG0000…
GO:0016477	cell migration	biological_process	156|13210	190|21493	4.99754e-10	1.33978e-07	1.33587	ENSG00000178568; ENSG00000101349; ENSG00000132671; ENSG00000138443; ENSG00000036257; ENSG00000142949; ENSG00000142627; ENSG00000182866; ENSG00000090020; ENSG00000171357; ENSG00000000938; ENSG00000067606; ENSG00000134215; ENSG00000069702; ENSG00000170989; ENSG00000077254; ENSG00000143398; ENSG00000169242; ENSG00000135862; ENSG00000162704; ENSG00000143776; ENSG00000000457; ENSG00000152092; ENSG0000…
GO:0071364	cellular response to epidermal growth factor stimulus	biological_process	38|13210	40|21493	1.14507e-06	0.000150843	1.54567	ENSG00000178568; ENSG00000003402; ENSG00000127831; ENSG00000115053; ENSG00000116285; ENSG00000075891; ENSG00000172757; ENSG00000084207; ENSG00000110395; ENSG00000109917; ENSG00000166986; ENSG00000179295; ENSG00000142208; ENSG00000185650; ENSG00000140575; ENSG00000073417; ENSG00000140992; ENSG00000132376; ENSG00000108819; ENSG00000108821; ENSG00000126581; ENSG00000141736; ENSG00000173757; ENSG0000…
GO:0001666	response to hypoxia	biological_process	137|13210	175|21493	1.3824e-06	0.000173152	1.27373	ENSG00000003402; ENSG00000101439; ENSG00000125845; ENSG00000177000; ENSG00000083444; ENSG00000175206; ENSG00000177674; ENSG00000143437; ENSG00000185499; ENSG00000143627; ENSG00000069702; ENSG00000158773; ENSG00000162909; ENSG00000143801; ENSG00000163485; ENSG00000198626; ENSG00000135766; ENSG00000143153; ENSG00000107562; ENSG00000156113; ENSG00000176171; ENSG00000107438; ENSG00000168209; ENSG0000…
GO:0006974	cellular response to DNA damage stimulus	biological_process	354|13210	498|21493	3.43325e-06	0.000385762	1.15656	ENSG00000153827; ENSG00000125885; ENSG00000132646; ENSG00000125843; ENSG00000138375; ENSG00000172264; ENSG00000064933; ENSG00000187736; ENSG00000173559; ENSG00000114933; ENSG00000085999; ENSG00000092853; ENSG00000162585; ENSG00000132906; ENSG00000078900; ENSG00000163874; ENSG00000184677; ENSG00000164002; ENSG00000116663; ENSG00000116560; ENSG00000175279; ENSG00000158161; ENSG00000116670; ENSG0000…
GO:0007179	transforming growth factor beta receptor signaling pathway	biological_process	76|13210	92|21493	9.08851e-06	0.000896013	1.34406	ENSG00000168542; ENSG00000157077; ENSG00000157933; ENSG00000177606; ENSG00000067606; ENSG00000143375; ENSG00000069702; ENSG00000158769; ENSG00000243709; ENSG00000143768; ENSG00000143799; ENSG00000107779; ENSG00000148498; ENSG00000266524; ENSG00000095739; ENSG00000110395; ENSG00000139567; ENSG00000135409; ENSG00000135655; ENSG00000089159; ENSG00000150991; ENSG00000120693; ENSG00000119681; ENSG0000…
GO:0035264	multicellular organism growth	biological_process	69|13210	83|21493	1.52922e-05	0.00143363	1.35259	ENSG00000204120; ENSG00000163501; ENSG00000142784; ENSG00000196182; ENSG00000070831; ENSG00000123473; ENSG00000198793; ENSG00000162769; ENSG00000143845; ENSG00000163041; ENSG00000107679; ENSG00000107854; ENSG00000066468; ENSG00000225830; ENSG00000150275; ENSG00000173898; ENSG00000166337; ENSG00000110436; ENSG00000129757; ENSG00000149311; ENSG00000172893; ENSG00000111077; ENSG00000139546; ENSG0000…
GO:0016055	Wnt signaling pathway	biological_process	163|13210	222|21493	0.000109456	0.00746696	1.19462	ENSG00000155760; ENSG00000101282; ENSG00000135925; ENSG00000188760; ENSG00000163251; ENSG00000101266; ENSG00000036257; ENSG00000162490; ENSG00000269113; ENSG00000127603; ENSG00000162552; ENSG00000107404; ENSG00000178585; ENSG00000169218; ENSG00000134245; ENSG00000143126; ENSG00000116128; ENSG00000163348; ENSG00000185483; ENSG00000133067; ENSG00000162946; ENSG00000143816; ENSG00000116141; ENSG0000…
GO:0090399	replicative senescence	biological_process	12|13210	12|21493	0.00290023	0.0902619	1.62702	ENSG00000149311; ENSG00000149554; ENSG00000178971; ENSG00000141510; ENSG00000153246; ENSG00000183765; ENSG00000164362; ENSG00000147889; ENSG00000196549; ENSG00000175054; ENSG00000124762; ENSG00000002745
GO:0071456	cellular response to hypoxia	biological_process	83|13210	108|21493	0.000488735	0.0244865	1.2504	ENSG00000101280; ENSG00000116044; ENSG00000003402; ENSG00000158828; ENSG00000116329; ENSG00000090020; ENSG00000127483; ENSG00000078369; ENSG00000198793; ENSG00000160789; ENSG00000016490; ENSG00000152455; ENSG00000198625; ENSG00000155816; ENSG00000178473; ENSG00000176171; ENSG00000151651; ENSG00000171862; ENSG00000002330; ENSG00000137672; ENSG00000149428; ENSG00000078237; ENSG00000135679; ENSG0000…
GO:0060395	SMAD protein signal transduction	biological_process	49|13210	60|21493	0.000618241	0.0291176	1.32874	ENSG00000123999; ENSG00000125845; ENSG00000116985; ENSG00000157933; ENSG00000183682; ENSG00000177606; ENSG00000243709; ENSG00000143768; ENSG00000026025; ENSG00000266524; ENSG00000156574; ENSG00000263761; ENSG00000139269; ENSG00000135414; ENSG00000175189; ENSG00000151136; ENSG00000120693; ENSG00000135100; ENSG00000125378; ENSG00000170345; ENSG00000119699; ENSG00000166949; ENSG00000102900; ENSG0000…
GO:0007219	Notch signaling pathway	biological_process	93|13210	123|21493	0.000621184	0.0291176	1.23019	ENSG00000101280; ENSG00000101384; ENSG00000138442; ENSG00000172482; ENSG00000187957; ENSG00000125845; ENSG00000197530; ENSG00000163909; ENSG00000065526; ENSG00000131910; ENSG00000197921; ENSG00000117362; ENSG00000134250; ENSG00000143801; ENSG00000107954; ENSG00000120053; ENSG00000110492; ENSG00000110042; ENSG00000111276; ENSG00000130037; ENSG00000184384; ENSG00000123307; ENSG00000178498; ENSG0000…
GO:0051726	regulation of cell cycle	biological_process	99|13210	132|21493	0.000689924	0.0318512	1.22027	ENSG00000123999; ENSG00000132326; ENSG00000182621; ENSG00000204138; ENSG00000007968; ENSG00000162521; ENSG00000116560; ENSG00000253368; ENSG00000134644; ENSG00000177606; ENSG00000120948; ENSG00000175793; ENSG00000116717; ENSG00000163374; ENSG00000117724; ENSG00000183814; ENSG00000166167; ENSG00000120539; ENSG00000198873; ENSG00000171862; ENSG00000166483; ENSG00000110514; ENSG00000110092; ENSG0000…
GO:0010506	regulation of autophagy	biological_process	46|13210	56|21493	0.000706598	0.0324251	1.33648	ENSG00000176720; ENSG00000077254; ENSG00000156171; ENSG00000143322; ENSG00000150867; ENSG00000197746; ENSG00000174885; ENSG00000162341; ENSG00000149311; ENSG00000166908; ENSG00000136048; ENSG00000189403; ENSG00000035664; ENSG00000103510; ENSG00000127580; ENSG00000176994; ENSG00000276293; ENSG00000006025; ENSG00000186868; ENSG00000062716; ENSG00000168502; ENSG00000167657; ENSG00000171791; ENSG0000…
GO:0000724	double-strand break repair via homologous recombination	biological_process	62|13210	79|21493	0.000950168	0.0399988	1.27691	ENSG00000125885; ENSG00000125843; ENSG00000244588; ENSG00000173559; ENSG00000085999; ENSG00000116560; ENSG00000134452; ENSG00000069275; ENSG00000143799; ENSG00000166169; ENSG00000156384; ENSG00000168496; ENSG00000188486; ENSG00000002016; ENSG00000111247; ENSG00000149311; ENSG00000149716; ENSG00000020922; ENSG00000177889; ENSG00000139579; ENSG00000139618; ENSG00000081177; ENSG00000100811; ENSG0000…
GO:0006338	chromatin remodeling	biological_process	71|13210	92|21493	0.000994573	0.0413745	1.25564	ENSG00000119042; ENSG00000068024; ENSG00000009709; ENSG00000159339; ENSG00000117713; ENSG00000116478; ENSG00000162521; ENSG00000010803; ENSG00000142599; ENSG00000178028; ENSG00000162601; ENSG00000163159; ENSG00000131778; ENSG00000152455; ENSG00000107485; ENSG00000162227; ENSG00000048649; ENSG00000076108; ENSG00000139613; ENSG00000066117; ENSG00000075089; ENSG00000135100; ENSG00000126804; ENSG0000…
GO:0071158	positive regulation of cell cycle arrest	biological_process	24|13210	27|21493	0.00171032	0.0617861	1.44624	ENSG00000173404; ENSG00000078900; ENSG00000116809; ENSG00000122180; ENSG00000132275; ENSG00000068971; ENSG00000149948; ENSG00000102760; ENSG00000152192; ENSG00000128482; ENSG00000132382; ENSG00000141510; ENSG00000012048; ENSG00000176749; ENSG00000176390; ENSG00000125691; ENSG00000141448; ENSG00000115738; ENSG00000105329; ENSG00000072062; ENSG00000118762; ENSG00000136848; ENSG00000147854; ENSG0000…
GO:0030335	positive regulation of cell migration	biological_process	136|13210	190|21493	0.00216575	0.0748754	1.16461	ENSG00000127831; ENSG00000198171; ENSG00000173404; ENSG00000125845; ENSG00000171608; ENSG00000000938; ENSG00000142871; ENSG00000184371; ENSG00000170989; ENSG00000117525; ENSG00000133067; ENSG00000058085; ENSG00000034971; ENSG00000060339; ENSG00000165731; ENSG00000107562; ENSG00000150594; ENSG00000149781; ENSG00000166333; ENSG00000133818; ENSG00000174775; ENSG00000111186; ENSG00000170962; ENSG0000…
GO:0030027	lamellipodium	cellular_component	141|13210	173|21493	8.86108e-09	1.93438e-06	1.32607	ENSG00000173166; ENSG00000003393; ENSG00000127831; ENSG00000138443; ENSG00000142627; ENSG00000204138; ENSG00000090020; ENSG00000171680; ENSG00000077549; ENSG00000158195; ENSG00000162493; ENSG00000177301; ENSG00000065243; ENSG00000143545; ENSG00000143398; ENSG00000154380; ENSG00000162704; ENSG00000000457; ENSG00000183230; ENSG00000136754; ENSG00000107796; ENSG00000077420; ENSG00000187164; ENSG0000…
GO:0005925	focal adhesion	cellular_component	309|13210	431|21493	4.40422e-06	0.000480722	1.16647	ENSG00000079308; ENSG00000101311; ENSG00000115232; ENSG00000061676; ENSG00000197756; ENSG00000163466; ENSG00000185019; ENSG00000168955; ENSG00000142627; ENSG00000142798; ENSG00000131236; ENSG00000090020; ENSG00000116641; ENSG00000162458; ENSG00000070831; ENSG00000116251; ENSG00000162733; ENSG00000197965; ENSG00000077254; ENSG00000116584; ENSG00000143398; ENSG00000143164; ENSG00000162909; ENSG0000…
GO:0000775	chromosome, centromeric region	cellular_component	121|13210	155|21493	7.25647e-06	0.000739243	1.27013	ENSG00000125817; ENSG00000123485; ENSG00000168385; ENSG00000101265; ENSG00000163875; ENSG00000142945; ENSG00000175279; ENSG00000179051; ENSG00000134690; ENSG00000160783; ENSG00000152455; ENSG00000066027; ENSG00000120334; ENSG00000117724; ENSG00000069248; ENSG00000117650; ENSG00000153207; ENSG00000148773; ENSG00000119969; ENSG00000122952; ENSG00000154473; ENSG00000062650; ENSG00000166295; ENSG0000…
GO:0005776	autophagosome	cellular_component	53|13210	65|21493	0.000401323	0.0210743	1.32665	ENSG00000085978; ENSG00000198925; ENSG00000215305; ENSG00000089063; ENSG00000159363; ENSG00000160803; ENSG00000077254; ENSG00000123240; ENSG00000150867; ENSG00000197769; ENSG00000151532; ENSG00000108239; ENSG00000110497; ENSG00000132109; ENSG00000139112; ENSG00000166908; ENSG00000177169; ENSG00000139719; ENSG00000165861; ENSG00000126775; ENSG00000104142; ENSG00000188603; ENSG00000103313; ENSG0000…
GO:0000793	condensed chromosome	cellular_component	25|13210	29|21493	0.00350094	0.103616	1.40261	ENSG00000057468; ENSG00000148773; ENSG00000175334; ENSG00000010292; ENSG00000123374; ENSG00000198824; ENSG00000189403; ENSG00000119684; ENSG00000100918; ENSG00000051180; ENSG00000102974; ENSG00000012048; ENSG00000105146; ENSG00000080345; ENSG00000105127; ENSG00000144554; ENSG00000100029; ENSG00000076242; ENSG00000109805; ENSG00000113648; ENSG00000009954; ENSG00000100038; ENSG00000136824; ENSG0000…
GO:0071141	SMAD protein complex	cellular_component	9|13210	9|21493	0.0125025	0.233844	1.62702	ENSG00000149948; ENSG00000120693; ENSG00000100603; ENSG00000166949; ENSG00000108654; ENSG00000175387; ENSG00000141646; ENSG00000113658; ENSG00000170365
GO:0000781	chromosome, telomeric region	cellular_component	48|13210	65|21493	0.0248427	0.358135	1.2015	ENSG00000118655; ENSG00000133665; ENSG00000107854; ENSG00000107672; ENSG00000170788; ENSG00000107960; ENSG00000188486; ENSG00000149311; ENSG00000020922; ENSG00000149554; ENSG00000123374; ENSG00000129566; ENSG00000092330; ENSG00000067369; ENSG00000185115; ENSG00000167014; ENSG00000175595; ENSG00000188827; ENSG00000100726; ENSG00000249961; ENSG00000197299; ENSG00000070366; ENSG00000132604; ENSG0000…
GO:0005667	transcription factor complex	cellular_component	166|13210	199|21493	1.05863e-11	3.59488e-09	1.35722	ENSG00000144485; ENSG00000119042; ENSG00000007968; ENSG00000078900; ENSG00000197587; ENSG00000185668; ENSG00000004487; ENSG00000157933; ENSG00000186790; ENSG00000158161; ENSG00000162367; ENSG00000177606; ENSG00000143437; ENSG00000160783; ENSG00000143013; ENSG00000158773; ENSG00000177551; ENSG00000185630; ENSG00000143799; ENSG00000168267; ENSG00000122180; ENSG00000107485; ENSG00000117625; ENSG0000…
GO:0005604	basement membrane	cellular_component	78|13210	87|21493	3.5759e-09	8.27932e-07	1.45871	ENSG00000169031; ENSG00000081052; ENSG00000115414; ENSG00000101439; ENSG00000142798; ENSG00000179403; ENSG00000171812; ENSG00000135862; ENSG00000058085; ENSG00000159166; ENSG00000042781; ENSG00000143341; ENSG00000196878; ENSG00000065618; ENSG00000165816; ENSG00000108055; ENSG00000173269; ENSG00000177697; ENSG00000172638; ENSG00000139219; ENSG00000074527; ENSG00000150893; ENSG00000134871; ENSG0000…
GO:0000777	condensed chromosome kinetochore	cellular_component	81|13210	102|21493	7.85199e-05	0.00558077	1.29205	ENSG00000123485; ENSG00000168385; ENSG00000101265; ENSG00000163875; ENSG00000142945; ENSG00000175279; ENSG00000160783; ENSG00000117724; ENSG00000069248; ENSG00000117650; ENSG00000153207; ENSG00000122952; ENSG00000154473; ENSG00000166295; ENSG00000149503; ENSG00000175216; ENSG00000086827; ENSG00000111581; ENSG00000198824; ENSG00000186298; ENSG00000184445; ENSG00000067369; ENSG00000156970; ENSG0000…
GO:0003682	chromatin binding	molecular_function	316|13210	417|21493	2.74285e-10	7.52268e-08	1.23295	ENSG00000125817; ENSG00000119042; ENSG00000100987; ENSG00000168395; ENSG00000068024; ENSG00000132646; ENSG00000244588; ENSG00000125850; ENSG00000180198; ENSG00000078900; ENSG00000163874; ENSG00000142599; ENSG00000004487; ENSG00000085840; ENSG00000116560; ENSG00000127483; ENSG00000251503; ENSG00000175279; ENSG00000162599; ENSG00000162367; ENSG00000116273; ENSG00000177606; ENSG00000197921; ENSG0000…
GO:0008134	transcription factor binding	molecular_function	250|13210	326|21493	2.82883e-09	6.7543e-07	1.24772	ENSG00000054356; ENSG00000116044; ENSG00000144485; ENSG00000116030; ENSG00000068024; ENSG00000125798; ENSG00000196290; ENSG00000138386; ENSG00000088881; ENSG00000069812; ENSG00000007968; ENSG00000066136; ENSG00000078900; ENSG00000116478; ENSG00000163909; ENSG00000004487; ENSG00000116809; ENSG00000116288; ENSG00000162599; ENSG00000188290; ENSG00000177606; ENSG00000131910; ENSG00000197921; ENSG0000…
GO:0045296	cadherin binding	molecular_function	229|13210	304|21493	1.78317e-07	3.06166e-05	1.22562	ENSG00000115677; ENSG00000128641; ENSG00000115415; ENSG00000082153; ENSG00000204120; ENSG00000168385; ENSG00000124831; ENSG00000138413; ENSG00000101361; ENSG00000142627; ENSG00000127603; ENSG00000085832; ENSG00000074800; ENSG00000130762; ENSG00000077549; ENSG00000011009; ENSG00000116288; ENSG00000158195; ENSG00000117450; ENSG00000142634; ENSG00000175793; ENSG00000143375; ENSG00000142864; ENSG0000…
GO:0046332	SMAD binding	molecular_function	45|13210	49|21493	1.62072e-06	0.00019501	1.49421	ENSG00000204262; ENSG00000168542; ENSG00000125845; ENSG00000142611; ENSG00000157933; ENSG00000069702; ENSG00000143799; ENSG00000107779; ENSG00000157613; ENSG00000205339; ENSG00000149948; ENSG00000139567; ENSG00000135503; ENSG00000135655; ENSG00000100811; ENSG00000100603; ENSG00000140262; ENSG00000166949; ENSG00000140464; ENSG00000157450; ENSG00000188779; ENSG00000103126; ENSG00000068305; ENSG0000…
GO:0005031	tumor necrosis factor-activated receptor activity	molecular_function	22|13210	25|21493	0.00362593	0.105539	1.43178	ENSG00000157873; ENSG00000028137; ENSG00000186827; ENSG00000186891; ENSG00000120949; ENSG00000049249; ENSG00000026103; ENSG00000054967; ENSG00000111321; ENSG00000067182; ENSG00000127863; ENSG00000064300; ENSG00000141655; ENSG00000101017; ENSG00000243509; ENSG00000164761; ENSG00000131080; ENSG00000146072; ENSG00000173530; ENSG00000104689; ENSG00000120889; ENSG00000173535
GO:0005521	lamin binding	molecular_function	14|13210	15|21493	0.00700535	0.168946	1.51856	ENSG00000171867; ENSG00000182621; ENSG00000188807; ENSG00000143337; ENSG00000081277; ENSG00000143815; ENSG00000120802; ENSG00000186298; ENSG00000141562; ENSG00000011243; ENSG00000100242; ENSG00000164828; ENSG00000131018; ENSG00000104765
GO:0098641	cadherin binding involved in cell-cell adhesion	molecular_function	16|13210	18|21493	0.0113211	0.225846	1.44624	ENSG00000163191; ENSG00000184363; ENSG00000107438; ENSG00000172531; ENSG00000137699; ENSG00000111057; ENSG00000168952; ENSG00000138594; ENSG00000182718; ENSG00000175866; ENSG00000084733; ENSG00000119888; ENSG00000130669; ENSG00000128283; ENSG00000163110; ENSG00000006453
GO:0005160	transforming growth factor beta receptor binding	molecular_function	33|13210	42|21493	0.0144082	0.26463	1.27838	ENSG00000123999; ENSG00000125845; ENSG00000116985; ENSG00000183682; ENSG00000069702; ENSG00000243709; ENSG00000143768; ENSG00000266524; ENSG00000156574; ENSG00000263761; ENSG00000139269; ENSG00000135414; ENSG00000175189; ENSG00000135655; ENSG00000125378; ENSG00000119699; ENSG00000166949; ENSG00000175387; ENSG00000104899; ENSG00000171236; ENSG00000143869; ENSG00000163083; ENSG00000135966; ENSG0000…
GO:0000150	recombinase activity	molecular_function	8|13210	8|21493	0.0203466	0.319217	1.62702	ENSG00000126215; ENSG00000182185; ENSG00000051180; ENSG00000108384; ENSG00000185379; ENSG00000100206; ENSG00000168214; ENSG00000196584
GO:0004709	MAP kinase kinase kinase activity	molecular_function	19|13210	23|21493	0.0263203	0.373447	1.34406	ENSG00000142733; ENSG00000143674; ENSG00000107968; ENSG00000173327; ENSG00000139625; ENSG00000006432; ENSG00000198909; ENSG00000006062; ENSG00000091436; ENSG00000169967; ENSG00000130758; ENSG00000073803; ENSG00000197442; ENSG00000146648; ENSG00000156265; ENSG00000180815; ENSG00000095015; ENSG00000172680; ENSG00000078061
