# Supplementary material for: Temozolomide promotes glioblastoma stemness expression through senescence-associated reprogramming via HIF1α/HIF2α regulation
Source: Cell Death Dis. 2025 Apr 19;16(1):317. doi: 10.1038/s41419-025-07617-w (PMC12009364; doi:10.1038/s41419-025-07617-w)
Supplement: Supplementary file 8 — Table S8 [file 41419_2025_7617_MOESM8_ESM.xlsx]

## Sheet: Sheet1
			Table S8 KEGG pathway analysis according to differential genes expression of miRNA sequence
U87
Pathway.ID	Name	Level	GeneRatio	BgRatio	Pvalue	Qvalue	Score	GeneID
ko04010	MAPK signaling pathway	Environmental Information Processing | Signal transduction	102|1797	187|4958	1.53633e-07	4.20469e-05	1.50493	ENSG00000204388; ENSG00000112658; ENSG00000142733; ENSG00000177606; ENSG00000139625; ENSG00000123358; ENSG00000167535; ENSG00000198400; ENSG00000116473; ENSG00000110786; ENSG00000121653; ENSG00000168067; ENSG00000173327; ENSG00000173039; ENSG00000176697; ENSG00000066468; ENSG00000107968; ENSG00000077150; ENSG00000159337; ENSG00000137764; ENSG00000143851; ENSG00000143507; ENSG00000117560; ENSG0000…
ko04340	Hedgehog signaling pathway	Environmental Information Processing | Signal transduction	28|1797	36|4958	4.03953e-07	5.52778e-05	2.14592	ENSG00000117425; ENSG00000139549; ENSG00000173020; ENSG00000110092; ENSG00000107882; ENSG00000166813; ENSG00000143147; ENSG00000074047; ENSG00000144228; ENSG00000072062; ENSG00000064309; ENSG00000171791; ENSG00000141551; ENSG00000164161; ENSG00000173040; ENSG00000072840; ENSG00000106571; ENSG00000036257; ENSG00000164690; ENSG00000128602; ENSG00000185920; ENSG00000180447; ENSG00000108854; ENSG0000…
ko05200	Pathways in cancer	Human Diseases | Cancers	151|1797	306|4958	8.80414e-07	8.00012e-05	1.36149	ENSG00000096384; ENSG00000117461; ENSG00000177606; ENSG00000119535; ENSG00000007968; ENSG00000171680; ENSG00000198793; ENSG00000117425; ENSG00000169884; ENSG00000123374; ENSG00000125084; ENSG00000171517; ENSG00000132694; ENSG00000174021; ENSG00000198400; ENSG00000050628; ENSG00000002330; ENSG00000173039; ENSG00000173511; ENSG00000110092; ENSG00000066468; ENSG00000266412; ENSG00000108094; ENSG0000…
ko04921	Oxytocin signaling pathway	Organismal Systems | Endocrine system	64|1797	109|4958	1.16925e-06	8.00012e-05	1.61999	ENSG00000096433; ENSG00000117461; ENSG00000177606; ENSG00000058272; ENSG00000123104; ENSG00000167535; ENSG00000162728; ENSG00000110092; ENSG00000159337; ENSG00000137764; ENSG00000198838; ENSG00000198626; ENSG00000170345; ENSG00000100968; ENSG00000186298; ENSG00000221823; ENSG00000182389; ENSG00000196218; ENSG00000072062; ENSG00000120457; ENSG00000151062; ENSG00000131196; ENSG00000184009; ENSG0000…
ko04310	Wnt signaling pathway	Environmental Information Processing | Signal transduction	56|1797	97|4958	1.11251e-05	0.000608951	1.59285	ENSG00000146122; ENSG00000204435; ENSG00000112576; ENSG00000177606; ENSG00000178585; ENSG00000139174; ENSG00000169884; ENSG00000125084; ENSG00000162337; ENSG00000110092; ENSG00000165879; ENSG00000175029; ENSG00000116161; ENSG00000100968; ENSG00000100888; ENSG00000152284; ENSG00000221823; ENSG00000072062; ENSG00000085741; ENSG00000131196; ENSG00000185269; ENSG00000169750; ENSG00000141646; ENSG0000…
ko04390	Hippo signaling pathway	Environmental Information Processing | Signal transduction	56|1797	102|4958	7.96956e-05	0.00354465	1.51477	ENSG00000118523; ENSG00000112576; ENSG00000116985; ENSG00000067606; ENSG00000078900; ENSG00000169884; ENSG00000125084; ENSG00000187079; ENSG00000110092; ENSG00000107779; ENSG00000148498; ENSG00000166949; ENSG00000134376; ENSG00000139926; ENSG00000125378; ENSG00000186298; ENSG00000150457; ENSG00000152284; ENSG00000074047; ENSG00000137713; ENSG00000085741; ENSG00000104899; ENSG00000184009; ENSG0000…
ko05206	MicroRNAs in cancer	Human Diseases | Cancers	64|1797	122|4958	0.00015525	0.00400876	1.44737	ENSG00000277443; ENSG00000007968; ENSG00000198793; ENSG00000149948; ENSG00000161638; ENSG00000160691; ENSG00000143384; ENSG00000110092; ENSG00000096717; ENSG00000171862; ENSG00000150593; ENSG00000104081; ENSG00000140416; ENSG00000137807; ENSG00000158715; ENSG00000026025; ENSG00000100697; ENSG00000100784; ENSG00000139514; ENSG00000185950; ENSG00000153094; ENSG00000130816; ENSG00000105173; ENSG0000…
ko04015	Rap1 signaling pathway	Environmental Information Processing | Signal transduction	76|1797	150|4958	0.000171592	0.00400876	1.39792	ENSG00000118432; ENSG00000142627; ENSG00000117461; ENSG00000067606; ENSG00000076864; ENSG00000079337; ENSG00000171517; ENSG00000184371; ENSG00000116473; ENSG00000213445; ENSG00000173511; ENSG00000066468; ENSG00000138193; ENSG00000077420; ENSG00000148498; ENSG00000171914; ENSG00000266094; ENSG00000117020; ENSG00000119630; ENSG00000184304; ENSG00000102755; ENSG00000091428; ENSG00000105738; ENSG0000…
ko04341	Hedgehog signaling pathway - Fly	Environmental Information Processing | Signal transduction	15|1797	19|4958	0.00017651	0.00400876	2.17819	ENSG00000107882; ENSG00000125378; ENSG00000163064; ENSG00000144228; ENSG00000072062; ENSG00000163482; ENSG00000036257; ENSG00000128602; ENSG00000185920; ENSG00000108854; ENSG00000213923; ENSG00000151292; ENSG00000072803; ENSG00000198055; ENSG00000082701
ko04550	Signaling pathways regulating pluripotency of stem cells	Cellular Processes | Cellular community	53|1797	105|4958	0.00178658	0.0181096	1.39266	ENSG00000117461; ENSG00000169884; ENSG00000125084; ENSG00000007372; ENSG00000066468; ENSG00000107779; ENSG00000156374; ENSG00000166949; ENSG00000169856; ENSG00000117020; ENSG00000119715; ENSG00000125378; ENSG00000120693; ENSG00000089116; ENSG00000121989; ENSG00000085741; ENSG00000071564; ENSG00000126934; ENSG00000141646; ENSG00000103126; ENSG00000140443; ENSG00000102882; ENSG00000113594; ENSG0000…
ko05202	Transcriptional misregulation in cancers	Human Diseases | Cancers	67|1797	139|4958	0.00224007	0.0218954	1.3299	ENSG00000124813; ENSG00000123080; ENSG00000116809; ENSG00000149948; ENSG00000198400; ENSG00000173039; ENSG00000135363; ENSG00000133895; ENSG00000152804; ENSG00000107807; ENSG00000172379; ENSG00000140464; ENSG00000158715; ENSG00000158711; ENSG00000100625; ENSG00000126778; ENSG00000125952; ENSG00000102755; ENSG00000150907; ENSG00000104903; ENSG00000245848; ENSG00000118058; ENSG00000139083; ENSG0000…
ko05205	Proteoglycans in cancer	Human Diseases | Cancers	73|1797	155|4958	0.00313833	0.0261234	1.29942	ENSG00000096433; ENSG00000117461; ENSG00000142798; ENSG00000198793; ENSG00000166225; ENSG00000058272; ENSG00000123104; ENSG00000169884; ENSG00000125084; ENSG00000161638; ENSG00000167244; ENSG00000110092; ENSG00000151150; ENSG00000138193; ENSG00000150593; ENSG00000117560; ENSG00000117020; ENSG00000089159; ENSG00000186298; ENSG00000011422; ENSG00000072062; ENSG00000076928; ENSG00000085741; ENSG0000…
ko04350	TGF-beta signaling pathway	Environmental Information Processing | Signal transduction	35|1797	67|4958	0.00510874	0.0346703	1.44129	ENSG00000158747; ENSG00000116985; ENSG00000135409; ENSG00000107779; ENSG00000166949; ENSG00000137834; ENSG00000125378; ENSG00000120693; ENSG00000198176; ENSG00000121989; ENSG00000137713; ENSG00000104899; ENSG00000177426; ENSG00000101665; ENSG00000141646; ENSG00000102882; ENSG00000134363; ENSG00000090539; ENSG00000204217; ENSG00000143869; ENSG00000115738; ENSG00000049323; ENSG00000133740; ENSG0000…
ko04510	Focal adhesion	Cellular Processes | Cellular community	67|1797	146|4958	0.00949242	0.0526573	1.26614	ENSG00000112576; ENSG00000010810; ENSG00000117461; ENSG00000177606; ENSG00000058272; ENSG00000161638; ENSG00000160691; ENSG00000134215; ENSG00000116473; ENSG00000197702; ENSG00000002330; ENSG00000173511; ENSG00000110092; ENSG00000035403; ENSG00000171862; ENSG00000171914; ENSG00000137809; ENSG00000135862; ENSG00000117020; ENSG00000077943; ENSG00000119630; ENSG00000100852; ENSG00000089159; ENSG0000…
ko04750	Inflammatory mediator regulation of TRP channels	Organismal Systems | Sensory system	32|1797	63|4958	0.0122139	0.063071	1.40142	ENSG00000096433; ENSG00000117461; ENSG00000123104; ENSG00000110881; ENSG00000198400; ENSG00000159337; ENSG00000125384; ENSG00000168398; ENSG00000186298; ENSG00000111199; ENSG00000072062; ENSG00000162104; ENSG00000166501; ENSG00000078295; ENSG00000171522; ENSG00000164742; ENSG00000182621; ENSG00000213199; ENSG00000171132; ENSG00000126583; ENSG00000156052; ENSG00000155897; ENSG00000108684; ENSG0000…
ko01521	EGFR tyrosine kinase inhibitor resistance	Human Diseases | Drug resistance	31|1797	65|4958	0.0373064	0.151077	1.31585	ENSG00000118689; ENSG00000117461; ENSG00000198793; ENSG00000160691; ENSG00000002330; ENSG00000066468; ENSG00000171862; ENSG00000117020; ENSG00000163235; ENSG00000153094; ENSG00000171791; ENSG00000129946; ENSG00000126934; ENSG00000140443; ENSG00000166501; ENSG00000102882; ENSG00000134853; ENSG00000068078; ENSG00000146648; ENSG00000135930; ENSG00000157168; ENSG00000126583; ENSG00000087088; ENSG0000…
ko05214	Glioma	Human Diseases | Cancers	23|1797	46|4958	0.0380887	0.151077	1.37952	ENSG00000117461; ENSG00000007968; ENSG00000198793; ENSG00000160691; ENSG00000110092; ENSG00000171862; ENSG00000117020; ENSG00000139687; ENSG00000163235; ENSG00000129946; ENSG00000126934; ENSG00000140443; ENSG00000166501; ENSG00000102882; ENSG00000134853; ENSG00000146648; ENSG00000126583; ENSG00000148082; ENSG00000147889; ENSG00000101412; ENSG00000124181; ENSG00000112242; ENSG00000141510
ko04012	ErbB signaling pathway	Environmental Information Processing | Signal transduction	37|1797	68|4958	0.00157964	0.0172929	1.50124	ENSG00000117461; ENSG00000177606; ENSG00000198793; ENSG00000160691; ENSG00000002330; ENSG00000185737; ENSG00000169752; ENSG00000117020; ENSG00000163235; ENSG00000071051; ENSG00000111276; ENSG00000129946; ENSG00000126934; ENSG00000166501; ENSG00000102882; ENSG00000174808; ENSG00000180370; ENSG00000109321; ENSG00000146648; ENSG00000178568; ENSG00000101349; ENSG00000157168; ENSG00000126583; ENSG0000…
U118
ko04010	MAPK signaling pathway	Environmental Information Processing | Signal transduction	162|3523	187|4958	2.42634e-07	7.48333e-05	1.21918	ENSG00000101224; ENSG00000142733; ENSG00000117676; ENSG00000117632; ENSG00000070831; ENSG00000177606; ENSG00000198400; ENSG00000116473; ENSG00000213281; ENSG00000143851; ENSG00000162889; ENSG00000143507; ENSG00000158711; ENSG00000117020; ENSG00000198216; ENSG00000081248; ENSG00000165995; ENSG00000077150; ENSG00000213341; ENSG00000026103; ENSG00000066468; ENSG00000107968; ENSG00000175104; ENSG0000…
ko04510	Focal adhesion	Cellular Processes | Cellular community	125|3523	146|4958	2.23002e-05	0.00256553	1.2049	ENSG00000169031; ENSG00000101349; ENSG00000115232; ENSG00000115414; ENSG00000117461; ENSG00000070831; ENSG00000177606; ENSG00000134215; ENSG00000116473; ENSG00000160691; ENSG00000143127; ENSG00000135862; ENSG00000058085; ENSG00000162909; ENSG00000117020; ENSG00000077157; ENSG00000116147; ENSG00000196878; ENSG00000077943; ENSG00000035403; ENSG00000171862; ENSG00000150760; ENSG00000197702; ENSG0000…
ko05200	Pathways in cancer	Human Diseases | Cancers	248|3523	306|4958	2.49548e-05	0.00256553	1.14058	ENSG00000169031; ENSG00000155760; ENSG00000115415; ENSG00000064012; ENSG00000163251; ENSG00000182621; ENSG00000115414; ENSG00000117461; ENSG00000007968; ENSG00000132906; ENSG00000162552; ENSG00000119535; ENSG00000117425; ENSG00000171680; ENSG00000070831; ENSG00000078369; ENSG00000198793; ENSG00000117394; ENSG00000177606; ENSG00000171517; ENSG00000143437; ENSG00000132694; ENSG00000143171; ENSG0000…
ko04921	Oxytocin signaling pathway	Organismal Systems | Endocrine system	95|3523	109|4958	4.83712e-05	0.00298374	1.22657	ENSG00000115592; ENSG00000182621; ENSG00000117461; ENSG00000177606; ENSG00000169418; ENSG00000213281; ENSG00000162728; ENSG00000198626; ENSG00000077157; ENSG00000183049; ENSG00000081248; ENSG00000165995; ENSG00000110092; ENSG00000120457; ENSG00000151062; ENSG00000092841; ENSG00000167535; ENSG00000058272; ENSG00000174233; ENSG00000123104; ENSG00000133703; ENSG00000110931; ENSG00000186298; ENSG0000…
ko04340	Hedgehog signaling pathway	Environmental Information Processing | Signal transduction	34|3523	36|4958	0.000528174	0.0205645	1.32914	ENSG00000163501; ENSG00000036257; ENSG00000117425; ENSG00000143147; ENSG00000107882; ENSG00000173020; ENSG00000110092; ENSG00000064309; ENSG00000118971; ENSG00000139549; ENSG00000111087; ENSG00000166813; ENSG00000141480; ENSG00000141551; ENSG00000171791; ENSG00000081479; ENSG00000074047; ENSG00000144228; ENSG00000072062; ENSG00000213923; ENSG00000072840; ENSG00000173040; ENSG00000072803; ENSG0000…
ko04015	Rap1 signaling pathway	Environmental Information Processing | Signal transduction	121|3523	150|4958	0.0043223	0.0792445	1.13524	ENSG00000101280; ENSG00000006607; ENSG00000182621; ENSG00000076864; ENSG00000117461; ENSG00000142627; ENSG00000070831; ENSG00000067606; ENSG00000171517; ENSG00000184371; ENSG00000116473; ENSG00000213281; ENSG00000117020; ENSG00000116991; ENSG00000266094; ENSG00000148498; ENSG00000138193; ENSG00000066468; ENSG00000077420; ENSG00000213445; ENSG00000068831; ENSG00000173511; ENSG00000149295; ENSG0000…
ko04115	p53 signaling pathway	Cellular Processes | Cell growth and death	51|3523	59|4958	0.00436792	0.0792445	1.2165	ENSG00000064012; ENSG00000132906; ENSG00000078900; ENSG00000130766; ENSG00000175793; ENSG00000198625; ENSG00000026103; ENSG00000171862; ENSG00000177595; ENSG00000134574; ENSG00000085117; ENSG00000110092; ENSG00000120471; ENSG00000149311; ENSG00000149554; ENSG00000118971; ENSG00000149547; ENSG00000135446; ENSG00000120868; ENSG00000123374; ENSG00000017427; ENSG00000137801; ENSG00000196470; ENSG0000…
ko04750	Inflammatory mediator regulation of TRP channels	Organismal Systems | Sensory system	54|3523	63|4958	0.00500835	0.082675	1.20628	ENSG00000072182; ENSG00000182621; ENSG00000117461; ENSG00000198400; ENSG00000175591; ENSG00000174233; ENSG00000123104; ENSG00000017427; ENSG00000110881; ENSG00000111199; ENSG00000186298; ENSG00000168398; ENSG00000129467; ENSG00000100739; ENSG00000027075; ENSG00000125384; ENSG00000159337; ENSG00000121281; ENSG00000162104; ENSG00000166501; ENSG00000167723; ENSG00000197943; ENSG00000196689; ENSG0000…
ko05206	MicroRNAs in cancer	Human Diseases | Cancers	99|3523	122|4958	0.00681458	0.0955345	1.14201	ENSG00000115419; ENSG00000169047; ENSG00000101224; ENSG00000204217; ENSG00000007968; ENSG00000117632; ENSG00000198793; ENSG00000160691; ENSG00000213281; ENSG00000143384; ENSG00000198625; ENSG00000116147; ENSG00000026025; ENSG00000158715; ENSG00000168283; ENSG00000171862; ENSG00000168209; ENSG00000150593; ENSG00000148516; ENSG00000146670; ENSG00000110092; ENSG00000149311; ENSG00000111276; ENSG0000…
ko04666	Fc gamma R-mediated phagocytosis	Organismal Systems | Immune system	48|3523	56|4958	0.00809751	0.10406	1.20628	ENSG00000168918; ENSG00000163466; ENSG00000117461; ENSG00000070831; ENSG00000158195; ENSG00000175130; ENSG00000150337; ENSG00000134215; ENSG00000143226; ENSG00000081237; ENSG00000117020; ENSG00000172757; ENSG00000165458; ENSG00000165527; ENSG00000169032; ENSG00000102882; ENSG00000166501; ENSG00000213658; ENSG00000197943; ENSG00000108443; ENSG00000154229; ENSG00000186111; ENSG00000141934; ENSG0000…
ko04390	Hippo signaling pathway	Environmental Information Processing | Signal transduction	83|3523	102|4958	0.0111915	0.126459	1.14517	ENSG00000155760; ENSG00000163251; ENSG00000204217; ENSG00000116985; ENSG00000078900; ENSG00000162552; ENSG00000132849; ENSG00000067606; ENSG00000134376; ENSG00000107779; ENSG00000148498; ENSG00000187079; ENSG00000110092; ENSG00000137713; ENSG00000174804; ENSG00000150672; ENSG00000118971; ENSG00000169884; ENSG00000150457; ENSG00000186298; ENSG00000125378; ENSG00000139926; ENSG00000072415; ENSG0000…
ko05205	Proteoglycans in cancer	Human Diseases | Cancers	123|3523	155|4958	0.011281	0.126459	1.11678	ENSG00000155760; ENSG00000178568; ENSG00000063660; ENSG00000233608; ENSG00000163251; ENSG00000115414; ENSG00000163501; ENSG00000117461; ENSG00000142798; ENSG00000162552; ENSG00000090020; ENSG00000070831; ENSG00000198793; ENSG00000213281; ENSG00000117020; ENSG00000077157; ENSG00000151150; ENSG00000138193; ENSG00000026103; ENSG00000172987; ENSG00000150593; ENSG00000167244; ENSG00000133818; ENSG0000…
ko04151	PI3K-Akt signaling pathway	Environmental Information Processing | Signal transduction	179|3523	233|4958	0.0260078	0.184299	1.08116	ENSG00000101280; ENSG00000169031; ENSG00000135930; ENSG00000169047; ENSG00000115232; ENSG00000115414; ENSG00000117461; ENSG00000142627; ENSG00000132906; ENSG00000119535; ENSG00000078369; ENSG00000198793; ENSG00000171517; ENSG00000184371; ENSG00000160741; ENSG00000160712; ENSG00000174021; ENSG00000213281; ENSG00000143127; ENSG00000143384; ENSG00000135862; ENSG00000058085; ENSG00000117020; ENSG0000…
ko04350	TGF-beta signaling pathway	Environmental Information Processing | Signal transduction	55|3523	67|4958	0.0268901	0.184299	1.15527	ENSG00000204217; ENSG00000116985; ENSG00000158747; ENSG00000243709; ENSG00000107779; ENSG00000156574; ENSG00000095739; ENSG00000137713; ENSG00000135503; ENSG00000135409; ENSG00000011465; ENSG00000198176; ENSG00000120693; ENSG00000125378; ENSG00000119699; ENSG00000137801; ENSG00000166949; ENSG00000137834; ENSG00000102882; ENSG00000108443; ENSG00000183691; ENSG00000104899; ENSG00000141646; ENSG0000…
ko04072	Phospholipase D signaling pathway	Environmental Information Processing | Signal transduction	78|3523	98|4958	0.0352637	0.209155	1.12011	ENSG00000182621; ENSG00000117461; ENSG00000198793; ENSG00000171517; ENSG00000158869; ENSG00000160691; ENSG00000213281; ENSG00000117020; ENSG00000198049; ENSG00000143761; ENSG00000133818; ENSG00000149534; ENSG00000184574; ENSG00000170962; ENSG00000079337; ENSG00000174233; ENSG00000166148; ENSG00000133703; ENSG00000049130; ENSG00000179295; ENSG00000139679; ENSG00000102780; ENSG00000129467; ENSG0000…
ko04066	HIF-1 signaling pathway	Environmental Information Processing | Signal transduction	56|3523	69|4958	0.0379065	0.220588	1.14218	ENSG00000101280; ENSG00000135930; ENSG00000117461; ENSG00000198793; ENSG00000117394; ENSG00000143437; ENSG00000160712; ENSG00000117020; ENSG00000135766; ENSG00000170525; ENSG00000108094; ENSG00000173039; ENSG00000111276; ENSG00000111674; ENSG00000111321; ENSG00000017427; ENSG00000102755; ENSG00000169032; ENSG00000102882; ENSG00000166501; ENSG00000140443; ENSG00000103363; ENSG00000197943; ENSG0000…
ko04150	mTOR signaling pathway	Environmental Information Processing | Signal transduction	88|3523	112|4958	0.0447257	0.246327	1.10575	ENSG00000155760; ENSG00000135930; ENSG00000169047; ENSG00000163251; ENSG00000117461; ENSG00000162552; ENSG00000117676; ENSG00000130766; ENSG00000198793; ENSG00000116586; ENSG00000213281; ENSG00000117020; ENSG00000213341; ENSG00000171862; ENSG00000168209; ENSG00000162337; ENSG00000168003; ENSG00000174804; ENSG00000149357; ENSG00000067182; ENSG00000063046; ENSG00000169884; ENSG00000133703; ENSG0000…
ko04370	VEGF signaling pathway	Environmental Information Processing | Signal transduction	32|3523	38|4958	0.0475375	0.25722	1.18511	ENSG00000117461; ENSG00000132906; ENSG00000070831; ENSG00000213281; ENSG00000027869; ENSG00000162889; ENSG00000117020; ENSG00000002330; ENSG00000133703; ENSG00000089159; ENSG00000159337; ENSG00000169032; ENSG00000102882; ENSG00000166501; ENSG00000197943; ENSG00000154229; ENSG00000129946; ENSG00000169750; ENSG00000126934; ENSG00000063176; ENSG00000221823; ENSG00000188130; ENSG00000106211; ENSG0000…
