# Supplementary material for: Temozolomide promotes glioblastoma stemness expression through senescence-associated reprogramming via HIF1α/HIF2α regulation
Source: Cell Death Dis. 2025 Apr 19;16(1):317. doi: 10.1038/s41419-025-07617-w (PMC12009364; doi:10.1038/s41419-025-07617-w)
Supplement: Supplementary file 9 — Table S9 [file 41419_2025_7617_MOESM9_ESM.xlsx]

## Sheet: Sheet1
	Table S9 GO terms analysis according to differential genes expression of mRNA and miRNA sequence
U118
GO.ID	Term	Ontology	Significant	Annotated	Pvalue	Qvalue	Signi_id	Signi_symbol
GO:0090399	replicative senescence	biological process	9/5391	13/18974	0.00266	0.0639351	ENSG00000002745,ENSG00000124762,ENSG00000141510,ENSG00000149311,ENSG00000149554,ENSG00000153246,ENSG00000175054,ENSG00000183765,ENSG00000196549	WNT16,CDKN1A,TP53,ATM,CHEK1,PLA2R1,ATR,CHEK2,MME
GO:0031572	G2 DNA damage checkpoint	biological process	19/5391	37/18974	0.00268	0.0641167	ENSG00000020922,ENSG00000053254,ENSG00000081377,ENSG00000092853,ENSG00000101773,ENSG00000105325,ENSG00000105393,ENSG00000108465,ENSG00000114670,ENSG00000119408,ENSG00000135090,ENSG00000149311,ENSG00000149554,ENSG00000149930,ENSG00000160469,ENSG00000161010,ENSG00000163322,ENSG00000170312,ENSG00000172732	MRE11,FOXN3,CDC14B,CLSPN,RBBP8,FZR1,BABAM1,CDK5RAP3,NEK11,NEK6,TAOK3,ATM,CHEK1,TAOK2,BRSK1,MRNIP,FAM175A,CDK1,MUS81
GO:0030111	regulation of Wnt signaling pathway	biological process	114/5391	334/18974	0.01237	0.200607	ENSG00000002746,ENSG00000005884,ENSG00000010361,ENSG00000011143,ENSG00000018408,ENSG00000050165,ENSG00000058091,ENSG00000068878,ENSG00000069329,ENSG00000073536,ENSG00000077684,ENSG00000080815,ENSG00000082701,ENSG00000083799,ENSG00000085741,ENSG00000088448,ENSG00000095739,ENSG00000099341,ENSG00000100211,ENSG00000100281,ENSG00000100387,ENSG00000100519,ENSG00000100567,ENSG00000101266,ENSG00000101311…	HECW1,ITGA3,FUZ,MKS1,WWTR1,DKK3,CDK14,PSME4,VPS35,NLE1,JADE1,PSEN1,GSK3B,CYLD,WNT11,ANKRD10,BAMBI,PSMD8,CBY1,HMGXB4,RBX1,PSMC6,PSMA3,CSNK2A1,FERMT1,EMD,AXIN1,TSC2,SALL1,SFRP1,UBR5,AES,CAV1,GRB10,SFRP4,KANK1,RAPGEF1,LZTS2,DKK1,CCNY,RNF43,COL1A1,SMURF2,IFT20,CCND1,PSMD9,WNT5B,TBX18,NPHP3,MAD2L2,PFDN5,SOX9,PSMF1,PIN1,MACF1,SMARCA4,SEM1,NFATC1,NPHP4,SCYL2,DAB2IP,SULF1,YAP1,PRICKLE1,NKD1,IGFBP4,SFRP2,…
GO:0048864	stem cell development	biological process	27/5391	64/18974	0.01246	0.201643	ENSG00000001617,ENSG00000049130,ENSG00000070814,ENSG00000075213,ENSG00000075223,ENSG00000078401,ENSG00000099250,ENSG00000101384,ENSG00000110880,ENSG00000118257,ENSG00000122691,ENSG00000125398,ENSG00000130702,ENSG00000151617,ENSG00000153944,ENSG00000163376,ENSG00000164093,ENSG00000164690,ENSG00000166197,ENSG00000168621,ENSG00000169554,ENSG00000176692,ENSG00000176887,ENSG00000178568,ENSG00000180318…	SEMA3F,KITLG,TCOF1,SEMA3A,SEMA3C,EDN1,NRP1,JAG1,CORO1C,NRP2,TWIST1,SOX9,LAMA5,EDNRA,MSI2,KBTBD8,PITX2,SHH,NOLC1,GDNF,ZEB2,FOXC2,SOX11,ERBB4,ALX1,SETD2,PHACTR4
GO:0044237	cellular metabolic process	biological process	3523/5391	11263/18974	1.1e-26	1.70005e-22	ENSG00000001036,ENSG00000001084,ENSG00000001167,ENSG00000002016,ENSG00000002330,ENSG00000002745,ENSG00000002746,ENSG00000003137,ENSG00000003509,ENSG00000003756,ENSG00000004455,ENSG00000004700,ENSG00000004799,ENSG00000004864,ENSG00000005007,ENSG00000005075,ENSG00000005100,ENSG00000005156,ENSG00000005189,ENSG00000005194,ENSG00000005302,ENSG00000005339,ENSG00000005379,ENSG00000005810,ENSG00000005882…
GO:0031323	regulation of cellular metabolic process	biological process	2086/5391	6353/18974	1e-21	3.86375e-18	ENSG00000001084,ENSG00000001167,ENSG00000002016,ENSG00000002330,ENSG00000002745,ENSG00000003756,ENSG00000004799,ENSG00000005007,ENSG00000005100,ENSG00000005156,ENSG00000005302,ENSG00000005339,ENSG00000005810,ENSG00000005882,ENSG00000005884,ENSG00000006016,ENSG00000006025,ENSG00000006194,ENSG00000006432,ENSG00000006468,ENSG00000006606,ENSG00000007384,ENSG00000007944,ENSG00000008128,ENSG00000008294…
GO:0010646	regulation of cell communication	biological process	1119/5391	3265/18974	5.2e-16	3.82695e-13	ENSG00000001084,ENSG00000002330,ENSG00000002745,ENSG00000002746,ENSG00000003137,ENSG00000003400,ENSG00000004139,ENSG00000005339,ENSG00000005884,ENSG00000006016,ENSG00000006327,ENSG00000006432,ENSG00000006453,ENSG00000006606,ENSG00000006740,ENSG00000007384,ENSG00000008294,ENSG00000008405,ENSG00000008735,ENSG00000009694,ENSG00000010017,ENSG00000010361,ENSG00000010704,ENSG00000010810,ENSG00000011143…	GCLC,BAD,WNT16,HECW1,CYP26B1,CASP10,SARM1,CREBBP,ITGA3,CRLF1,TNFRSF12A,MAP3K9,BAIAP2L1,CCL26,ARHGAP44,RHBDF1,SPAG9,CRY1,MAPK8IP2,TENM1,RANBP9,FUZ,HFE,FYN,MKS1,SYT7,PLAUR,DCN,PPP5C,KDM5D,MAP4K5,ACPP,ATP2C1,WWTR1,ATP1A2,CD74,HGF,ADGRA2,MRE11,RRAGD,PHF20,NR1H3,FAS,CD44,PRKCH,IFNGR1,SH2D2A,VRK2,BCLAF1,MAP2K3,DAPK2,RAI14,RTN4R,PREX2,ARAP2,ROS1,KITLG,LTBP1,DKK3,ARHGEF5,TNIP3,MAPK9,HERPUD1,CYBA,CYFIP2,T…
GO:0023051	regulation of signaling	biological process	1133/5391	3322/18974	1.6e-15	8.83143e-13	ENSG00000001084,ENSG00000002330,ENSG00000002745,ENSG00000002746,ENSG00000003137,ENSG00000003400,ENSG00000004139,ENSG00000005339,ENSG00000005884,ENSG00000006016,ENSG00000006327,ENSG00000006432,ENSG00000006453,ENSG00000006606,ENSG00000006740,ENSG00000007384,ENSG00000008294,ENSG00000008405,ENSG00000008735,ENSG00000009694,ENSG00000010017,ENSG00000010361,ENSG00000010704,ENSG00000010810,ENSG00000011143…	GCLC,BAD,WNT16,HECW1,CYP26B1,CASP10,SARM1,CREBBP,ITGA3,CRLF1,TNFRSF12A,MAP3K9,BAIAP2L1,CCL26,ARHGAP44,RHBDF1,SPAG9,CRY1,MAPK8IP2,TENM1,RANBP9,FUZ,HFE,FYN,MKS1,SYT7,PLAUR,DCN,PPP5C,KDM5D,MAP4K5,EHD3,ACPP,ATP2C1,WWTR1,ATP1A2,CD74,HGF,ADGRA2,MRE11,RRAGD,PHF20,NR1H3,FAS,CD44,PRKCH,IFNGR1,SH2D2A,VRK2,BCLAF1,MAP2K3,DAPK2,RAI14,RTN4R,PREX2,ARAP2,ROS1,KITLG,LTBP1,DKK3,ARHGEF5,TNIP3,MAPK9,HERPUD1,CYBA,CYF…
GO:0031326	regulation of cellular biosynthetic process	biological process	1505/5391	4569/18974	7.2e-15	3.27282e-12	ENSG00000001084,ENSG00000001167,ENSG00000004799,ENSG00000005007,ENSG00000005100,ENSG00000005156,ENSG00000005302,ENSG00000005339,ENSG00000005810,ENSG00000005882,ENSG00000005884,ENSG00000006194,ENSG00000006432,ENSG00000006468,ENSG00000008128,ENSG00000008405,ENSG00000008441,ENSG00000008710,ENSG00000008838,ENSG00000009694,ENSG00000009830,ENSG00000009950,ENSG00000010704,ENSG00000011332,ENSG00000011451…	GCLC,NFYA,PDK4,UPF1,DHX33,LIG3,MSL3,CREBBP,MYCBP2,PDK2,ITGA3,ZNF263,MAP3K9,ETV1,CDK11A,CRY1,NFIX,PKD1,MED24,TENM1,POMT2,MLXIPL,HFE,DPF1,WIZ,DCN,MBTPS2,KDM5D,CALCOCO1,DDX11,MAMLD1,SLC30A9,WWTR1,ZNF582,PRDM11,CD74,HGF,ZFP64,SAMD4A,MRE11,DEPDC1,PHF20,NR1H3,PRKCH,POU2F2,ARNTL2,BCLAF1,ARID4A,MAP2K3,RFC1,HOXC8,ZFYVE16,PNKP,MED17,ZIC2,SCML1,RSF1,KITLG,ARID1B,DKK3,ARHGEF5,NFE2L3,MAPK9,FOXN3,PTPRN,TAB2,PH…
GO:1902531	regulation of intracellular signal transduction	biological process	641/5391	1816/18974	1.1e-11	2.57583e-09	ENSG00000002330,ENSG00000002745,ENSG00000003400,ENSG00000005884,ENSG00000006016,ENSG00000006432,ENSG00000006606,ENSG00000006740,ENSG00000008294,ENSG00000008735,ENSG00000009694,ENSG00000010017,ENSG00000010810,ENSG00000011422,ENSG00000011465,ENSG00000011485,ENSG00000012983,ENSG00000017260,ENSG00000019582,ENSG00000019991,ENSG00000020922,ENSG00000025039,ENSG00000025293,ENSG00000026103,ENSG00000026508…	BAD,WNT16,CASP10,ITGA3,CRLF1,MAP3K9,CCL26,ARHGAP44,SPAG9,MAPK8IP2,TENM1,RANBP9,FYN,PLAUR,DCN,PPP5C,MAP4K5,ATP2C1,CD74,HGF,MRE11,RRAGD,PHF20,FAS,CD44,VRK2,BCLAF1,MAP2K3,DAPK2,RAI14,RTN4R,PREX2,ARAP2,ROS1,KITLG,ARHGEF5,TNIP3,HERPUD1,TAB2,TRAF3IP2,ATP2B4,YBX3,CASP8,CDON,ABCA7,MAP2K4,NGEF,ARFGEF1,MYO9A,TNFRSF1A,NEDD4,MAP4K4,LMCD1,ATP6AP1,TRIB2,RPS6KA6,PDE8A,MAP3K13,ARHGEF10L,SRI,MARK3,DLG1,ARHGAP15,T…
GO:0032990	cell part morphogenesis	biological process	251/5391	626/18974	1.1e-10	2.12506e-08	ENSG00000001617,ENSG00000004139,ENSG00000004399,ENSG00000006327,ENSG00000006468,ENSG00000006652,ENSG00000006740,ENSG00000008300,ENSG00000008735,ENSG00000010017,ENSG00000010810,ENSG00000011009,ENSG00000021574,ENSG00000023902,ENSG00000040608,ENSG00000046889,ENSG00000055163,ENSG00000061337,ENSG00000066248,ENSG00000068305,ENSG00000069869,ENSG00000070808,ENSG00000073921,ENSG00000074047,ENSG00000074527…	SEMA3F,SARM1,PLXND1,TNFRSF12A,ETV1,IFRD1,ARHGAP44,CELSR3,MAPK8IP2,RANBP9,FYN,LYPLA2,SPAST,PLEKHO1,RTN4R,PREX2,CYFIP2,LZTS1,NGEF,MEF2A,NEDD4,CAMK2A,PICALM,GLI2,NTN4,SEMA3A,SEMA3C,PLXNA2,MAP2,DNM2,RAB21,PSEN1,EPB41L3,ULK2,CTTN,BAX,AURKA,EZR,DPYSL2,HDAC6,NRP1,RBFOX2,RPS6KA5,ADNP,DOK5,PQBP1,ARHGEF7,FBXO31,FZD3,MYH14,PTPRS,SCN1B,HOXA2,SSBP1,GRB10,TMEM106B,LIMK1,LHX2,KANK1,SH3GL2,CXCL12,UNC5B,PPP3CB,CO…
GO:0030198	extracellular matrix organization	biological process	155/5391	354/18974	3.5e-10	6.14687e-08	ENSG00000005884,ENSG00000011465,ENSG00000014216,ENSG00000019144,ENSG00000026508,ENSG00000038427,ENSG00000041982,ENSG00000049089,ENSG00000049540,ENSG00000053747,ENSG00000060718,ENSG00000074054,ENSG00000077150,ENSG00000077942,ENSG00000077943,ENSG00000078098,ENSG00000080573,ENSG00000084636,ENSG00000087116,ENSG00000087245,ENSG00000087303,ENSG00000090339,ENSG00000091136,ENSG00000091409,ENSG00000091986…	ITGA3,DCN,CAPN1,PHLDB1,CD44,VCAN,TNC,COL9A2,ELN,LAMA3,COL11A1,CLASP1,NFKB2,FBLN1,ITGA8,FAP,COL5A3,COL16A1,ADAMTS2,MMP2,NID2,ICAM1,LAMB1,ITGA6,CCDC80,COL9A3,MMP9,FERMT1,RGCC,HAS3,CRISPLD2,ERCC2,ICAM5,HAS1,DNAJB6,PLOD3,TGFBR1,KAZALD1,COL1A1,COL12A1,LAMA4,NPHP3,ITGA4,LOXL3,FN1,NID1,CTGF,SPP1,TGFBI,P4HA1,PRDX4,MMP19,SOX9,CAPNS1,KDR,LOXL1,PXDN,COL5A1,LAMA5,POMT1,ITGB4,BCAN,POSTN,LOXL2,PDGFRA,COL4A2,ET…
GO:0030334	regulation of cell migration	biological process	285/5391	741/18974	1.1e-09	1.65053e-07	ENSG00000001631,ENSG00000004399,ENSG00000005884,ENSG00000006606,ENSG00000008294,ENSG00000010361,ENSG00000011465,ENSG00000019582,ENSG00000019991,ENSG00000020181,ENSG00000035664,ENSG00000039523,ENSG00000049130,ENSG00000050820,ENSG00000053747,ENSG00000054654,ENSG00000057294,ENSG00000064666,ENSG00000065534,ENSG00000066056,ENSG00000071246,ENSG00000073060,ENSG00000074054,ENSG00000075213,ENSG00000076356…	KRIT1,PLXND1,ITGA3,CCL26,SPAG9,FUZ,DCN,CD74,HGF,ADGRA2,DAPK2,RIPOR1,KITLG,BCAR1,LAMA3,SYNE2,PKP2,CNN2,MYLK,TIE1,VASH1,SCARB1,CLASP1,SEMA3A,PLXNA2,FGFR1,EDN1,CARMIL1,CXCL2,HACE1,WNT11,TBX5,ICAM1,ZNF268,OSBPL8,LAMB1,ITGA6,APOH,RFFL,HDAC6,EPB41L4B,NRP1,BDKRB1,APEX1,MMP9,JAG1,SMAD7,ARHGEF7,RGCC,NDRG4,FBXO31,PYCARD,STX4,CEMIP,SFRP1,SYDE1,AKT2,HAS1,PTN,MEOX2,RARRES2,TGFBR1,C5,KANK1,CREB3,CXCL12,CCL2,CO…
GO:0007155	cell adhesion	biological process	520/5391	1472/18974	1.1e-09	1.65053e-07	ENSG00000002330,ENSG00000004399,ENSG00000005884,ENSG00000006327,ENSG00000006453,ENSG00000008300,ENSG00000008517,ENSG00000008710,ENSG00000010704,ENSG00000010810,ENSG00000012124,ENSG00000013725,ENSG00000017260,ENSG00000019582,ENSG00000026508,ENSG00000026751,ENSG00000038427,ENSG00000040731,ENSG00000041982,ENSG00000044524,ENSG00000046604,ENSG00000049130,ENSG00000050820,ENSG00000053747,ENSG00000055163…	BAD,PLXND1,ITGA3,TNFRSF12A,BAIAP2L1,CELSR3,IL32,PKD1,HFE,FYN,CD22,CD6,ATP2C1,CD74,CD44,SLAMF7,VCAN,CDH10,TNC,EPHA3,DSG2,KITLG,BCAR1,LAMA3,CYFIP2,PKP2,PPP1R12A,STYK1,CDON,ATXN3,TRO,SDK2,FSTL3,DGCR2,ADGRL1,FERMT2,GLI2,CLASP1,SCARF1,ADD2,DLG1,IL4R,APBB1IP,FBLN1,ITGA8,FAP,CARMIL1,DNM2,COL5A3,PSEN1,IGSF9B,CDH7,PCDHGA2,GSK3B,CYLD,COL16A1,CTTN,EPDR1,FAT2,NID2,GNAS,PXN,FXYD5,LAG3,MAEA,ICAM1,LAMB1,ITGA6,C…
GO:0033554	cellular response to stress	biological process	682/5391	2010/18974	6.4e-09	8.5269e-07	ENSG00000002016,ENSG00000002330,ENSG00000002745,ENSG00000004700,ENSG00000004799,ENSG00000005007,ENSG00000005075,ENSG00000005156,ENSG00000005339,ENSG00000005882,ENSG00000006432,ENSG00000006534,ENSG00000008294,ENSG00000008394,ENSG00000008405,ENSG00000008735,ENSG00000009830,ENSG00000010704,ENSG00000011485,ENSG00000012174,ENSG00000013573,ENSG00000014824,ENSG00000019582,ENSG00000019991,ENSG00000020922…	RAD52,BAD,WNT16,RECQL,PDK4,UPF1,POLR2J,LIG3,CREBBP,PDK2,MAP3K9,ALDH3B1,SPAG9,MGST1,CRY1,MAPK8IP2,POMT2,HFE,PPP5C,MBTPS2,DDX11,SLC30A9,CD74,HGF,MRE11,AQR,RRAGD,RTEL1-TNFRSF6B,FAS,CD44,VRK2,TNFRSF1B,BCLAF1,NUP160,RFC1,RIPOR1,PNKP,RTN4R,TNC,POLR2B,USP28,ERCC8,ARHGEF5,MAPK9,HERPUD1,CYBA,FOXN3,FAM168A,TAB2,USP13,SEC61A1,YBX3,POLD1,EYA2,PMS1,PDIA5,MYLK,MAP2K4,SEC61A2,ATXN3,TNFRSF1A,PSME4,SIRT2,NUCKS1,N…
GO:0043122	regulation of I-kappaB kinase/NF-kappaB signaling	biological process	100/5391	219/18974	3.7e-08	4.17398e-06	ENSG00000003400,ENSG00000010810,ENSG00000011485,ENSG00000017260,ENSG00000019582,ENSG00000050730,ENSG00000055208,ENSG00000056972,ENSG00000064012,ENSG00000067182,ENSG00000082512,ENSG00000086666,ENSG00000088832,ENSG00000088888,ENSG00000101017,ENSG00000101558,ENSG00000102471,ENSG00000102871,ENSG00000103275,ENSG00000103490,ENSG00000104529,ENSG00000105483,ENSG00000106100,ENSG00000110330,ENSG00000111321…	CASP10,FYN,PPP5C,ATP2C1,CD74,TNIP3,TAB2,TRAF3IP2,CASP8,TNFRSF1A,TRAF5,ZFAND6,FKBP1A,MAVS,CD40,VAPA,NDFIP2,TRADD,UBE2I,PYCARD,EEF1D,CARD8,NOD1,BIRC2,LTBR,ECT2,STAT1,TRIM62,CTH,TNFAIP3,NEK6,TNFRSF10B,TRIM25,TNFSF10,OPTN,IL1B,RBCK1,IRF3,APOL3,SLC44A2,AJUBA,BST2,EDA2R,TRIM5,TRIM22,MAP3K7,DAB2IP,TLR4,CASP1,MAPKBP1,PPM1B,PELI2,PDPK1,SECTM1,NLRP12,BCL10,SLC20A1,PLK2,TNIP1,UBC,ANGPT1,RHOC,TMED4,PINK1,SQS…
GO:2000147	positive regulation of cell motility	biological process	179/5391	446/18974	4.9e-08	5.44817e-06	ENSG00000005884,ENSG00000006606,ENSG00000008294,ENSG00000019582,ENSG00000019991,ENSG00000020181,ENSG00000035664,ENSG00000039523,ENSG00000049130,ENSG00000050820,ENSG00000054654,ENSG00000065534,ENSG00000073060,ENSG00000074054,ENSG00000075213,ENSG00000077782,ENSG00000078401,ENSG00000079691,ENSG00000081041,ENSG00000085741,ENSG00000090339,ENSG00000090612,ENSG00000091136,ENSG00000091409,ENSG00000094631…	ITGA3,CCL26,SPAG9,CD74,HGF,ADGRA2,DAPK2,RIPOR1,KITLG,BCAR1,SYNE2,MYLK,SCARB1,CLASP1,SEMA3A,FGFR1,EDN1,CARMIL1,CXCL2,WNT11,ICAM1,ZNF268,LAMB1,ITGA6,HDAC6,EPB41L4B,NRP1,BDKRB1,MMP9,ARHGEF7,FBXO31,PYCARD,STX4,CEMIP,SYDE1,AKT2,RARRES2,TGFBR1,CREB3,CXCL12,COL1A1,SMURF2,WNT5B,TRPV4,GCNT2,SOD2,PTP4A1,GPLD1,SEMA5A,FOXP1,IL1A,ITGA4,RTN4,FN1,NRP2,ITGB1BP1,PGF,EPCAM,TEK,CD274,PTK2B,TWIST1,GLIPR2,NCKAP1L,TNF…
GO:0007049	cell cycle	biological process	616/5391	1831/18974	1.5e-07	1.44891e-05	ENSG00000002330,ENSG00000003137,ENSG00000005007,ENSG00000005156,ENSG00000008128,ENSG00000008405,ENSG00000008710,ENSG00000009950,ENSG00000011295,ENSG00000011426,ENSG00000011451,ENSG00000011454,ENSG00000011485,ENSG00000011523,ENSG00000013573,ENSG00000013810,ENSG00000014138,ENSG00000019991,ENSG00000020922,ENSG00000021574,ENSG00000022267,ENSG00000025039,ENSG00000030066,ENSG00000031691,ENSG00000031823…	BAD,CYP26B1,UPF1,LIG3,CDK11A,CRY1,PKD1,MLXIPL,TTC19,ANLN,WIZ,RABGAP1,PPP5C,CEP68,DDX11,TACC3,POLA2,HGF,MRE11,SPAST,FHL1,RRAGD,NUP160,CENPQ,RANBP3,USP28,FOXN3,SDCCAG8,MTA3,CDK14,PPP1R12A,ATP2B4,BCAT1,LZTS1,RNF4,CDK13,EML1,KIF2A,PSME4,SIRT2,CAMK2A,RPS6KA2,VASH1,ZFYVE26,SMC1A,HMMR,MCM2,NLE1,CLASP1,WDR62,DLG1,MLH1,PPP1R12B,JADE1,FGFR1,FAP,EDN1,TP73,THOC1,KIF22,DNM2,MOK,NDC80,PCNP,CDC14B,SMARCD3,CCNT2…
GO:0001666	response to hypoxia	biological process	130/5391	361/18974	0.00094	0.0278308	ENSG00000002330,ENSG00000005339,ENSG00000051523,ENSG00000067225,ENSG00000068878,ENSG00000068903,ENSG00000069702,ENSG00000078369,ENSG00000078401,ENSG00000082482,ENSG00000087245,ENSG00000088305,ENSG00000089163,ENSG00000090339,ENSG00000092108,ENSG00000099341,ENSG00000100387,ENSG00000100519,ENSG00000100567,ENSG00000101337,ENSG00000101444,ENSG00000102760,ENSG00000103245,ENSG00000103363,ENSG00000103415…	BAD,CREBBP,CYBA,PKM,PSME4,SIRT2,TGFBR3,GNB1,EDN1,KCNK2,MMP2,DNMT3B,SIRT4,ICAM1,SCFD1,PSMD8,RBX1,PSMC6,PSMA3,TM9SF4,AHCY,RGCC,NARFL,ELOB,HMOX2,SFRP1,PLAT,NDRG1,BNIP3L,ERCC2,BBC3,PTN,CAV1,TBL2,CXCL12,ALDH3A1,UBE2D3,CRYAB,BIRC2,PSMD9,SOD2,SLC29A1,STC2,SCAP,EPAS1,CREB1,MYB,PGF,DNMT3A,TEK,PTK2B,TWIST1,PTGIS,HIF3A,PSMF1,HP1BP3,SEM1,AJUBA,POSTN,LOXL2,LDHA,ETS1,MDM2,BRIP1,SLC2A8,CPEB2,CASP1,THBS1,TMBIM6,…
GO:0000075	cell cycle checkpoint	biological process	105/5391	248/18974	1.6e-06	0.000108456	ENSG00000008405,ENSG00000020922,ENSG00000048028,ENSG00000053254,ENSG00000075711,ENSG00000078900,ENSG00000079134,ENSG00000080986,ENSG00000081377,ENSG00000086827,ENSG00000087088,ENSG00000087586,ENSG00000088038,ENSG00000091436,ENSG00000092853,ENSG00000093009,ENSG00000100296,ENSG00000101266,ENSG00000101773,ENSG00000102760,ENSG00000103264,ENSG00000104419,ENSG00000104885,ENSG00000105325,ENSG00000105393…	CRY1,MRE11,USP28,FOXN3,DLG1,TP73,THOC1,NDC80,CDC14B,ZW10,BAX,AURKA,CNOT3,MAP3K20,CLSPN,CDC45,THOC5,CSNK2A1,RBBP8,RGCC,FBXO31,NDRG1,DOT1L,FZR1,BABAM1,CDK5RAP3,CCND1,ANAPC15,TTK,RAD1,NEK11,ARID3A,FBXO6,MAD2L2,GADD45A,PLAGL1,NEK6,ZWINT,CDKN1A,PRMT1,PSMG2,E2F8,TOP2A,CLOCK,TAOK3,MDM2,RNASEH2B,BRIP1,CDK5RAP2,MDC1,KNL1,CCNG2,NABP2,RB1,CUL4A,TICRR,TP53,INTS3,WNT9A,DYNC1LI1,PLK2,ATM,CHEK1,TAOK2,UBC,RAD17,…
GO:0005622	intracellular	cellular component	4862/5675	15544/20488	1e-30	1.44769e-28	ENSG00000001036,ENSG00000001084,ENSG00000001167,ENSG00000001460,ENSG00000001631,ENSG00000002016,ENSG00000002330,ENSG00000002549,ENSG00000002587,ENSG00000002745,ENSG00000002746,ENSG00000003056,ENSG00000003137,ENSG00000003249,ENSG00000003400,ENSG00000003509,ENSG00000003756,ENSG00000004059,ENSG00000004139,ENSG00000004455,ENSG00000004700,ENSG00000004776,ENSG00000004799,ENSG00000004838,ENSG00000004864…
GO:0043229	intracellular organelle	cellular component	4199/5675	13318/20488	1e-30	1.44769e-28	ENSG00000001036,ENSG00000001167,ENSG00000001460,ENSG00000001631,ENSG00000002016,ENSG00000002330,ENSG00000002549,ENSG00000002587,ENSG00000003056,ENSG00000003137,ENSG00000003509,ENSG00000003756,ENSG00000004059,ENSG00000004139,ENSG00000004455,ENSG00000004700,ENSG00000004776,ENSG00000004799,ENSG00000004838,ENSG00000004864,ENSG00000005007,ENSG00000005075,ENSG00000005100,ENSG00000005156,ENSG00000005189…
GO:0044464	cell part	cellular component	5276/5675	18120/20488	1e-30	1.44769e-28	ENSG00000001036,ENSG00000001084,ENSG00000001167,ENSG00000001460,ENSG00000001631,ENSG00000002016,ENSG00000002330,ENSG00000002549,ENSG00000002587,ENSG00000002745,ENSG00000002746,ENSG00000003056,ENSG00000003137,ENSG00000003249,ENSG00000003400,ENSG00000003509,ENSG00000003756,ENSG00000004059,ENSG00000004139,ENSG00000004399,ENSG00000004455,ENSG00000004700,ENSG00000004776,ENSG00000004799,ENSG00000004838…
GO:0005925	focal adhesion	cellular component	169/5675	431/20488	1.2e-07	4.705e-06	ENSG00000002549,ENSG00000005884,ENSG00000011105,ENSG00000011422,ENSG00000013016,ENSG00000014216,ENSG00000022267,ENSG00000026508,ENSG00000041982,ENSG00000050820,ENSG00000051523,ENSG00000054654,ENSG00000058272,ENSG00000063177,ENSG00000064666,ENSG00000065054,ENSG00000071082,ENSG00000073712,ENSG00000074054,ENSG00000076043,ENSG00000077420,ENSG00000077943,ENSG00000078098,ENSG00000079387,ENSG00000079805…	LAP3,ITGA3,TSPAN9,PLAUR,EHD3,CAPN1,FHL1,CD44,TNC,BCAR1,CYBA,SYNE2,PPP1R12A,RPL18,CNN2,SLC9A3R2,RPL31,FERMT2,CLASP1,REXO2,APBB1IP,ITGA8,FAP,SENP1,DNM2,EPB41L2,RAB21,CTTN,RPLP0,PXN,ICAM1,ITGA6,EZR,SORBS1,NRP1,RPL3,FERMT1,ARHGEF7,RPS16,CAV2,CAV1,LIMK1,GIT1,HSPA8,LPXN,PPFIBP1,CORO1C,TRPV4,PTK7,ITGA4,FHL2,RND3,RHOU,ARHGEF2,CD46,GNA13,TEK,PTK2B,RPL5,STX16,AHNAK,FLRT3,RRAS,AIF1L,RAC2,FLNC,PALLD,AJUBA,ST…
GO:0062023	collagen-containing extracellular matrix	cellular component	58/5675	117/20488	4.1e-07	1.48388e-05	ENSG00000041982,ENSG00000053747,ENSG00000060718,ENSG00000074527,ENSG00000077942,ENSG00000080573,ENSG00000087303,ENSG00000090530,ENSG00000091136,ENSG00000091409,ENSG00000091986,ENSG00000100234,ENSG00000105290,ENSG00000105894,ENSG00000106780,ENSG00000107821,ENSG00000108821,ENSG00000111799,ENSG00000112769,ENSG00000112851,ENSG00000115414,ENSG00000116962,ENSG00000120708,ENSG00000129038,ENSG00000130635…	TNC,LAMA3,COL11A1,NTN4,FBLN1,COL5A3,NID2,P3H2,LAMB1,ITGA6,CCDC80,TIMP3,APLP1,PTN,MEGF9,KAZALD1,COL1A1,COL12A1,LAMA4,ERBIN,FN1,NID1,TGFBI,LOXL1,COL5A1,LAMA5,MATN2,LOXL2,COL4A2,LAMC1,LUM,COL8A1,HMCN2,DST,ABI3BP,ADAMTS1,COL1A2,FBN1,NAV2,RPSA,TNXB,LAMB2,EFEMP2,DAG1,CD151,ANXA2,EFNA5,THBS2,COL4A1,COL14A1,COL4A5,LAMA2,COL27A1,LAMB3,COL4A6,SMOC1,COL5A2,COL15A1
GO:0000779	condensed chromosome, centromeric region	cellular component	55/5675	118/20488	8.8e-06	0.000240023	ENSG00000072501,ENSG00000074054,ENSG00000080986,ENSG00000085224,ENSG00000085415,ENSG00000086827,ENSG00000087586,ENSG00000100401,ENSG00000101265,ENSG00000104671,ENSG00000109805,ENSG00000111581,ENSG00000117650,ENSG00000120071,ENSG00000122545,ENSG00000122565,ENSG00000122952,ENSG00000123219,ENSG00000125354,ENSG00000125817,ENSG00000128944,ENSG00000137100,ENSG00000137812,ENSG00000138092,ENSG00000142856…	SMC1A,CLASP1,NDC80,ATRX,SEH1L,ZW10,AURKA,RANGAP1,RASSF2,DCTN6,NCAPG,NUP107,NEK2,KANSL1,SEPT7,CBX3,ZWINT,CENPK,SEPT6,CENPB,KNSTRN,DCTN3,KNL1,CENPO,ITGB3BP,KIF2C,DYNC1LI1,DSN1,NCAPD3,CENPU,AHCTF1,BUB3,BUB1B,DYNC1I1,PMF1,SPC24,SGO2,CLASP2,MAD2L1,DYNLT3,CENPN,CENPV,DCTN5,MIS12,SEPT2,BUB1,CENPX,ZWILCH,AURKB,SS18L1,KNTC1,HSF1,PPP1CC,CHAMP1,SPOUT1
GO:0008305	integrin complex	cellular component	16/5675	32/20488	0.00607	0.0645409	ENSG00000005884,ENSG00000077943,ENSG00000091409,ENSG00000115232,ENSG00000132470,ENSG00000135424,ENSG00000137809,ENSG00000138448,ENSG00000139626,ENSG00000140678,ENSG00000143127,ENSG00000150093,ENSG00000156886,ENSG00000169896,ENSG00000254087,ENSG00000259207	ITGA3,ITGA8,ITGA6,ITGA4,ITGB4,ITGA7,ITGA11,ITGAV,ITGB7,ITGAX,ITGA10,ITGB1,ITGAD,ITGAM,LYN,ITGB3
GO:0005610	laminin-5 complex	cellular component	3/5675	3/20488	0.02124	0.163158	ENSG00000053747,ENSG00000130702,ENSG00000196878	LAMA3,LAMA5,LAMB3
GO:0043259	laminin-10 complex	cellular component	3/5675	3/20488	0.02124	0.163158	ENSG00000091136,ENSG00000130702,ENSG00000135862	LAMB1,LAMA5,LAMC1
GO:0043260	laminin-11 complex	cellular component	3/5675	3/20488	0.02124	0.163158	ENSG00000130702,ENSG00000135862,ENSG00000172037	LAMA5,LAMC1,LAMB2
GO:0003677	DNA binding	molecular function	889/5391	2642/18769	1.4e-09	8.914e-07	ENSG00000001167,ENSG00000002016,ENSG00000003756,ENSG00000004700,ENSG00000005007,ENSG00000005075,ENSG00000005100,ENSG00000005156,ENSG00000005302,ENSG00000005339,ENSG00000006194,ENSG00000006468,ENSG00000007545,ENSG00000008405,ENSG00000008441,ENSG00000009950,ENSG00000012817,ENSG00000012822,ENSG00000013503,ENSG00000013563,ENSG00000013573,ENSG00000014138,ENSG00000018869,ENSG00000020256,ENSG00000020922…	NFYA,RAD52,RBM5,RECQL,UPF1,POLR2J,DHX33,LIG3,MSL3,CREBBP,ZNF263,ETV1,CRAMP1,CRY1,NFIX,MLXIPL,KDM5D,CALCOCO1,POLR3B,DNASE1L1,DDX11,POLA2,ZNF582,ZFP64,MRE11,PHF20,NR1H3,RTEL1-TNFRSF6B,POU2F2,ARNTL2,BCLAF1,ARID4A,RFC1,HOXC8,PNKP,ZIC2,POLR2B,SCML1,ARID1B,NFE2L3,FOXN3,PHF21B,PRDM1,MTA3,YBX3,LZTS1,ZNF112,POLD1,RNF4,BORCS8-MEF2B,PMS1,CDK13,ZBTB11,CBFB,MEF2A,PITX1,NUCKS1,SMG6,PDCD2,SREBF1,MCM2,SMARCE1,GL…
GO:0050839	cell adhesion molecule binding	molecular function	189/5391	487/18769	7.8e-07	0.00026742	ENSG00000005884,ENSG00000006453,ENSG00000011009,ENSG00000011426,ENSG00000020922,ENSG00000042493,ENSG00000046604,ENSG00000057294,ENSG00000064666,ENSG00000065054,ENSG00000067057,ENSG00000067225,ENSG00000072071,ENSG00000073670,ENSG00000073921,ENSG00000075711,ENSG00000078098,ENSG00000080815,ENSG00000082153,ENSG00000082805,ENSG00000084636,ENSG00000085733,ENSG00000088367,ENSG00000088387,ENSG00000089006…	ITGA3,BAIAP2L1,LYPLA2,ANLN,MRE11,CAPG,DSG2,PKP2,CNN2,SLC9A3R2,PFKP,PKM,ADGRL1,ADAM11,PICALM,DLG1,FAP,PSEN1,BZW1,ERC1,COL16A1,CTTN,EPB41L1,DOCK9,SNX5,PXN,FXYD5,LTBP4,ICAM1,ITGA6,EZR,TBC1D2,RANBP1,RANGAP1,AHSA1,NOP56,VAPA,EMD,TJP1,NDRG1,EEF1D,PPP1R13L,PLIN3,ICAM5,CPE,HSPA8,NRXN2,PPFIBP1,KRT18,STK38,ERBIN,CLINT1,ADAM23,ITGA4,SPTBN1,RTN4,FN1,STAT1,PARK7,CD46,CTGF,PPL,ITGB1BP1,EPCAM,PCMT1,TGFBI,TMPO,T…
GO:0003700	DNA-binding transcription factor activity	molecular function	441/5391	1276/18769	1.5e-06	0.0004457	ENSG00000001167,ENSG00000005339,ENSG00000006194,ENSG00000006468,ENSG00000008441,ENSG00000009950,ENSG00000014824,ENSG00000025293,ENSG00000025434,ENSG00000028277,ENSG00000029153,ENSG00000032219,ENSG00000037965,ENSG00000043355,ENSG00000047634,ENSG00000050344,ENSG00000053254,ENSG00000057657,ENSG00000057935,ENSG00000060138,ENSG00000061337,ENSG00000062370,ENSG00000063978,ENSG00000067955,ENSG00000068305…	NFYA,CREBBP,ZNF263,ETV1,NFIX,MLXIPL,SLC30A9,PHF20,NR1H3,POU2F2,ARNTL2,ARID4A,HOXC8,ZIC2,SCML1,NFE2L3,FOXN3,PRDM1,MTA3,YBX3,LZTS1,ZNF112,RNF4,CBFB,MEF2A,PITX1,NUCKS1,SREBF1,AFF4,GLI2,TEAD2,ZNF37A,RARB,NFKB2,MLLT10,CBFA2T2,TP73,SP140,TCF7,NFE2L1,REST,TFAP2C,RFX2,TBX5,ZNF302,ZNF268,TBX15,CREM,PATZ1,SIX4,MYBL2,HNF4A,NFATC2,TCFL5,SMAD7,KLF8,TSC22D1,HSF4,ZNF821,ZNF500,CAPN15,ZNF174,SALL1,TRPS1,RELB,SNA…
GO:0045296	cadherin binding	molecular function	127/5391	322/18769	2e-05	0.00405182	ENSG00000006453,ENSG00000011009,ENSG00000011426,ENSG00000020922,ENSG00000042493,ENSG00000057294,ENSG00000064666,ENSG00000065054,ENSG00000067057,ENSG00000067225,ENSG00000073921,ENSG00000075711,ENSG00000080815,ENSG00000082153,ENSG00000082805,ENSG00000085733,ENSG00000088367,ENSG00000088387,ENSG00000089006,ENSG00000089327,ENSG00000091409,ENSG00000092820,ENSG00000095383,ENSG00000099901,ENSG00000100401…	BAIAP2L1,LYPLA2,ANLN,MRE11,CAPG,PKP2,CNN2,SLC9A3R2,PFKP,PKM,PICALM,DLG1,PSEN1,BZW1,ERC1,CTTN,EPB41L1,DOCK9,SNX5,FXYD5,ITGA6,EZR,TBC1D2,RANBP1,RANGAP1,AHSA1,NOP56,VAPA,EMD,TJP1,NDRG1,EEF1D,PPP1R13L,PLIN3,HSPA8,PPFIBP1,KRT18,STK38,CLINT1,SPTBN1,RTN4,STAT1,PARK7,CD46,PPL,EPCAM,PCMT1,TMPO,TRIM25,SEPT7,LRRFIP1,AHNAK,MACF1,PAICS,MYO1B,EPS8L1,ARFIP2,MPRIP,TRPC4,NUMB,LDHA,ARGLU1,P2RX4,TES,FLNB,BZW2,FAM12…
GO:0001968	fibronectin binding	molecular function	18/5391	26/18769	2.2e-05	0.00426322	ENSG00000005884,ENSG00000070404,ENSG00000077942,ENSG00000091986,ENSG00000115232,ENSG00000115318,ENSG00000115461,ENSG00000118523,ENSG00000137801,ENSG00000138448,ENSG00000143387,ENSG00000145423,ENSG00000146674,ENSG00000149084,ENSG00000150093,ENSG00000163131,ENSG00000179954,ENSG00000259207	ITGA3,FSTL3,FBLN1,CCDC80,ITGA4,LOXL3,IGFBP5,CTGF,THBS1,ITGAV,CTSK,SFRP2,IGFBP3,HSD17B12,ITGB1,CTSS,SSC5D,ITGB3
GO:0043394	proteoglycan binding	molecular function	23/5391	37/18769	2.3e-05	0.00427129	ENSG00000000971,ENSG00000041982,ENSG00000076716,ENSG00000080573,ENSG00000093072,ENSG00000105409,ENSG00000105426,ENSG00000105894,ENSG00000112902,ENSG00000116962,ENSG00000117215,ENSG00000130635,ENSG00000134363,ENSG00000136235,ENSG00000137575,ENSG00000137801,ENSG00000143387,ENSG00000145147,ENSG00000163131,ENSG00000164733,ENSG00000173083,ENSG00000183098,ENSG00000188157	CFH,TNC,GPC4,COL5A3,ADA2,ATP1A3,PTPRS,PTN,SEMA5A,NID1,PLA2G2D,COL5A1,FST,GPNMB,SDCBP,THBS1,CTSK,SLIT2,CTSS,CTSB,HPSE,GPC6,AGRN
GO:0008134	transcription factor binding	molecular function	223/5391	627/18769	9.3e-05	0.0153519	ENSG00000005100,ENSG00000005339,ENSG00000008405,ENSG00000008838,ENSG00000009950,ENSG00000012817,ENSG00000014824,ENSG00000042429,ENSG00000050748,ENSG00000054356,ENSG00000055044,ENSG00000063978,ENSG00000064655,ENSG00000065883,ENSG00000068305,ENSG00000068903,ENSG00000069011,ENSG00000069275,ENSG00000070540,ENSG00000071575,ENSG00000073584,ENSG00000074047,ENSG00000074219,ENSG00000075142,ENSG00000077092…	DHX33,CREBBP,CRY1,MED24,MLXIPL,KDM5D,SLC30A9,MED17,MAPK9,PTPRN,NOP58,RNF4,EYA2,CDK13,MEF2A,SIRT2,PITX1,NUCKS1,WIPI1,TRIB2,SMARCE1,GLI2,TEAD2,SRI,RARB,PIAS2,TP73,SMARCD3,CCNT2,GSK3B,KAT6A,REST,TBX5,CBX5,CREM,RBFOX2,PSMC6,APEX1,MYBL2,HNF4A,NFATC2,RBBP8,UBE2I,KAT8,TRPS1,TNFRSF10A,PPP1R13L,CCNE1,CRTC1,CDK5RAP3,CAMTA2,CCND1,AIP,PSMD9,VDR,NCOA7,EYA4,APBB3,SUB1,FOXP1,STAT1,FHL2,TAF1B,STRN,EPAS1,PARK7,AR…
GO:0033613	activating transcription factor binding	molecular function	33/5391	65/18769	0.00014	0.0194994	ENSG00000005100,ENSG00000005339,ENSG00000068305,ENSG00000101076,ENSG00000113387,ENSG00000116604,ENSG00000116670,ENSG00000118260,ENSG00000122877,ENSG00000123095,ENSG00000123737,ENSG00000132170,ENSG00000133169,ENSG00000134107,ENSG00000135363,ENSG00000135547,ENSG00000137693,ENSG00000139687,ENSG00000141027,ENSG00000142611,ENSG00000149922,ENSG00000163508,ENSG00000164093,ENSG00000164532,ENSG00000166949…	DHX33,CREBBP,MEF2A,HNF4A,SUB1,MEF2D,MAD2L2,CREB1,EGR2,BHLHE41,EXOSC9,PPARG,BEX1,BHLHE40,LMO2,HEY2,YAP1,RB1,NCOR1,PRDM16,TBX6,EOMES,PITX2,TBX20,SMAD3,ATOH8,FOS,RELA,SMAD2,NHLH2,CIITA,ZFPM1,SETD3
GO:0005178	integrin binding	molecular function	49/5391	110/18769	0.00029	0.0307745	ENSG00000005884,ENSG00000073670,ENSG00000078098,ENSG00000084636,ENSG00000089159,ENSG00000090006,ENSG00000090339,ENSG00000091409,ENSG00000105376,ENSG00000112851,ENSG00000114948,ENSG00000115414,ENSG00000118523,ENSG00000119185,ENSG00000120708,ENSG00000128052,ENSG00000130635,ENSG00000130702,ENSG00000136235,ENSG00000136425,ENSG00000136999,ENSG00000137076,ENSG00000137801,ENSG00000138623,ENSG00000140092…	ITGA3,ADAM11,FAP,COL16A1,PXN,LTBP4,ICAM1,ITGA6,ICAM5,ERBIN,ADAM23,FN1,CTGF,ITGB1BP1,TGFBI,KDR,COL5A1,LAMA5,GPNMB,CIB2,NOV,TLN1,THBS1,SEMA7A,FBLN5,SFRP2,EGFR,FERMT3,ITGB1,ADAM17,DST,THY1,CXADR,ADAMTS5,MMP14,PLPP3,ESM1,FBN1,ILK,TNXB,ADAM9,LAMB2,PTPN2,CD151,SRC,DMD,EMP2,TSPAN4,LYN
GO:0050840	extracellular matrix binding	molecular function	27/5391	52/18769	0.00036	0.035656	ENSG00000005884,ENSG00000011465,ENSG00000049540,ENSG00000060718,ENSG00000074527,ENSG00000091409,ENSG00000116962,ENSG00000118785,ENSG00000120708,ENSG00000137801,ENSG00000138448,ENSG00000145147,ENSG00000150093,ENSG00000154736,ENSG00000162745,ENSG00000163131,ENSG00000163520,ENSG00000164690,ENSG00000166106,ENSG00000168028,ENSG00000168615,ENSG00000173402,ENSG00000179954,ENSG00000187244,ENSG00000188157…	ITGA3,DCN,ELN,COL11A1,NTN4,ITGA6,NID1,SPP1,TGFBI,THBS1,ITGAV,SLIT2,ITGB1,ADAMTS5,OLFML2B,CTSS,FBLN2,SHH,ADAMTS15,RPSA,ADAM9,DAG1,SSC5D,BCAM,AGRN,ADGRG1,ITGB3
GO:0005518	collagen binding	molecular function	34/5391	78/18769	0.00354	0.183981	ENSG00000005884,ENSG00000011465,ENSG00000026508,ENSG00000080573,ENSG00000087303,ENSG00000100985,ENSG00000101665,ENSG00000106333,ENSG00000115414,ENSG00000116962,ENSG00000117385,ENSG00000120708,ENSG00000122862,ENSG00000137801,ENSG00000137809,ENSG00000139329,ENSG00000141646,ENSG00000143127,ENSG00000143387,ENSG00000149084,ENSG00000150093,ENSG00000154175,ENSG00000163131,ENSG00000163710,ENSG00000164733…	ITGA3,DCN,CD44,COL5A3,NID2,MMP9,SMAD7,PCOLCE,FN1,NID1,P3H1,TGFBI,SRGN,THBS1,ITGA11,LUM,SMAD4,ITGA10,CTSK,HSD17B12,ITGB1,ABI3BP,CTSS,PCOLCE2,CTSB,SMAD3,ADAM9,ANTXR1,C1QTNF1,CCBE1,COL14A1,DDR1,ADGRG1,MMP12
GO:0019955	cytokine binding	molecular function	43/5391	105/18769	0.00472	0.232055	ENSG00000006016,ENSG00000019582,ENSG00000026103,ENSG00000027697,ENSG00000049249,ENSG00000049323,ENSG00000067182,ENSG00000069702,ENSG00000090006,ENSG00000099250,ENSG00000102007,ENSG00000106799,ENSG00000115232,ENSG00000116288,ENSG00000117228,ENSG00000118257,ENSG00000125965,ENSG00000130508,ENSG00000136689,ENSG00000137801,ENSG00000138448,ENSG00000141655,ENSG00000142677,ENSG00000144476,ENSG00000147168…	CRLF1,CD74,FAS,IFNGR1,TNFRSF9,LTBP1,TNFRSF1A,TGFBR3,LTBP4,NRP1,PLP2,TGFBR1,ITGA4,PARK7,GBP1,NRP2,GDF5,PXDN,IL1RN,THBS1,ITGAV,TNFRSF11A,IL22RA1,ACKR3,IL2RG,ITGB1,CD109,KIT,NBL1,CCR1,IL31RA,GREM1,LTBP3,VASN,IL12A,TCAP,IL20RB,FZD4,GREM2,CSF1R,BMPR2,TRIM16,ITGB3
GO:0019838	growth factor binding	molecular function	51/5391	131/18769	0.00742	0.282776	ENSG00000007384,ENSG00000049323,ENSG00000069702,ENSG00000077782,ENSG00000090006,ENSG00000091409,ENSG00000099250,ENSG00000104415,ENSG00000105894,ENSG00000106799,ENSG00000107821,ENSG00000108821,ENSG00000115461,ENSG00000118257,ENSG00000118523,ENSG00000119681,ENSG00000120156,ENSG00000121989,ENSG00000127418,ENSG00000128052,ENSG00000129667,ENSG00000130508,ENSG00000130635,ENSG00000132470,ENSG00000134853…	RHBDF1,LTBP1,TGFBR3,FGFR1,LTBP4,ITGA6,NRP1,WISP1,PTN,TGFBR1,KAZALD1,COL1A1,IGFBP5,NRP2,CTGF,LTBP2,TEK,ACVR2A,FGFRL1,KDR,RHBDF2,PXDN,COL5A1,ITGB4,PDGFRA,IL1RN,NOV,SDCBP,THBS1,ITGAV,NTRK3,RPS2,ERBB2,IGFBP4,COL6A1,EGFR,IGFBP3,IL2RG,CD109,IGFBP7,ESM1,COL1A2,HTRA1,IGFBP6,LTBP3,VASN,COL4A1,S100A13,BMPR2,TRIM16,ITGB3
GO:0043236	laminin binding	molecular function	15/5391	29/18769	0.00755	0.282776	ENSG00000005884,ENSG00000074527,ENSG00000091409,ENSG00000116962,ENSG00000137801,ENSG00000145147,ENSG00000150093,ENSG00000163131,ENSG00000164690,ENSG00000168028,ENSG00000168615,ENSG00000173402,ENSG00000179954,ENSG00000187244,ENSG00000188157	ITGA3,NTN4,ITGA6,NID1,THBS1,SLIT2,ITGB1,CTSS,SHH,RPSA,ADAM9,DAG1,SSC5D,BCAM,AGRN
GO:0045545	syndecan binding	molecular function	5/5391	6/18769	0.00891	0.305476	ENSG00000041982,ENSG00000112902,ENSG00000136235,ENSG00000137575,ENSG00000173083	TNC,SEMA5A,GPNMB,SDCBP,HPSE
GO:0005201	extracellular matrix structural constituent	molecular function	36/5391	88/18769	0.00936	0.316042	ENSG00000038427,ENSG00000049089,ENSG00000049540,ENSG00000060718,ENSG00000077942,ENSG00000080573,ENSG00000091136,ENSG00000092758,ENSG00000105825,ENSG00000108821,ENSG00000111341,ENSG00000111799,ENSG00000112769,ENSG00000130508,ENSG00000130635,ENSG00000132692,ENSG00000133048,ENSG00000134871,ENSG00000135862,ENSG00000138080,ENSG00000139329,ENSG00000140511,ENSG00000145113,ENSG00000163520,ENSG00000164692…	VCAN,COL9A2,ELN,COL11A1,FBLN1,COL5A3,LAMB1,COL9A3,TFPI2,COL1A1,MGP,COL12A1,LAMA4,PXDN,COL5A1,BCAN,CHI3L1,COL4A2,LAMC1,EMILIN1,LUM,HAPLN3,MUC4,FBLN2,COL1A2,FBN1,MUC3A,EFEMP2,COL4A1,COL14A1,COL4A5,COL27A1,COL4A6,MFAP5,COL5A2,COL15A1
GO:0005521	lamin binding	molecular function	9/5391	15/18769	0.01126	0.353421	ENSG00000104765,ENSG00000120802,ENSG00000131018,ENSG00000141562,ENSG00000164828,ENSG00000182621,ENSG00000186298,ENSG00000188807,ENSG00000198947	BNIP3L,TMPO,SYNE1,NARF,SUN1,PLCB1,PPP1CC,TMEM201,DMD
GO:0019904	protein domain specific binding	molecular function	270/5391	720/18769	1.4e-07	6.2398e-05	ENSG00000003400,ENSG00000004399,ENSG00000005075,ENSG00000005884,ENSG00000007392,ENSG00000008710,ENSG00000010810,ENSG00000011422,ENSG00000011451,ENSG00000011523,ENSG00000012822,ENSG00000013523,ENSG00000027869,ENSG00000028116,ENSG00000028277,ENSG00000029725,ENSG00000035928,ENSG00000042493,ENSG00000050820,ENSG00000051523,ENSG00000058668,ENSG00000063244,ENSG00000064012,ENSG00000069702,ENSG00000069869…	CASP10,PLXND1,POLR2J,ITGA3,LUC7L,PKD1,FYN,PLAUR,WIZ,CEP68,CALCOCO1,ANGEL1,SH2D2A,VRK2,POU2F2,RABEP1,RFC1,CAPG,BCAR1,CYBA,ATP2B4,U2AF2,CASP8,TGFBR3,NEDD4,LNX1,TEAD2,DLG1,TRAF4,DNM2,EPB41L2,KCNN2,PSEN1,DLG3,NFE2L1,ERC1,XPO1,WBP11,GCKR,ATRX,LAT2,BAX,SH3BP2,MAVS,DYNLL1,NLRP1,EZR,HNRNPM,SH3BP1,PICK1,TRIM9,EFS,CD40,VAPA,SYP,NDFIP2,TRADD,AXIN1,STUB1,UBE2I,PYCARD,HOMER2,TJP1,FZD3,TRPS1,LIN7B,CARD8,FKBP8,…
GO:0140110	transcription regulator activity	molecular function	552/5391	1605/18769	1.4e-07	6.2398e-05	ENSG00000001167,ENSG00000005339,ENSG00000006194,ENSG00000006468,ENSG00000008441,ENSG00000008838,ENSG00000009950,ENSG00000012822,ENSG00000014824,ENSG00000018408,ENSG00000025293,ENSG00000025434,ENSG00000028277,ENSG00000029153,ENSG00000032219,ENSG00000037965,ENSG00000042429,ENSG00000043355,ENSG00000047634,ENSG00000049618,ENSG00000050344,ENSG00000053254,ENSG00000056487,ENSG00000057657,ENSG00000057935…	NFYA,CREBBP,ZNF263,ETV1,NFIX,MED24,MLXIPL,CALCOCO1,SLC30A9,WWTR1,PHF20,NR1H3,POU2F2,ARNTL2,ARID4A,HOXC8,MED17,ZIC2,SCML1,ARID1B,NFE2L3,FOXN3,PHF21B,PRDM1,MTA3,YBX3,LZTS1,ZNF112,RNF4,CBFB,MEF2A,PITX1,NUCKS1,LMCD1,SREBF1,AFF4,SMARCE1,GLI2,TEAD2,ZNF37A,RARB,NFKB2,GTF3C1,SIRT6,PIAS2,MLLT10,CBFA2T2,TP73,SP140,SMARCA2,TCF7,SMARCD3,NFE2L1,KAT6A,REST,TFAP2C,RFX2,DNMT3B,TBX5,ZNF302,ZNF268,TBX15,CREM,PATZ1…
GO:0005031	tumor necrosis factor-activated receptor activity	molecular function	18/5391	25/18769	9.2e-06	0.00205022	ENSG00000026103,ENSG00000028137,ENSG00000049249,ENSG00000054967,ENSG00000067182,ENSG00000101017,ENSG00000104689,ENSG00000111321,ENSG00000120889,ENSG00000131080,ENSG00000139193,ENSG00000141655,ENSG00000146072,ENSG00000157873,ENSG00000164761,ENSG00000173530,ENSG00000173535,ENSG00000215788	FAS,TNFRSF1B,TNFRSF9,RELT,TNFRSF1A,CD40,TNFRSF10A,LTBR,TNFRSF10B,EDA2R,CD27,TNFRSF11A,TNFRSF21,TNFRSF14,TNFRSF11B,TNFRSF10D,TNFRSF10C,TNFRSF25
