# Supplementary material for: Temozolomide promotes glioblastoma stemness expression through senescence-associated reprogramming via HIF1α/HIF2α regulation
Source: Cell Death Dis. 2025 Apr 19;16(1):317. doi: 10.1038/s41419-025-07617-w (PMC12009364; doi:10.1038/s41419-025-07617-w)
Supplement: Supplementary file 10 — Table S10 [file 41419_2025_7617_MOESM10_ESM.xlsx]

## Sheet: B_vs_A.sign_intersection_KEGG_e
	Table S10 KEGG pathway analysis according to differential genes expression of mRNA and miRNA sequence
Id	Description	Significant	Annotated	Pvalue	Qvalue	Signi_id	Signi_symbol
ko04510	Focal adhesion	86/1928	195/7279	5.66e-08	6.53e-06	ENSG00000137809,ENSG00000135862,ENSG00000164692,ENSG00000105974,ENSG00000166333,ENSG00000128340,ENSG00000091136,ENSG00000115414,ENSG00000119630,ENSG00000127314,ENSG00000172037,ENSG00000197702,ENSG00000136238,ENSG00000101335,ENSG00000130702,ENSG00000041982,ENSG00000002330,ENSG00000196878,ENSG00000110092,ENSG00000142173,ENSG00000180370,ENSG00000077943,ENSG00000174775,ENSG00000137076,ENSG00000019991…	ITGA11,LAMC1,COL1A2,CAV1,ILK,RAC2,LAMB1,FN1,PGF,RAP1B,LAMB2,PARVA,RAC1,MYL9,LAMA5,TNC,BAD,LAMB3,CCND1,COL6A2,PAK2,ITGA8,HRAS,TLN1,HGF,PDGFC,ERBB2,VEGFC,PDPK1,KDR,PDGFRA,SRC,BCL2,PAK6,ITGA6,COL4A2,LAMA2,THBS1,COL6A1,EGFR,SPP1,AKT2,ITGA4,PIK3CD,ITGA3,ITGA7,PPP1R12B,VAV3,MYL12A,COL9A2,FLNA,PPP1CA,FLNC,ITGA10,COL4A6,CAPN2,FLNB,MAPK9,THBS2,BCAR1,CAV2,ITGB3,PTK2,ITGB4,MYLK,COL9A3,VEGFB,SOS2,ROCK2,COL4A…
ko04115	p53 signaling pathway	35/1928	66/7279	3.8e-06	0.000292232	ENSG00000026103,ENSG00000146674,ENSG00000110092,ENSG00000149547,ENSG00000170312,ENSG00000112378,ENSG00000085117,ENSG00000138764,ENSG00000183765,ENSG00000137801,ENSG00000149212,ENSG00000120370,ENSG00000115107,ENSG00000149311,ENSG00000103197,ENSG00000105327,ENSG00000124762,ENSG00000116717,ENSG00000130766,ENSG00000105173,ENSG00000143207,ENSG00000113328,ENSG00000087088,ENSG00000064012,ENSG00000149554…	FAS,IGFBP3,CCND1,EI24,CDK1,PERP,CD82,CCNG2,CHEK2,THBS1,SESN3,GORAB,STEAP3,ATM,TSC2,BBC3,CDKN1A,GADD45A,SESN2,CCNE1,RFWD2,CCNG1,BAX,CASP8,CHEK1,ATR,RRM2,SHISA5,CDK4,MDM4,TP73,TP53I3,TP53,DDB2,CCND2
ko04072	Phospholipase D signaling pathway	58/1928	146/7279	0.000293885	0.0135497	ENSG00000106976,ENSG00000126458,ENSG00000174233,ENSG00000155897,ENSG00000174775,ENSG00000179295,ENSG00000149091,ENSG00000145431,ENSG00000120063,ENSG00000105499,ENSG00000133818,ENSG00000138031,ENSG00000116711,ENSG00000169429,ENSG00000134853,ENSG00000087460,ENSG00000067113,ENSG00000162407,ENSG00000198121,ENSG00000181104,ENSG00000157404,ENSG00000146648,ENSG00000101333,ENSG00000165527,ENSG00000105221…	DNM1,RRAS,ADCY6,ADCY8,HRAS,PTPN11,DGKZ,PDGFC,GNA13,PLA2G4C,RRAS2,ADCY3,PLA2G4A,CXCL8,PDGFRA,GNAS,PLPP1,PLPP3,LPAR1,F2R,KIT,EGFR,PLCB4,ARF6,AKT2,ADCY9,TSC2,KITLG,PTGFR,PLCB1,PIK3CD,PTK2B,FCER1G,PLD1,RALB,DGKH,DGKI,AGPAT3,DGKG,ADCY7,CYTH4,AGPAT2,AGPAT4,SOS2,RHEB,RALGDS,LPAR3,LPAR2,DNM2,GRM1,FYN,MRAS,PLCG2,AGPAT1,PLCG1,CYTH1,PDGFD,AGTR1
ko04310	Wnt signaling pathway	58/1928	149/7279	0.000544083	0.0209042	ENSG00000145349,ENSG00000128340,ENSG00000080815,ENSG00000157240,ENSG00000101266,ENSG00000136238,ENSG00000138814,ENSG00000110092,ENSG00000115596,ENSG00000175592,ENSG00000204435,ENSG00000221823,ENSG00000100387,ENSG00000174804,ENSG00000146122,ENSG00000076716,ENSG00000106483,ENSG00000085741,ENSG00000005339,ENSG00000188064,ENSG00000159692,ENSG00000177283,ENSG00000131196,ENSG00000101333,ENSG00000141646…	CAMK2D,RAC2,PSEN1,FZD1,CSNK2A1,RAC1,PPP3CA,CCND1,WNT6,FOSL1,CSNK2B,PPP3R1,RBX1,FZD4,DAAM2,GPC4,SFRP4,WNT11,CREBBP,WNT7B,CTBP1,FZD8,NFATC1,PLCB4,SMAD4,PLCB1,FZD7,WNT10B,AXIN1,SFRP2,PPP3CB,WNT5B,BAMBI,NFATC2,MAPK9,MMP7,SOST,DKK1,FZD3,CTBP2,WNT9A,LRP5,ROCK2,CAMK2A,SFRP1,MAP3K7,CTNNBIP1,GSK3B,WNT16,NKD1,TBL1XR1,RUVBL1,PPP3CC,TP53,PRICKLE1,BTRC,CCND2,VANGL1
ko04750	Inflammatory mediator regulation of TRP channels	39/1928	92/7279	0.000638688	0.0210335	ENSG00000145349,ENSG00000160014,ENSG00000171132,ENSG00000174233,ENSG00000134259,ENSG00000100739,ENSG00000155897,ENSG00000105499,ENSG00000138031,ENSG00000125538,ENSG00000116711,ENSG00000167723,ENSG00000197122,ENSG00000087460,ENSG00000096433,ENSG00000027075,ENSG00000034152,ENSG00000101333,ENSG00000162104,ENSG00000156711,ENSG00000182621,ENSG00000171608,ENSG00000213199,ENSG00000172531,ENSG00000125384…	CAMK2D,CALM3,PRKCE,ADCY6,NGF,BDKRB1,ADCY8,PLA2G4C,ADCY3,IL1B,PLA2G4A,TRPV3,SRC,GNAS,ITPR3,PRKCH,MAP2K3,PLCB4,ADCY9,MAPK13,PLCB1,PIK3CD,ASIC3,PPP1CA,PTGER2,ADCY7,MAPK9,BDKRB2,CALM2,CAMK2A,ITPR1,CYP2J2,ASIC1,PLCG2,PLCG1,PPP1CB,PPP1CC,TRPV4,TRPA1
ko04210	Apoptosis	58/1928	151/7279	0.000803336	0.0212114	ENSG00000129484,ENSG00000026103,ENSG00000153094,ENSG00000134259,ENSG00000178462,ENSG00000002330,ENSG00000127824,ENSG00000171552,ENSG00000174775,ENSG00000067182,ENSG00000120889,ENSG00000102871,ENSG00000197442,ENSG00000136848,ENSG00000140992,ENSG00000171791,ENSG00000096433,ENSG00000140379,ENSG00000174080,ENSG00000163629,ENSG00000105221,ENSG00000167552,ENSG00000149311,ENSG00000198033,ENSG00000160789…	PARP2,FAS,BCL2L11,NGF,TUBAL3,BAD,TUBA4A,BCL2L1,HRAS,TNFRSF1A,TNFRSF10B,TRADD,MAP3K5,DAB2IP,PDPK1,BCL2,ITPR3,BCL2A1,CTSF,PTPN13,AKT2,TUBA1A,ATM,TUBA3C,LMNA,PIK3CD,RELA,IKBKG,GZMB,CAPN1,BBC3,GADD45A,CTSK,PARP1,TNFSF10,ERN1,CAPN2,BAX,MAPK9,FOS,CASP8,IL3RA,SPTAN1,CTSO,ITPR1,CTSS,TNFRSF10C,TNFRSF10A,DDIT3,ACTG1,BIRC2,CASP10,CTSB,TP53,DIABLO,LMNB1,LMNB2,TUBA3E
ko00240	Pyrimidine metabolism	42/1928	102/7279	0.000828117	0.0212114	ENSG00000141698,ENSG00000183696,ENSG00000171302,ENSG00000175482,ENSG00000135318,ENSG00000158825,ENSG00000197586,ENSG00000077514,ENSG00000167325,ENSG00000168495,ENSG00000156136,ENSG00000198276,ENSG00000188641,ENSG00000115350,ENSG00000198056,ENSG00000143179,ENSG00000084774,ENSG00000179958,ENSG00000103202,ENSG00000100413,ENSG00000099817,ENSG00000171848,ENSG00000187097,ENSG00000125877,ENSG00000076685…	NT5C3B,UPP1,CANT1,POLD4,NT5E,CDA,ENTPD6,POLD3,RRM1,POLR3D,DCK,UCKL1,DPYD,POLE4,PRIM1,UCK2,CAD,DCTPP1,NME4,POLR3H,POLR2E,RRM2,ENTPD5,ITPA,NT5C2,NT5C,ZNRD1,POLR3E,POLR2J,CMPK2,POLR3F,POLA2,UPB1,POLD1,NME1,UPRT,POLR3B,DCTD,NME3,POLR2D,POLR1B,POLR2B
ko04512	ECM-receptor interaction	35/1928	84/7279	0.0017061	0.0393301	ENSG00000137809,ENSG00000135862,ENSG00000164692,ENSG00000091136,ENSG00000115414,ENSG00000172037,ENSG00000130702,ENSG00000041982,ENSG00000196878,ENSG00000142173,ENSG00000077943,ENSG00000026508,ENSG00000091409,ENSG00000134871,ENSG00000196569,ENSG00000137801,ENSG00000142156,ENSG00000118785,ENSG00000115232,ENSG00000005884,ENSG00000135424,ENSG00000049089,ENSG00000143127,ENSG00000197565,ENSG00000186340…	ITGA11,LAMC1,COL1A2,LAMB1,FN1,LAMB2,LAMA5,TNC,LAMB3,COL6A2,ITGA8,CD44,ITGA6,COL4A2,LAMA2,THBS1,COL6A1,SPP1,ITGA4,ITGA3,ITGA7,COL9A2,ITGA10,COL4A6,THBS2,ITGB3,ITGB4,COL9A3,COL4A5,COL6A3,ITGAV,DAG1,HMMR,ITGB7,ITGB1
ko00230	Purine metabolism	63/1928	177/7279	0.00431943	0.0765955	ENSG00000189283,ENSG00000141698,ENSG00000171302,ENSG00000175482,ENSG00000174233,ENSG00000135318,ENSG00000155897,ENSG00000128050,ENSG00000197586,ENSG00000143774,ENSG00000077514,ENSG00000167325,ENSG00000067225,ENSG00000171408,ENSG00000168495,ENSG00000156136,ENSG00000138031,ENSG00000184588,ENSG00000154678,ENSG00000137198,ENSG00000115350,ENSG00000198056,ENSG00000172572,ENSG00000197594,ENSG00000162104…	FHIT,NT5C3B,CANT1,POLD4,ADCY6,NT5E,ADCY8,PAICS,ENTPD6,GUK1,POLD3,RRM1,PKM,PDE7B,POLR3D,DCK,ADCY3,PDE4B,PDE1C,GMPR,POLE4,PRIM1,PDE3A,ENPP1,ADCY9,AK5,AK2,NME4,PGM2,GDA,ADCY7,PFAS,NUDT5,GART,POLR3H,POLR2E,RRM2,ENTPD5,ITPA,GMPR2,NT5C2,PDE2A,NT5C,GUCY1A2,PDE5A,ZNRD1,PDE8A,POLR3E,POLR2J,POLR3F,POLA2,ADA2,PDE11A,ADCY10,POLD1,AK3,AMPD3,NME1,POLR3B,NME3,POLR2D,POLR1B,POLR2B
ko04151	PI3K-Akt signaling pathway	110/1928	337/7279	0.00596293	0.0961034	ENSG00000137809,ENSG00000108342,ENSG00000135862,ENSG00000164692,ENSG00000153094,ENSG00000105401,ENSG00000184349,ENSG00000136244,ENSG00000091136,ENSG00000135930,ENSG00000115414,ENSG00000119630,ENSG00000172037,ENSG00000128245,ENSG00000134259,ENSG00000136238,ENSG00000130702,ENSG00000157613,ENSG00000041982,ENSG00000002330,ENSG00000196878,ENSG00000175634,ENSG00000110092,ENSG00000077238,ENSG00000142173…	ITGA11,CSF3,LAMC1,COL1A2,BCL2L11,CDC37,EFNA5,IL6,LAMB1,EIF4E2,FN1,PGF,LAMB2,YWHAH,NGF,RAC1,LAMA5,CREB3L1,TNC,BAD,LAMB3,RPS6KB2,CCND1,IL4R,COL6A2,BCL2L1,CRTC2,ITGA8,HRAS,NR4A1,HGF,GNB4,PDGFC,PRLR,VEGFC,PDPK1,KDR,PDGFRA,BCL2,ITGA6,FGF5,COL4A2,LPAR1,F2R,LAMA2,THBS1,COL6A1,KIT,CSF1R,EGFR,SPP1,AKT2,MYB,PKN1,TSC2,KITLG,PPP2R3A,ITGA4,MLST8,PIK3CD,ITGA3,ITGA7,COL9A2,PPP2R2A,GNB1,RELA,IKBKG,FGFR1,CREB1,CD…
ko04390	Hippo signaling pathway	53/1928	147/7279	0.00628325	0.0961034	ENSG00000132535,ENSG00000101665,ENSG00000137693,ENSG00000157240,ENSG00000128245,ENSG00000125968,ENSG00000139926,ENSG00000110092,ENSG00000115596,ENSG00000153303,ENSG00000118523,ENSG00000151748,ENSG00000150457,ENSG00000174804,ENSG00000178184,ENSG00000129474,ENSG00000018408,ENSG00000156466,ENSG00000181449,ENSG00000175387,ENSG00000126016,ENSG00000085741,ENSG00000188064,ENSG00000177283,ENSG00000141646…	DLG4,SMAD7,YAP1,FZD1,YWHAH,ID1,FRMD6,CCND1,WNT6,FRMD1,CTGF,SAV1,LATS2,FZD4,PARD6G,AJUBA,WWTR1,GDF6,SOX2,SMAD2,AMOT,WNT11,WNT7B,FZD8,SMAD4,FZD7,GDF5,WNT10B,AXIN1,PPP2R2A,GLI2,PPP1CA,BBC3,PPP2R2D,WNT5B,TGFBR1,DLG1,PPP2R2B,FZD3,WNT9A,BMPR2,MOB1B,ACTG1,GSK3B,PATJ,TP73,WNT16,SMAD3,PPP1CB,PPP1CC,BTRC,CCND2,TEAD2
ko04110	Cell cycle	46/1928	125/7279	0.00685281	0.0961034	ENSG00000128245,ENSG00000133740,ENSG00000153107,ENSG00000110092,ENSG00000170312,ENSG00000072501,ENSG00000145386,ENSG00000100387,ENSG00000164109,ENSG00000123080,ENSG00000101224,ENSG00000183765,ENSG00000112118,ENSG00000175387,ENSG00000164754,ENSG00000005339,ENSG00000112742,ENSG00000149311,ENSG00000196510,ENSG00000141646,ENSG00000124762,ENSG00000116717,ENSG00000105173,ENSG00000073111,ENSG00000105325…	YWHAH,E2F5,ANAPC1,CCND1,CDK1,SMC1A,CCNA2,RBX1,MAD2L1,CDKN2C,CDC25B,CHEK2,MCM3,SMAD2,RAD21,CREBBP,TTK,ATM,ANAPC7,SMAD4,CDKN1A,GADD45A,CCNE1,MCM2,FZR1,CHEK1,ATR,WEE1,RB1,BUB3,CDC7,ORC3,CDK4,CDC25C,GSK3B,MAD2L2,PTTG1,CDC14B,BUB1B,SMAD3,TP53,CDC45,CCND2,STAG1,ORC4,BUB1
ko04668	TNF signaling pathway	45/1928	122/7279	0.00708708	0.0961034	ENSG00000026103,ENSG00000107968,ENSG00000136244,ENSG00000157613,ENSG00000108691,ENSG00000118503,ENSG00000081041,ENSG00000157227,ENSG00000247077,ENSG00000163739,ENSG00000067182,ENSG00000082512,ENSG00000102871,ENSG00000271503,ENSG00000090339,ENSG00000076984,ENSG00000197442,ENSG00000125538,ENSG00000136848,ENSG00000149968,ENSG00000128342,ENSG00000034152,ENSG00000105221,ENSG00000055208,ENSG00000156711…	FAS,MAP3K8,IL6,CREB3L1,CCL2,TNFAIP3,CXCL2,MMP14,PGAM5,CXCL1,TNFRSF1A,TRAF5,TRADD,CCL5,ICAM1,MAP2K7,MAP3K5,IL1B,DAB2IP,MMP3,LIF,MAP2K3,AKT2,TAB2,MAPK13,PIK3CD,MMP9,RELA,IKBKG,CXCL10,CSF2,NOD2,CREB1,CREB5,MAPK9,FOS,CASP8,EDN1,CXCL3,MAP3K7,BIRC2,CASP10,MAP2K4,TNFRSF1B,RPS6KA5
ko03030	DNA replication	17/1928	37/7279	0.00830623	0.106378	ENSG00000175482,ENSG00000106399,ENSG00000163918,ENSG00000132383,ENSG00000077514,ENSG00000172922,ENSG00000136104,ENSG00000112118,ENSG00000105486,ENSG00000115350,ENSG00000198056,ENSG00000106028,ENSG00000073111,ENSG00000104889,ENSG00000014138,ENSG00000062822,ENSG00000035928	POLD4,RPA3,RFC4,RPA1,POLD3,RNASEH2C,RNASEH2B,MCM3,LIG1,POLE4,PRIM1,SSBP1,MCM2,RNASEH2A,POLA2,POLD1,RFC1
ko03430	Mismatch repair	12/1928	24/7279	0.0115626	0.117071	ENSG00000175482,ENSG00000106399,ENSG00000163918,ENSG00000132383,ENSG00000077514,ENSG00000116062,ENSG00000105486,ENSG00000106028,ENSG00000174371,ENSG00000076242,ENSG00000062822,ENSG00000035928	POLD4,RPA3,RFC4,RPA1,POLD3,MSH6,LIG1,SSBP1,EXO1,MLH1,POLD1,RFC1
ko04022	cGMP - PKG signaling pathway	55/1928	162/7279	0.0202676	0.150716	ENSG00000058668,ENSG00000160014,ENSG00000171132,ENSG00000174233,ENSG00000101335,ENSG00000157613,ENSG00000138814,ENSG00000002330,ENSG00000155897,ENSG00000221823,ENSG00000120063,ENSG00000138031,ENSG00000156113,ENSG00000169252,ENSG00000121361,ENSG00000096433,ENSG00000170214,ENSG00000172572,ENSG00000131196,ENSG00000101333,ENSG00000105221,ENSG00000162104,ENSG00000068305,ENSG00000182621,ENSG00000171608…	ATP2B4,CALM3,PRKCE,ADCY6,MYL9,CREB3L1,PPP3CA,BAD,ADCY8,PPP3R1,GNA13,ADCY3,KCNMA1,ADRB2,KCNJ8,ITPR3,ADRA1B,PDE3A,NFATC1,PLCB4,AKT2,ADCY9,MEF2A,PLCB1,PIK3CD,MEF2D,PPP1CA,ATP1A1,CREB1,PPP3CB,EDNRA,CREB5,KCNMB4,ATP1A2,NFATC2,ADCY7,ATP1B1,BORCS8-MEF2B,MYLK,BDKRB2,ADORA1,CALM2,ROCK2,PDE2A,ITPR1,VDAC2,GUCY1A2,PDE5A,ATP2A3,PPP1R12A,PPP3CC,PPP1CB,ATP1A3,PPP1CC,AGTR1
ko04142	Lysosome	44/1928	127/7279	0.0249061	0.160575	ENSG00000117410,ENSG00000090581,ENSG00000122705,ENSG00000102575,ENSG00000181523,ENSG00000159720,ENSG00000072958,ENSG00000071553,ENSG00000213614,ENSG00000188603,ENSG00000054983,ENSG00000106367,ENSG00000197746,ENSG00000166340,ENSG00000169919,ENSG00000213983,ENSG00000174080,ENSG00000103723,ENSG00000221838,ENSG00000109323,ENSG00000129226,ENSG00000147614,ENSG00000129354,ENSG00000141458,ENSG00000143387…	ATP6V0B,GNPTG,CLTA,ACP5,SGSH,ATP6V0D1,AP1M1,ATP6AP1,HEXA,CLN3,GALC,AP1S1,PSAP,TPP1,GUSB,AP1G2,CTSF,AP3B2,AP4M1,MANBA,CD68,ATP6V0D2,AP1M2,NPC1,CTSK,AP1S2,TCIRG1,LAPTM5,ACP2,ATP6V0A4,ABCB9,M6PR,ARSB,AP1S3,DNASE2,ATP6V0A1,CTSO,CTSS,CTSB,CD63,ARSG,ASAH1,CLN5,PPT2
ko04370	VEGF signaling pathway	22/1928	57/7279	0.0300917	0.173632	ENSG00000176170,ENSG00000027869,ENSG00000128340,ENSG00000136238,ENSG00000138814,ENSG00000002330,ENSG00000174775,ENSG00000221823,ENSG00000105499,ENSG00000116711,ENSG00000128052,ENSG00000197122,ENSG00000105221,ENSG00000156711,ENSG00000171608,ENSG00000107758,ENSG00000101096,ENSG00000169398,ENSG00000089159,ENSG00000197943,ENSG00000120910,ENSG00000124181	SPHK1,SH2D2A,RAC2,RAC1,PPP3CA,BAD,HRAS,PPP3R1,PLA2G4C,PLA2G4A,KDR,SRC,AKT2,MAPK13,PIK3CD,PPP3CB,NFATC2,PTK2,PXN,PLCG2,PPP3CC,PLCG1
ko04340	Hedgehog signaling pathway	19/1928	48/7279	0.032324	0.176606	ENSG00000072840,ENSG00000110092,ENSG00000166813,ENSG00000137486,ENSG00000144228,ENSG00000171791,ENSG00000064309,ENSG00000180447,ENSG00000173040,ENSG00000164161,ENSG00000108854,ENSG00000074047,ENSG00000100077,ENSG00000144857,ENSG00000139549,ENSG00000164690,ENSG00000082701,ENSG00000166167,ENSG00000118971	EVC,CCND1,KIF7,ARRB1,SPOPL,BCL2,CDON,GAS1,EVC2,HHIP,SMURF2,GLI2,GRK3,BOC,DHH,SHH,GSK3B,BTRC,CCND2
ko00620	Pyruvate metabolism	16/1928	40/7279	0.0429429	0.219988	ENSG00000150768,ENSG00000082212,ENSG00000063854,ENSG00000067225,ENSG00000151376,ENSG00000065833,ENSG00000164904,ENSG00000120437,ENSG00000111275,ENSG00000166816,ENSG00000076555,ENSG00000137106,ENSG00000131069,ENSG00000119640,ENSG00000014641,ENSG00000134333	DLAT,ME2,HAGH,PKM,ME3,ME1,ALDH7A1,ACAT2,ALDH2,LDHD,ACACB,GRHPR,ACSS2,ACYP1,MDH1,LDHA
ko04010	MAPK signaling pathway	87/1928	281/7279	0.0496372	0.236324	ENSG00000077150,ENSG00000026103,ENSG00000011485,ENSG00000104856,ENSG00000139318,ENSG00000166484,ENSG00000126458,ENSG00000128340,ENSG00000204390,ENSG00000107968,ENSG00000127314,ENSG00000134259,ENSG00000136238,ENSG00000138814,ENSG00000157445,ENSG00000105605,ENSG00000138834,ENSG00000180370,ENSG00000137486,ENSG00000109971,ENSG00000174775,ENSG00000221823,ENSG00000123358,ENSG00000067182,ENSG00000071054…	NFKB2,FAS,PPP5C,RELB,DUSP6,MAPK7,RRAS,RAC2,HSPA1L,MAP3K8,RAP1B,NGF,RAC1,PPP3CA,CACNA2D3,CACNG7,MAPK8IP3,PAK2,ARRB1,HSPA8,HRAS,PPP3R1,NR4A1,TNFRSF1A,MAP4K4,MAP2K7,MAP3K5,PLA2G4C,MAP3K20,RRAS2,IL1B,PLA2G4A,MAPK8IP2,CDC25B,PDGFRA,RPS6KA2,PPM1B,FGF5,CACNA2D1,EGFR,NFATC1,MAP3K13,MAP2K3,AKT2,TAB2,MAPK13,MAP3K2,RPS6KA1,RELA,IKBKG,FLNA,FGFR1,RPS6KA6,CACNA1G,IL1A,GADD45A,FLNC,PPP3CB,TGFBR1,CACNG8,FLNB,MAP…
